# Supplementary material for: Cell Cycle– and Chaperone-Mediated Regulation of H3K56ac Incorporation in Yeast
Source: PLoS Genet. 2008 Nov 21;4(11):e1000270. doi: 10.1371/journal.pgen.1000270 (PMC2581598; doi:10.1371/journal.pgen.1000270)
Supplement: Table S1 — K56ac antibody ChIP yields from wt, K56R, and rtt109Δ yeast. (0.03 MB XLS) [file pgen.1000270.s011.xls]

## Sheet: Legend
Upstate anti-H3 K56ac antibody ChIP optimization. Strains PKY3310 (W303, wt), PKY4170 (W303, rtt109D), PKY4143 (histone shuffle, pHHT2-HHF2), and PKY4145 (histone shuffle, pK56R-HHF2) were grown in YPAD to OD600 of 0.5 and processed for ChIP as described in the Materials and Methods section. Note that two different lots of the antibody were used for the rtt109D and K56R experiments, yet similar y…

## Sheet: Sheet1
	% Enrichment
PKY3310	0.0323
PKY4170	0.0131
	Replicate 1	Replicate 2	Replicate 3
PKY4143	0.0421	0.0564	0.0663
PKY4145	0.0192	0.0294	0.0263
