# Supplementary material for: Cell Cycle– and Chaperone-Mediated Regulation of H3K56ac Incorporation in Yeast
Source: PLoS Genet. 2008 Nov 21;4(11):e1000270. doi: 10.1371/journal.pgen.1000270 (PMC2581598; doi:10.1371/journal.pgen.1000270)
Supplement: Dataset S1 — H3K56ac levels during Midlog and Cell Cycle. (0.25 MB XLS) [file pgen.1000270.s012.xls]

NAME	DESC	MIDLOG	0min	10min	30min	40min	50min	60min	70min	80min	90min	100min	110min	120min	130min	140min	150min	160min	170min
307	chr3:078185-078324	100	100	100	100	100	100	100	100	100	100	100	100	100	100	100	100	100	100
331	chr3:092335-092474	100	100	86.4	84.5	100	100	100	100	100	100	100	100	100	100	100	100	100	100
330	chr3:092095-092314	100	100	100	84.5	100	100	100	100	100	100	100	100	100	100	100	100	100	100
439	chr3:114375-114514	100	100	86.4	70.8	100	100	100	100	100	100	100	100	100	100	100	100	100	100
540	chr3:138945-139084	100	100	93.9	84.5	100	100	100	100	100	100	100	100	100	100	100	100	100	100
478	chr3:122955-123214	100	100	100	100	100	100	100	100	100	100	100	100	100	100	100	100	100	100
1263	chr9:332795-332894	100	100	59.5	87.2	100	100	100	100	100	100	100	100	100	100	100	100	100	100
539	chr3:138465-138884	100	100	100	100	100	100	100	100	100	100	100	100	100	100	100	100	100	100
538	chr3:137645-138304	100	100	100	100	100	100	100	100	100	100	100	100	100	100	100	100	100	100
403	chr3:107175-107434	100	100	93.4	100	100	100	100	100	100	100	100	100	100	100	100	100	100	100
1524	chr4:551355-551494	100	100	100	100	100	100	100	100	100	100	100	100	100	100	100	100	100	100
2347	chr16:828505-828644	100	100	100	100	100	100	100	100	100	100	100	100	100	100	100	100	100	100
477	chr3:122575-122874	100	100	100	100	100	100	100	100	100	100	100	100	100	100	100	100	100	100
1269	chr10:294535-294674	100	100	100	100	100	100	100	100	100	100	100	100	100	100	100	100	100	100
1268	chr10:294295-294434	100	100	100	100	100	100	100	100	100	100	100	100	100	100	100	100	100	100
2183	chr16:074595-074714	100	100	100	100	100	100	100	100	100	100	100	100	100	100	100	100	100	100
405	chr3:107675-107814	100	100	100	100	100	100	100	100	100	100	100	100	100	100	100	100	100	100
537	chr3:137425-137544	100	100	100	100	100	100	100	100	100	100	100	100	100	100	100	100	100	100
268	chr3:068655-068794	92.3	100	100	100	100	100	100	100	100	100	100	100	100	100	100	100	100	100
402	chr3:106975-107114	91.6	100	73	81.3	100	100	100	100	100	100	100	100	100	100	100	100	100	100
1993	chr14:355335-355474	91	100	79.8	100	100	100	100	100	100	100	100	100	100	100	100	100	100	100
486	chr3:125175-125474	90.7	100	94.6	100	100	100	100	100	100	100	100	100	100	100	100	100	100	100
195	chr3:052295-052474	90.2	100	78	80	100	100	100	100	100	100	100	100	100	100	100	100	100	100
892	chr3:228635-228774	89.9	100	100	100	100	100	100	100	100	100	100	100	100	100	100	100	100	100
1357	chr2:216695-216814	89.1	100	100	100	100	100	100	100	100	100	100	100	100	100	100	100	100	100
186	chr3:050195-050334	89	100	90.3	86.7	100	100	100	100	100	100	100	100	100	100	100	100	100	100
1642	chr7:311655-312034	88.5	100	90.5	82.9	100	100	100	100	100	100	100	100	100	100	100	100	100	100
628	chr3:163455-163574	88.1	100	69.2	75.3	100	100	100	100	100	100	100	100	100	100	100	100	100	100
306	chr3:078005-078144	87.1	100	100	100	100	100	100	100	100	100	100	100	100	100	100	100	100	100
947	chr3:242245-242384	86.5	100	91.6	83.3	90.2	100	100	100	100	100	100	100	100	100	100	100	100	100
1782	chr12:424465-424624	85.5	100	100	100	100	100	100	100	100	100	100	100	100	100	100	100	100	100
630	chr3:163915-164074	85.4	100	100	100	100	100	100	100	100	100	100	100	100	100	100	100	100	100
579	chr3:148045-148604	84.5	100	91.4	100	100	100	100	100	100	100	100	100	100	100	100	100	100	100
1437	chr2:624805-624984	83.7	100	59.8	71	100	100	100	100	100	100	100	100	100	100	100	100	100	100
2120	chr15:109105-109244	83.6	100	100	95.6	100	100	100	100	100	100	100	100	100	100	100	100	100	100
2348	chr16:828665-828844	82.7	100	100	100	100	100	100	100	100	100	100	100	100	100	100	100	100	100
279	chr3:071395-071534	82.4	84	68	62.2	100	100	100	100	100	100	100	100	100	100	100	100	100	100
269	chr3:068895-069314	82.1	100	89.4	88.9	100	100	100	100	100	100	100	100	100	100	100	100	100	100
1506	chr4:286835-286974	81.7	100	68.4	75.8	100	100	100	100	100	100	100	100	100	100	100	100	100	100
891	chr3:228275-228534	81.3	100	100	100	100	100	100	100	100	100	100	100	100	100	100	100	100	100
2186	chr16:075255-075434	81.2	100	94.8	77.7	100	100	100	100	100	100	100	100	100	100	100	100	100	100
1641	chr7:311495-311634	80.3	100	73.6	76.6	96.6	100	100	100	100	100	100	100	100	100	100	100	100	100
1163	chr3:289625-289764	79.6	100	71.2	62.9	100	100	100	100	100	100	100	100	100	100	100	100	100	100
479	chr3:123295-123454	79.5	100	100	92.6	100	100	100	100	100	100	100	100	100	100	100	100	100	100
305	chr3:077845-077984	78.6	100	82.9	81.7	100	100	100	100	100	100	100	100	100	100	100	100	100	100
476	chr3:122415-122534	78.3	96	79.3	80.9	100	100	100	100	100	100	100	100	100	100	100	100	100	100
1258	chr9:222645-222784	78.1	92.1	52.6	65.6	100	100	100	100	100	100	100	100	100	100	100	100	100	100
867	chr3:223455-223614	78	100	100	94.6	100	100	100	100	100	100	100	100	100	100	100	100	100	100
688	chr3:177225-177344	76.9	100	63.2	60.1	100	100	100	100	100	100	100	100	100	100	100	100	100	100
627	chr3:163035-163254	76.9	100	66.4	68.7	100	100	100	100	100	100	100	100	100	100	100	100	100	100
470	chr3:120695-120834	76.3	100	69.4	64	100	100	100	100	100	100	100	100	100	100	100	100	100	100
1523	chr4:551015-551154	76.1	89.9	62.8	73.6	100	100	100	100	100	100	100	100	100	100	100	100	100	100
2271	chr16:497945-498084	75.7	100	55.5	69.4	98.5	100	100	100	100	100	100	100	100	100	100	100	100	100
1332	chr2:140525-140764	75.5	100	53.3	79.2	100	100	100	100	100	100	100	100	100	100	100	100	100	100
694	chr3:178685-178824	75.1	100	78.6	90.3	87.6	100	100	100	100	100	100	100	100	100	100	100	100	100
185	chr3:050035-050174	75	100	83.1	85.4	100	100	100	100	100	100	100	100	100	100	100	100	100	100
1438	chr2:625205-625364	74.8	100	78.2	90.6	100	100	100	100	100	100	100	100	100	100	100	100	100	100
1375	chr2:336905-337044	74	100	55.5	64.2	100	100	100	100	100	100	100	100	100	100	100	100	100	100
1802	chr12:728435-728574	74	95.1	53.8	64.3	100	100	100	100	100	100	100	100	100	100	100	100	100	100
1333	chr2:140805-141044	73.8	100	86.8	97.9	93.8	100	100	100	100	100	100	100	100	100	100	100	100	100
631	chr3:164135-164294	73.8	100	95.5	90.4	100	100	100	100	100	100	100	100	100	100	100	100	100	100
2184	chr16:074735-074854	73.3	100	73.1	68.5	100	100	100	100	100	100	100	100	100	100	100	100	100	100
686	chr3:176685-176904	73.1	100	91.1	85.7	78.1	99.4	100	100	100	100	100	100	100	100	100	100	100	100
1178	chr3:292615-292754	72.4	74.9	62.6	61.2	100	100	100	100	100	100	100	100	100	100	100	100	100	100
842	chr3:216595-216734	72.2	95.6	76.1	89.1	100	100	100	100	100	100	100	100	100	100	100	100	100	100
890	chr3:227735-228174	71.6	100	64.7	59.5	100	100	100	100	100	100	100	100	100	100	100	100	100	100
1746	chr11:589635-589774	71.3	79.5	43.3	54.5	98.5	100	100	100	100	100	100	100	100	100	100	100	100	100
1877	chr13:880605-880724	70.8	85.1	42.2	59.4	100	100	100	100	100	100	100	100	100	100	100	100	100	100
2185	chr16:075035-075194	70.7	100	69.2	63.1	100	100	100	100	100	100	100	100	100	100	100	100	100	100
496	chr3:127475-127614	70.5	97	68.9	66.3	100	100	100	100	100	100	100	100	100	100	100	100	100	100
1542	chr4:1233795-1233934	70.5	100	53	69.2	83.7	100	100	100	100	100	100	100	100	100	100	100	100	100
763	chr3:197555-197714	70.4	100	81.8	79.4	85	100	100	100	100	100	100	100	100	100	100	100	100	100
1559	chr4:1476555-1476774	70.2	100	80.7	71.5	99.5	100	100	100	100	100	100	100	100	100	100	100	100	100
581	chr3:152045-152204	69.9	99.6	45.2	47.7	96.8	100	100	100	100	100	100	100	100	100	100	100	100	100
2174	chr16:022645-022784	69.7	79.5	57.1	66.2	96	100	100	100	100	100	100	100	100	100	100	100	100	100
871	chr3:224135-224254	69.4	100	100	100	100	100	100	100	100	100	100	100	100	100	100	100	100	100
389	chr3:104555-104694	69.3	100	84.1	74.9	100	100	100	100	100	100	100	100	100	100	100	100	100	100
1358	chr2:216835-216954	68.9	100	100	80.9	99.3	100	100	100	100	100	100	100	100	100	100	100	100	100
61	chr3:023555-023694	68.8	90.5	83.2	81.4	89.6	100	100	100	100	100	100	100	100	100	100	100	100	100
1803	chr12:728675-728814	68.1	88.9	59.6	51.6	100	100	100	100	100	100	100	100	100	100	100	100	100	100
1573	chr5:160425-160564	67.8	93.7	55.5	53.8	95.5	100	100	100	100	100	100	100	100	100	100	100	100	100
407	chr3:108115-108254	67.3	100	69.8	76.2	100	100	100	100	100	100	100	100	100	100	100	100	100	100
91	chr3:030855-031174	67.2	99.6	63	61	100	100	100	100	100	100	100	100	100	100	100	100	100	100
866	chr3:223155-223274	67	80.5	80.9	75	100	100	100	100	100	100	100	100	94.9	100	100	100	100	100
693	chr3:178525-178664	66.9	100	67.5	68.8	83.8	100	100	100	100	100	100	100	100	100	100	100	100	100
229	chr3:060955-061094	66.7	100	66.8	59.9	88.2	100	100	100	100	100	100	100	100	100	100	100	100	100
1783	chr12:424665-424804	66.7	100	100	75.5	95.4	99	100	100	100	100	100	100	100	100	100	100	100	100
877	chr3:225295-225434	66.6	84	50.2	67.1	100	100	100	100	100	100	100	100	100	100	100	100	100	100
874	chr3:224575-224754	66.5	100	88.4	89.2	88.7	100	100	100	100	100	100	100	100	100	100	100	100	100
919	chr3:236725-236864	66.5	100	69.5	69.8	90.6	100	100	100	100	100	100	100	100	100	100	100	100	100
301	chr3:075995-076074	66.4	88.8	55.3	63.1	100	100	100	100	100	100	100	100	100	100	100	100	100	100
762	chr3:197355-197494	66.4	100	59.1	51.6	93.7	100	100	100	100	100	100	100	100	100	100	100	100	100
433	chr3:113295-113414	66.1	85.7	52.2	53.9	100	100	100	100	100	100	100	100	100	100	100	100	100	100
404	chr3:107495-107634	66	100	73.1	60.2	99.7	100	100	100	100	100	100	100	100	100	100	100	100	100
483	chr3:124515-124654	65.9	100	62.3	53.3	100	100	100	100	100	100	100	100	100	100	100	100	100	100
1626	chr7:124125-124224	65.8	100	72.2	63	86	89.2	100	100	100	100	100	100	100	100	100	100	100	100
2354	chr16:834065-834184	65.3	100	69.5	62.7	82.5	100	100	100	100	100	100	100	100	100	100	100	100	100
2272	chr16:498125-498224	65.1	99.8	59.8	60.1	90.4	100	100	100	100	100	100	100	100	100	100	100	100	100
424	chr3:111595-111734	65.1	73	43.2	55	100	100	100	100	100	100	100	100	100	100	100	100	100	100
130	chr3:039035-039174	64.9	95.6	66.7	74.3	100	100	100	100	100	100	100	100	100	100	100	100	100	100
691	chr3:178105-178244	64.3	100	54.6	52.9	76	100	100	100	100	100	100	100	100	100	100	100	100	100
484	chr3:124675-124814	64.1	94.8	68.3	57.1	98.4	100	100	100	100	100	100	100	100	100	100	100	100	100
2048	chr14:542285-542464	63.2	100	65.1	65.9	81	99.3	100	100	100	100	100	100	100	100	100	100	100	100
776	chr3:202415-202554	63.1	80.7	33	37.9	94.7	100	100	100	100	100	100	100	100	100	100	100	100	100
1560	chr4:1476815-1476974	63	100	100	87.5	93	100	100	100	100	100	100	100	100	100	100	100	96.7	91.3
391	chr3:104875-105014	62.9	100	72.3	64.5	91.4	100	100	100	100	100	100	100	100	100	100	100	100	100
1625	chr7:123865-124004	62.6	100	67.8	58.4	77.4	86.3	100	100	100	100	100	100	100	100	100	100	100	100
1360	chr2:217175-217254	62.6	90.5	48.1	63.8	100	100	100	100	100	100	100	100	100	100	100	100	100	100
557	chr3:142305-142584	62.4	97	65.3	67.9	77	93.3	100	100	100	100	100	100	100	100	100	100	100	100
1425	chr2:615705-615844	62.1	100	69.3	67	72.3	100	100	100	100	100	100	100	100	100	100	100	100	100
475	chr3:121835-122374	62	100	67.1	56.9	100	100	100	100	100	100	100	100	100	100	100	100	100	100
1702	chr8:374625-375044	61.8	96.7	90.6	63	94.8	90.2	100	100	100	100	100	100	100	100	100	100	100	100
556	chr3:142045-142184	61.8	88.4	58.4	58.3	88.1	100	100	100	100	100	100	100	100	100	100	100	100	100
468	chr3:120215-120354	61.6	98.3	49	53	98.2	100	100	100	100	100	100	100	100	100	100	100	100	100
254	chr3:065495-065634	61.1	78.7	75.7	66.7	97.1	100	100	100	100	100	100	100	100	100	100	100	100	100
139	chr3:040655-040794	60.9	100	61.8	63.3	100	100	100	100	100	100	100	100	100	100	100	100	100	100
2277	chr16:517465-517584	60.5	100	48	59.6	79.5	100	100	100	100	100	100	100	100	100	100	100	100	100
667	chr3:172685-172804	60.3	86	60.8	36.9	77.5	100	100	100	100	100	100	100	100	100	100	100	100	100
623	chr3:162325-162464	60.3	97.3	52.1	36.5	100	100	100	100	100	100	93.1	100	100	100	100	100	100	100
1850	chr13:608305-608424	60.3	100	39.8	60.1	89.6	100	100	100	100	100	100	100	100	100	100	100	100	100
1522	chr4:550755-550954	60.3	72.6	50.5	52.3	100	100	100	100	100	100	100	100	100	100	100	100	100	100
692	chr3:178325-178464	60.2	88	52	42.2	100	100	100	100	100	100	100	100	100	100	100	100	100	100
183	chr3:049575-049834	60.2	80.5	59.5	50.8	96.3	100	100	100	100	100	100	100	100	100	100	100	100	100
426	chr3:112015-112154	60.2	80.9	43.3	52.1	100	100	100	100	100	100	100	100	100	100	100	100	100	100
144	chr3:041615-041754	60.1	93.2	53.5	62.1	100	100	100	100	100	100	100	100	100	100	100	100	100	100
2141	chr15:444065-444404	60.1	100	91	72.5	78	100	100	100	100	100	100	100	100	100	100	100	100	100
62	chr3:023715-023854	59.7	85.4	86.2	74.2	78.7	95.5	100	100	100	100	100	100	97.2	100	100	100	100	100
603	chr3:157905-158044	59.7	100	84.6	72	77.7	100	100	100	100	100	100	100	100	100	100	100	100	100
604	chr3:158085-158284	59.7	100	82.7	70.5	71.2	94.6	100	100	100	100	100	100	100	100	100	100	100	100
471	chr3:120895-121194	59.6	100	70.8	58.5	91.6	100	100	100	100	100	100	100	100	100	100	100	100	100
2047	chr14:542045-542204	59.5	100	53.4	50.4	86.1	100	100	100	100	100	100	100	100	100	100	100	100	100
733	chr3:190205-190344	59.4	82.7	47.6	47.5	85.2	100	100	100	100	100	100	100	100	100	100	100	100	100
873	chr3:224335-224534	59.3	100	80.6	74	88.1	100	100	100	100	100	100	100	100	100	100	100	100	90.6
1985	chr14:345985-346104	59.2	95.3	66.4	56.3	74.3	89	100	100	100	100	100	100	100	100	100	100	100	100
2130	chr15:267725-268044	59.2	92.2	63.3	58.8	88.3	100	100	100	100	100	100	100	100	100	100	100	100	100
304	chr3:077605-077764	59	98.4	63.8	68.2	100	100	100	100	100	100	100	100	100	100	100	100	100	96.5
67	chr3:024875-025014	58.7	85.1	52.1	45.8	78.7	100	100	100	100	100	100	100	100	100	100	100	100	100
86	chr3:029255-029454	58.7	65.4	50.7	47.9	100	100	100	100	100	100	100	100	100	100	100	100	100	100
228	chr3:060775-060914	58.7	94.6	62.7	49	88.5	100	100	100	100	100	100	100	100	100	100	100	100	100
406	chr3:107955-108094	58.4	81.6	66.7	74.9	100	100	100	100	100	100	100	100	97.8	100	100	100	100	100
996	chr3:253315-253454	58.3	100	59.6	58.2	68	85.9	100	100	100	100	100	100	100	100	100	100	100	100
1640	chr7:311355-311474	58	87.2	37.4	45.4	67.4	100	100	100	100	100	100	100	100	100	100	100	100	100
893	chr3:228855-228994	57.7	70.2	42.9	39.5	100	100	100	100	100	100	100	100	100	100	100	100	100	100
94	chr3:031715-031854	57.4	63.7	42.1	43.7	100	100	100	100	100	100	100	100	94.7	98.2	100	100	100	100
541	chr3:139285-139424	57.2	77.1	54	53.4	85	100	100	100	100	100	100	100	100	100	100	100	100	100
1570	chr5:159845-159984	57.2	78.2	58.8	53.5	92.8	100	100	100	100	100	100	100	97.8	100	100	100	100	98.3
182	chr3:049415-049554	57.2	77.9	48.2	47.3	93.2	100	100	100	100	100	100	100	100	100	100	100	100	100
2283	chr16:626945-627024	57.1	68.4	45.1	43.9	75.6	100	100	100	100	100	100	100	100	100	100	100	100	100
213	chr3:056755-056894	57	65.4	28.6	37.8	98.7	100	100	100	100	100	100	100	100	100	100	100	100	100
1385	chr2:408235-408534	56.8	98.7	56.4	57.8	81.7	100	100	100	100	100	100	100	100	100	100	100	100	100
2105	chr14:739965-740064	56.7	99.6	57.3	63.6	71.2	95.2	100	100	100	100	100	100	100	100	100	100	100	93.2
2138	chr15:443445-443584	56.6	100	53.6	53.5	65.9	100	100	100	100	100	100	100	100	100	100	100	100	100
1571	chr5:160005-160144	56.6	84.9	66.5	58.5	84.3	88.7	100	100	100	100	100	100	100	100	100	100	100	100
220	chr3:058475-058774	56.3	89.6	70.7	62.4	75.8	96.4	100	100	100	100	100	97.7	93	85	90.8	92.6	91.2	89.1
2103	chr14:739365-739504	56.1	89.9	49.8	57.4	89.9	100	100	100	100	100	100	100	100	100	100	100	100	100
2140	chr15:443805-443944	55.9	77.7	42.7	51.7	100	100	100	100	100	100	100	100	100	100	100	100	100	100
811	chr3:209815-210114	55.5	100	73.8	68.6	64.9	85	100	100	100	100	100	96.9	100	97.5	95.6	97	90.4	82
347	chr3:095495-095634	55.4	75.5	53	53.4	76.5	100	100	100	100	100	100	100	94.8	98.9	100	100	100	100
536	chr3:137225-137344	55.4	62.3	47.9	43.8	100	100	100	100	100	100	92.7	100	100	100	100	100	100	100
1700	chr8:374185-374264	55.3	82.1	59.6	58	70.5	96.6	100	100	100	100	100	100	100	98.7	96.3	100	100	93.9
794	chr3:206835-206974	55.2	84.9	47.2	40.7	73.4	100	100	100	100	100	100	100	100	100	100	100	100	100
1572	chr5:160165-160304	55.2	83.2	72.8	57.9	82.5	85.3	100	100	100	100	100	100	93.9	98.3	99.6	100	100	100
184	chr3:049855-049994	55.1	75.5	50.3	45.8	83.8	100	100	100	100	100	100	100	100	100	100	100	100	99
390	chr3:104715-104854	55.1	100	70.5	61.1	84.1	91.6	100	100	100	100	100	100	100	100	100	100	96.6	86.3
1563	chr5:026725-026804	54.8	91.1	75.8	73.5	90.4	84.3	96.7	100	100	100	100	100	100	100	100	100	96	84.5
857	chr3:220255-220394	54.3	65.3	46.9	35.7	100	100	100	100	100	100	98.7	96.3	100	100	100	100	100	100
2099	chr14:736385-736524	54.2	91.5	66.9	64.5	66.7	79.9	100	100	100	100	100	100	100	100	100	100	100	98.7
1464	chr2:682925-683064	54.2	100	69	65.2	70.5	82.3	100	100	100	100	100	100	100	100	100	99.2	93.7	88.2
480	chr3:123535-123674	54.1	100	50.3	48.2	100	100	100	100	100	100	82.6	84.3	94.8	100	100	100	100	99.2
1901	chr14:052005-052144	54.1	85.8	58.6	57.1	73	77.8	100	100	100	100	100	100	100	100	100	100	100	91.3
1478	chr2:741225-741364	53.9	98.5	68.5	57.7	55.9	72.6	100	100	100	100	100	100	100	100	100	100	100	92.9
1574	chr5:160585-160664	53.8	70.3	47.9	47.1	73	90.9	100	100	100	100	100	100	100	100	100	100	100	100
393	chr3:105275-105414	53.7	86.5	70.8	68.1	92.9	100	100	100	100	100	100	87.7	93.2	90.4	100	88.2	82.4	73.9
1781	chr12:424305-424424	53.7	81.8	46.2	43.8	99.7	100	100	100	100	100	100	96	100	100	100	100	100	99.8
2135	chr15:378135-378294	53.6	77.1	45.7	46.3	61	80.3	100	100	100	100	100	100	100	100	100	100	100	100
2360	chr1:184375-184514	53.6	83.7	41	44.6	79	100	100	100	100	100	100	100	100	100	100	100	100	100
1355	chr2:216195-216454	53.4	79	48.5	43.5	76.7	94.5	100	100	100	100	100	100	100	100	100	100	100	100
1745	chr11:589395-589574	53.3	86.5	58.2	58.3	67.1	85	100	100	100	100	100	100	100	100	100	100	100	100
84	chr3:028695-028834	53.2	72.5	43.9	52.8	78.2	99.4	100	100	100	100	100	96.7	98.8	100	100	100	100	100
181	chr3:049195-049334	53.2	73.2	50.1	41.3	85.9	100	100	100	100	100	100	100	96.1	99.3	100	100	100	100
1408	chr2:532085-532224	53.2	69.1	50.9	44	84.2	100	100	100	100	100	100	100	100	100	100	100	100	100
827	chr3:213735-213874	53.1	75.6	45.9	49.4	70.4	96.4	100	100	100	100	100	100	88.1	98.9	100	100	100	100
2064	chr14:695265-695404	52.8	94.3	52.4	58.3	61.8	82.5	100	100	100	100	100	100	100	100	100	100	100	90.6
238	chr3:062635-062774	52.7	98.4	57.1	49.8	82.7	100	100	100	100	100	100	93.9	94.6	95.9	100	100	100	94.2
180	chr3:048575-049054	52.7	78.8	52.8	46.6	85.9	100	100	100	100	100	100	100	93.4	92.6	100	100	97.3	93.4
1801	chr12:728195-728334	52.7	67.8	43.7	46.2	84	100	100	100	100	100	100	100	94.9	97.3	100	100	100	100
2353	chr16:833925-834044	52.7	93.1	56.2	45.9	72.5	89.3	100	100	100	100	100	100	100	100	100	100	100	100
2376	chr1:188775-188914	52.5	100	71.1	72.4	69.7	95.3	100	100	100	100	100	89.9	96.5	100	100	100	100	88.8
791	chr3:206115-206354	52.5	82	49.2	44.5	63.8	92.1	100	100	100	100	100	100	100	100	100	100	100	100
2361	chr1:184555-184674	52.5	77	45.1	46.7	83.1	100	100	100	100	100	100	100	100	100	100	100	100	100
64	chr3:024235-024374	52.4	84.8	57.2	59.4	67.1	86.4	100	100	100	100	100	100	100	100	100	100	100	99.3
308	chr3:078405-078564	52.4	57.7	33.4	45.6	100	100	100	100	98.4	100	90.9	100	100	100	100	100	99.1	100
85	chr3:028855-028994	52.3	70.5	42.5	41.7	91.3	100	100	100	100	100	89	100	100	100	100	100	100	100
1624	chr7:123705-123844	52.1	99.5	60.2	51.5	61.8	70.1	100	100	100	100	100	100	100	100	100	100	96.2	88
2119	chr15:108845-108984	52.1	88.7	57.5	50.9	83	100	100	100	100	100	100	100	95.7	100	100	100	100	100
1900	chr14:051865-051984	52	73.8	56.2	49.5	71.5	84.6	100	100	100	100	100	100	100	100	100	100	100	98.5
2167	chr15:1064305-1064444	52	78.9	38.2	43.5	68.6	100	100	100	100	100	100	100	95.5	100	100	100	100	100
516	chr3:131745-131884	52	70.6	39.7	43.9	82.1	100	100	100	100	100	100	100	100	100	100	100	100	100
132	chr3:039355-039494	51.9	72.9	47.6	58	91.7	100	100	100	100	100	100	100	91	100	100	100	100	100
2049	chr14:542645-542804	51.9	90.4	55.8	60.9	64.3	92.5	100	100	100	100	100	100	100	100	99.5	98.6	88.9	87.6
1386	chr2:408775-408914	51.7	67.4	52.3	52.5	79.6	95.4	99.2	100	100	100	100	97	100	100	100	100	100	93.4
270	chr3:069375-069674	51.6	65.5	51	53.5	94.6	100	100	100	100	100	100	90.1	89.9	95.5	98.4	100	99.7	90.1
487	chr3:125515-125674	51.4	78.4	32.9	32.3	87.8	100	100	100	100	100	100	100	100	100	100	100	100	100
396	chr3:105895-106034	51.4	59.7	54.7	62.5	100	100	100	100	100	100	99.4	89.6	85.3	88.7	100	89.6	87.7	80.2
1518	chr4:485915-486054	51.3	80.9	45	41.8	75.5	99.6	100	100	100	100	100	96.2	96.8	100	100	100	100	100
671	chr3:173345-173484	51.1	71.1	48	46.5	61.3	81.9	100	100	100	100	100	100	100	100	100	100	100	100
154	chr3:043455-043594	51	68.4	32.3	40.8	100	100	100	100	100	100	92.5	90.5	91.1	100	100	100	100	100
2263	chr16:411325-411464	51	91.3	53.1	42	64	86.6	100	100	100	100	100	100	100	100	100	100	100	100
408	chr3:108275-108394	50.9	66.7	44.6	50.9	87.2	100	100	100	100	100	100	85.5	97.9	100	100	100	100	90.7
2345	chr16:828045-828184	50.9	83.8	45.9	42.4	67.2	100	100	100	100	100	100	100	100	100	100	100	100	100
500	chr3:128125-128284	50.9	68.4	41.7	37.9	82.3	100	100	100	100	100	100	100	97.6	100	100	100	100	100
1044	chr3:263095-263234	50.9	93.1	59.2	55.5	64	83.7	100	100	100	100	100	99.5	100	100	100	100	95.8	97.7
273	chr3:070255-070374	50.8	60.3	40	47.3	96.5	100	100	100	100	100	100	95.1	87.1	97.2	100	100	100	100
1334	chr2:141145-141284	50.6	86.5	43	44.1	63.9	91.1	100	100	100	100	100	100	100	100	100	100	100	99.7
1843	chr13:545605-545744	50.6	66.2	49.1	38.9	70.2	100	100	100	100	100	100	98.9	100	92	100	100	100	99.8
1517	chr4:485755-485894	50.6	90.2	49.7	45.1	70.4	84	100	100	100	100	100	93.2	93.7	100	99.8	100	100	94
1347	chr2:202325-202464	50.6	61.1	36	47.7	100	100	100	100	100	100	100	100	81.3	83.4	95.1	94.1	93.9	95.5
177	chr3:047815-047974	50.6	86.9	46	46.3	84.6	100	100	100	100	100	100	92.3	96.2	100	100	100	94.6	87.4
798	chr3:207495-207634	50.3	74.1	43.5	38.5	68.5	100	100	100	100	100	100	100	100	100	100	100	100	100
2139	chr15:443605-443724	50.2	72.8	40.6	43.1	73.9	100	100	100	100	100	100	100	100	100	100	100	100	99.3
1161	chr3:289165-289304	50.2	72.9	41.8	48.6	56.2	81.7	100	100	100	100	100	100	100	100	100	100	100	98.5
888	chr3:227355-227494	49.9	85.7	46.5	47.6	91.8	100	88.1	100	100	100	91.9	96.2	89.6	100	100	100	100	100
517	chr3:131905-132064	49.8	66.3	33.4	35.7	91.6	100	100	100	100	100	96.7	100	100	100	100	100	100	100
93	chr3:031555-031694	49.8	52.7	44.8	40.1	95.9	100	100	100	100	100	100	100	87.7	97.1	100	100	100	100
134	chr3:039795-039934	49.7	90.6	46.1	52.4	90.9	100	100	100	100	100	96.1	91.1	89.8	97.5	100	95.7	89.6	81.5
78	chr3:027675-027814	49.7	67.8	44.6	41.1	77.4	100	100	100	100	100	100	100	88.5	100	100	100	100	100
1697	chr8:336045-336184	49.5	91.8	48.1	51.8	57.6	76.1	100	100	100	100	100	100	100	100	100	100	99.9	98.1
1727	chr11:247535-247674	49.4	56.5	23	41.5	76.4	100	100	100	100	100	100	100	100	100	100	100	100	100
2276	chr16:517065-517324	49.4	71.7	41.3	45.1	70.7	99.5	100	100	100	100	100	98.7	100	100	100	100	100	97.2
174	chr3:047295-047434	49.3	78.8	44.6	45.1	85.6	99.6	100	100	100	100	100	96.3	87.7	88.9	99.1	99.4	95.1	92.6
1156	chr3:288365-288504	49.3	60.1	32.5	38.6	63.6	92.2	100	100	100	100	100	100	100	100	100	93.3	96.3	99.9
1520	chr4:550455-550554	49.3	73.9	39.5	36.8	79.9	96.8	100	100	100	100	100	97.6	94.2	100	100	100	100	94.7
1516	chr4:485595-485734	49.1	89.2	53.1	43.6	72.6	83.9	100	100	100	100	100	89.1	96.2	100	100	100	100	92
349	chr3:095875-096014	49	58.9	49.8	47.7	74.7	95.8	100	100	100	100	100	100	91	100	100	100	100	100
194	chr3:052135-052274	48.9	99.3	57.1	47.4	72.6	89.7	91	100	100	100	100	89.7	74.2	79.2	89.4	96.8	91.3	88.6
272	chr3:070095-070234	48.8	64.6	40.2	45.7	95.4	100	100	100	100	100	98.3	99.4	89.3	100	100	100	100	90.4
394	chr3:105435-105574	48.8	74.1	66.7	70.7	89.4	92.2	100	98.7	100	92.8	88	86.7	80.9	88.8	99.6	87.6	80.6	75.9
409	chr3:108435-108574	48.7	65.2	43	51.4	85.7	98.1	100	100	100	100	98.1	89.7	98.2	100	100	100	99.3	89.9
303	chr3:077425-077584	48.6	74.1	50.1	56	87.9	100	100	100	100	100	91.9	82.2	83.7	88.2	100	100	87.6	80.6
795	chr3:206995-207134	48.6	69.6	45	44.6	60.7	82.1	100	100	100	100	100	100	88.2	90.5	100	100	99.5	97.9
1589	chr5:349325-349464	48.5	74.3	40.8	47	63.4	89.6	100	100	100	100	100	100	100	100	100	100	100	96.4
1991	chr14:354935-355134	48.4	97.7	43.5	50.2	51.2	77.4	100	100	100	100	100	97.4	96.6	97.6	96.3	100	90.1	85.4
2377	chr1:188955-189034	48.3	97	58.3	59	61.9	84	96.3	100	100	99.5	100	82.9	92.8	97.9	94.6	94	95.4	83.1
395	chr3:105715-105854	48.3	56.9	46.5	60.3	91.2	100	100	100	100	100	94.5	72.3	82.5	84.3	94.2	90.3	82.7	73.2
1775	chr12:406695-406774	48.3	67.8	39.9	37.6	58.1	88.3	100	100	100	100	100	100	100	99.7	100	99.1	100	99.5
1270	chr10:294855-294994	48.2	99.6	69.6	59.4	51.7	66.3	88.3	100	100	100	100	95.3	91.3	88.8	87	84.7	82.1	81.2
216	chr3:057295-057494	48.1	58.4	37.3	35.8	66.9	89.4	100	100	100	100	100	100	98.7	95.4	97.7	100	99.9	100
145	chr3:041795-041934	48.1	47.4	24.9	29.9	100	100	100	100	100	100	91	100	96.5	100	100	100	100	100
218	chr3:057875-058294	48	59.4	40.8	37.1	64.7	92.2	100	100	100	100	100	100	86.1	87.4	88.7	100	97.5	96
1265	chr9:333575-333714	47.9	60.2	37.6	34.4	69.2	100	100	100	100	100	100	87.9	100	91.4	93.2	100	99.6	88.2
2355	chr16:834205-834344	47.9	77.6	47.9	45	65.7	85.9	100	100	100	100	100	97.5	98.3	100	100	100	100	95.3
252	chr3:065175-065314	47.9	56.3	40.1	35.7	77.8	100	100	100	100	100	100	99.9	94.1	94.2	100	100	100	95.6
1515	chr4:485295-485434	47.8	63.9	30.3	38.2	67.5	92.3	100	100	100	100	100	100	100	100	100	100	100	100
2332	chr16:752385-752704	47.6	85.4	53.2	44.7	54.6	70.8	97.7	100	100	100	100	100	94	95.8	97.1	100	94.4	90.9
1359	chr2:216975-217114	47.6	83.4	67.1	54.4	73.6	80.8	98.1	100	100	100	93.4	81.6	83.9	86.2	95.8	85.5	84.8	75.1
1969	chr14:240225-240364	47.6	75.8	52.4	53.2	57.1	68.4	100	100	100	100	100	97.3	99.3	99.3	91	93.3	87.9	84.2
558	chr3:143065-143244	47.5	75.1	44.9	41.6	64.6	86.8	100	100	100	100	100	100	94.1	97.9	100	100	100	88.6
901	chr3:231195-231334	47.5	62.4	21.8	24.3	83.3	100	100	100	100	100	95.2	88.2	96.3	100	100	100	100	100
2172	chr16:022285-022424	47.4	78.6	57.8	42.3	57.4	70.6	100	100	100	100	100	99.9	100	100	98.4	94.4	92.6	88.6
1656	chr7:976445-976584	47.4	83.3	36.9	41.8	55.2	83.2	100	100	100	100	100	96	100	100	100	100	94.8	96.3
2296	chr16:681685-681844	47.4	85.5	52.2	45.6	60.3	74.1	100	100	100	100	100	96.4	95.2	98.3	93.4	100	91.7	89.2
385	chr3:103735-103874	47.4	78	55.8	48.8	79.1	92.1	95.5	100	100	100	98.3	83.7	84.1	88.9	94.1	85.5	83.6	73.4
2397	chr10:576515-576654	47.4	81.4	42.8	40	56.4	70.5	100	100	100	100	100	100	99.5	100	98.2	100	100	98.3
2052	chr14:633785-633904	47.4	84.7	53.5	42.7	58.9	85.7	100	100	100	100	100	89.9	92.6	96.4	92.9	89.4	94.1	85.6
1854	chr13:623985-624124	47.3	80.6	43.1	41.9	53.1	89.9	100	100	100	100	100	93.4	96.7	96.6	93.4	89.7	91.3	87.8
814	chr3:210575-211134	47.3	100	55.3	49	55.7	72.7	93.9	100	100	100	100	87.3	93.7	89.5	85.8	82.5	79	73.4
77	chr3:027435-027594	47.3	73.5	41.3	44.9	78.4	96.6	100	100	100	100	89.8	87.1	90	100	100	100	94.7	97.1
341	chr3:094535-094674	47.2	51.2	36.7	38.1	66.3	87.1	100	100	100	100	100	95.1	89	89.5	96.8	100	100	98
1863	chr13:628465-628604	47.2	71.2	46	49.9	51.3	86.8	100	100	100	100	100	93.7	88.8	97.2	95.2	100	98.9	85.9
1729	chr11:247895-248034	47.2	80.9	58.7	53.3	50.5	68.3	99.3	100	100	100	100	97.9	93.8	100	100	95	91.7	84.1
2056	chr14:634585-634724	47.1	80.2	39.8	47.4	65.6	99.5	100	100	100	100	100	95.7	89.6	96.1	90	100	93.6	85.5
1426	chr2:616005-616144	47.1	74.4	37.5	37.3	63.6	100	100	100	100	100	100	100	86.4	90.9	92.2	99.7	97.1	91.8
137	chr3:040315-040454	47	88.6	46.3	50.2	84.7	96.1	98.2	100	100	98.8	92.3	81.9	83.9	91.7	99.6	92	87.7	76.5
629	chr3:163615-163754	46.9	54.6	37.3	30.4	100	100	100	100	98.8	100	76.8	91.7	100	100	100	99.5	92.2	89.6
2350	chr16:833345-833484	46.9	64.9	41.3	40.8	62.4	81.6	100	100	100	100	100	87.3	95.2	95	92.6	100	100	86.8
1657	chr7:976605-976784	46.8	80.6	41.9	38.4	57.9	85.3	100	100	100	100	100	97.4	99.9	100	100	100	97.4	92.2
458	chr3:118575-118714	46.7	72.1	37.5	38.3	65.7	86.8	100	100	100	100	100	100	94.7	100	100	100	99	91.2
852	chr3:219055-219474	46.7	62.3	36.8	33.2	83.5	100	100	100	100	100	94.9	91.2	77.8	89.8	100	100	100	100
230	chr3:061115-061254	46.7	70.3	41	37.8	68.4	90.6	100	100	100	100	100	100	100	100	100	100	100	100
435	chr3:113595-113734	46.7	61.6	32.6	32.7	82.1	100	100	100	100	100	100	97.3	100	100	100	100	100	100
219	chr3:058315-058454	46.7	65.6	49.2	44.6	65.4	85.6	93.8	100	100	100	100	90.4	73.6	75.6	81.7	90.5	84.3	84.2
95	chr3:031875-032014	46.7	51.6	36.5	32.3	80.3	100	100	100	100	100	100	97.8	83.7	83	93.6	100	93.6	99.8
2295	chr16:681365-681664	46.6	82.9	52	41.1	63.5	73.7	100	100	100	100	100	89	98.4	94.2	100	96.6	94.7	84.1
999	chr3:253775-253914	46.6	87.5	54.6	48.8	52.8	65.5	91.6	100	100	100	100	89.6	91.8	84.4	86.1	83.4	77.7	76.4
775	chr3:202275-202394	46.6	59	31.7	27.4	65.7	90.7	100	100	100	100	100	100	99.7	100	100	100	100	100
1808	chr12:759125-759244	46.5	58.9	30.5	44.6	78.6	100	100	100	100	100	94	96.9	95.9	100	95.2	100	97.4	100
788	chr3:205575-205714	46.4	74.9	38.7	45.3	56	82.9	100	100	100	100	100	100	100	100	100	100	100	100
1346	chr2:202105-202244	46.3	59.5	40.7	40	68	79.3	95.3	100	100	100	100	100	91.2	96.1	98.4	100	100	100
1880	chr13:901875-902054	46.2	73.2	37.5	34.5	72.6	82.1	100	100	100	100	100	92.3	96	97.3	100	100	100	93.1
440	chr3:114595-114734	46.2	57.6	31.4	30.7	81.4	100	100	100	100	100	94.2	98	100	100	100	100	100	100
918	chr3:236305-236444	46.2	56.6	36.1	38.4	57.2	90.4	100	100	100	100	100	100	94.5	100	100	100	100	100
81	chr3:028215-028354	46.1	59.6	36.8	39.3	64.8	86.4	100	100	100	100	100	95	83.5	97.4	100	100	100	98
990	chr3:252215-252354	46.1	88.7	52	45	53.3	72.9	95.8	100	100	100	100	85	84.4	79.4	81.2	77.9	74.9	73.5
1564	chr5:026825-026944	46	77.5	67.1	54.2	71.8	70.6	92.1	100	100	100	100	79.8	88.5	84.1	88.2	90.4	75.3	77.5
452	chr3:117355-117494	46	61.2	28.7	32	82.5	100	100	100	100	100	96.5	98.2	100	100	100	100	100	99.7
1558	chr4:1476355-1476494	46	86.8	36.5	38.2	62.1	79.3	100	100	100	100	100	95.3	100	100	100	100	100	94.2
602	chr3:157725-157864	46	60.2	59.2	53.7	65.7	85.4	96.3	100	100	100	95	82.1	89.5	95.6	96	100	89.8	88.4
464	chr3:119595-119734	46	72.7	36.9	46.1	72.4	94.2	100	100	100	100	94.9	83.5	87	89.3	91.4	89.9	87.3	76.9
625	chr3:162685-162824	46	62.2	33.5	33.4	65.7	83.7	100	100	100	100	100	100	100	100	100	100	100	100
560	chr3:143585-143724	46	61.7	45.1	45.1	61.5	85.4	100	100	100	100	100	100	77	92.9	95.7	100	96.4	99.8
2275	chr16:516925-517044	45.9	63.9	38.4	36.7	63.4	91.1	100	100	100	100	100	100	98.1	97.4	100	100	95.9	91.9
950	chr3:242885-243024	45.9	67.1	45.3	44	57.5	81.3	100	100	100	100	100	85.4	74.1	73.9	79.2	90.4	88.3	83.1
1922	chr14:068865-069004	45.7	67.8	43.9	47.5	52	80.6	89.2	100	100	100	100	99.5	96.6	92.2	97.1	97.5	90.6	92.7
690	chr3:177885-178084	45.7	79.6	36.1	32.5	56.7	76.3	100	100	100	100	100	100	100	100	100	100	100	95.6
1867	chr13:636785-636924	45.7	52.3	31.3	34.1	63.2	94.7	100	100	100	100	100	94.7	92.3	100	100	100	98.2	99.1
936	chr3:240285-240424	45.7	66.5	41.2	43.4	52	78.1	95.4	100	100	100	100	96.7	96.3	95.8	93.5	99.4	94.7	84
614	chr3:160605-160744	45.7	74.4	39.1	35.3	77.5	100	100	100	100	100	87.2	81.7	88	94.3	100	98.3	95.9	88.5
1335	chr2:181925-182084	45.7	79.4	62.5	52.5	63.8	70.3	98	100	100	99	100	86.2	81.9	91.4	89.1	80.6	84.9	77.9
63	chr3:024055-024194	45.6	72	51.2	48.2	60.8	79.6	89	100	100	100	100	83.4	89.8	84.1	96.2	89.5	83.8	75.4
1631	chr7:131165-131304	45.6	77.4	47.5	43.1	62.5	70.6	100	100	100	100	100	99	99.6	100	100	100	92.9	89.8
1712	chr11:118455-118614	45.5	91.7	47.4	49.6	52.8	68.6	99.5	100	100	100	100	92.5	94.1	100	97.2	98.5	88.1	86
1049	chr3:264155-264314	45.4	85.9	66	61.1	55.1	74.7	79	100	100	100	96.3	76.3	77.6	76.6	74	67.6	67.3	63.3
37	chr3:017235-017374	45.3	56	33.1	33.5	60.1	82.3	100	100	100	100	100	100	97.6	100	100	100	100	100
449	chr3:116815-116954	45.3	55.7	29.1	34.5	74.9	97	100	100	100	100	100	91	97.8	100	100	100	100	100
253	chr3:065335-065474	45.3	58.9	52.1	43.9	72.4	86.4	100	100	100	100	98.8	92.4	85.9	90.3	94.8	96.2	95.5	88.5
90	chr3:030655-030794	45.3	57.7	31.5	33.7	92.4	100	100	100	100	100	85.4	86	100	100	100	98.3	100	100
412	chr3:108995-109134	45.3	56.3	42.8	40.6	81.6	100	100	100	100	100	88.9	94.8	92.6	100	100	100	100	100
189	chr3:051015-051174	45	65	38.8	41.3	70.9	90.3	97.3	100	100	100	100	100	83.1	97.9	100	97.4	88.2	92.6
2036	chr14:490945-491084	45	83	53.5	48.1	59.2	63.5	88	100	100	100	100	81.5	98.8	84.4	87.9	80	75.1	69.6
392	chr3:105135-105254	45	86.4	62.8	52.4	73.5	82.5	90.5	96.3	100	91.1	89.3	75.4	80.4	77.4	85.4	79.6	72.2	64.8
473	chr3:121395-121534	45	73.8	46.9	47.7	71.9	93.3	93.9	100	100	99.5	88.1	77.8	74.3	81.4	92.2	100	91.2	88
1291	chr2:037165-037304	44.9	56.4	45.9	45.5	64.8	88.1	99.1	100	100	100	100	91.4	82.2	86.9	84.5	88.8	88.5	86.9
1804	chr12:728835-729074	44.8	67.2	32.6	36.3	68.9	81.8	100	100	100	100	100	88.8	85.9	86.5	95	98.9	89.3	82.7
669	chr3:173025-173144	44.8	68	39	37.1	59.1	86.7	100	100	100	100	100	93.7	92	100	100	100	100	94.2
1530	chr4:858075-858214	44.8	80.3	37.8	38	58.9	79.3	100	100	100	100	97.3	94.3	100	100	100	100	100	89.4
2373	chr1:188175-188294	44.8	69.8	30.9	34.4	60.6	85.3	100	100	100	100	100	90.5	98.6	100	100	100	100	98
33	chr3:015555-016054	44.7	75.7	47.3	45.9	70.4	80.6	89	100	100	100	87.3	81.1	66.9	66.2	69	75.4	74	78.7
2333	chr16:752725-752844	44.6	72.2	52.7	48.5	53.5	62.8	84.8	100	100	100	100	94.5	83.8	84.7	86.5	86	83.6	77.1
2055	chr14:634425-634564	44.5	77.6	41.9	45.4	64.8	91.1	92.7	100	100	100	94.1	82.2	76.7	81.7	83.3	91.3	83.7	77.5
2352	chr16:833765-833904	44.4	71.6	40.7	38.2	57.4	83	87.8	100	100	100	100	88.1	92.5	91.6	100	100	92.6	82.6
796	chr3:207175-207314	44.4	64	41.3	42.4	52.1	78.2	100	100	100	100	98.7	92.5	76.4	80.7	92.4	92	89.5	92.4
695	chr3:178985-179244	44.4	86.4	54.8	44.3	50.3	66.6	89.1	100	100	100	100	100	95.2	97.5	94.7	92.6	88.4	83.3
1736	chr11:526535-526614	44.4	82.2	61.3	40.3	70.6	73.2	93.9	99.9	100	99.1	97	80.1	83.6	84.2	83.8	82.8	78.1	72.3
384	chr3:103555-103694	44.3	56.2	44.8	41.7	76.6	90.8	95.3	100	100	100	100	78.6	79.3	78.9	86.6	81.7	79.2	73.7
214	chr3:056915-057054	44.3	54.9	40.7	48.5	66.5	85.1	100	100	100	100	96.9	100	80.8	91.2	100	100	87.8	100
2040	chr14:531045-531184	44	68.2	39.7	42.5	53.8	81	100	100	100	100	99.2	90.9	81.8	80.2	86.8	83.1	84.1	81.9
782	chr3:204335-204474	44	65.9	38.1	37.8	54.5	80.9	97.8	100	100	100	98.2	91.8	79.6	86.4	91.9	96.8	94.5	91
1776	chr12:406835-407094	44	60	33	32.2	63	96.7	100	100	100	100	98.3	96.2	91.2	99.9	100	97.4	96.8	92.1
819	chr3:212015-212154	44	87	62.2	63.6	62.8	82.7	84.5	93.1	100	84.9	81.5	64.9	66.3	65.7	66.1	68.5	61.8	57.8
2104	chr14:739585-739944	44	86.3	48.9	53.4	54.5	74.7	96.7	99.8	100	100	90.2	83.9	84.9	94.7	96	90.3	82.9	74.8
87	chr3:029555-029714	43.9	46.1	26.1	33.5	73.1	100	100	100	100	100	99.2	89.7	80.2	93.8	100	100	100	100
499	chr3:127945-128104	43.8	55.1	32.8	28.8	89.8	100	100	100	100	100	72.7	99.8	100	100	100	100	100	94.4
2278	chr16:517605-517864	43.8	72.3	45.6	45.2	64.4	71.2	87.8	100	100	100	98	78	88.4	85.4	92.3	85.4	81.7	76.6
178	chr3:047995-048254	43.7	71.1	39.5	38.8	70.6	90.9	87.2	100	100	100	94.7	77.7	79.7	84.3	94.6	94.6	91.6	77.4
515	chr3:131465-131604	43.7	53.4	37.2	39.4	79.1	97.2	100	100	100	100	87.6	90.1	88	100	100	100	100	92
169	chr3:046355-046474	43.7	48.9	30.9	30.2	78	100	100	100	100	100	97.6	98	72.6	94.4	100	100	100	100
82	chr3:028375-028514	43.7	63.3	31.4	32.9	76.8	89.5	100	100	100	100	85.6	82.3	83.3	98	100	100	93.2	93.8
1487	chr2:770605-770744	43.7	59.7	24.7	30.8	66.1	96.6	100	100	100	100	93.8	92.6	100	100	100	100	98.6	94.2
463	chr3:119395-119534	43.6	64.6	28	23.4	90.9	100	100	100	100	100	71.9	97.5	100	100	100	100	100	90.6
2349	chr16:828985-829064	43.6	89.7	72.5	59.8	65	73.1	75.6	85.6	100	81.4	75.6	71.4	67.1	73	77	78.8	72.6	64.9
2102	chr14:739065-739264	43.6	67.6	53.9	48.5	67.2	81.8	87.1	100	100	100	92.7	80.8	77.8	77.4	80.6	84.2	78.2	75.5
869	chr3:223795-223934	43.5	78	65.6	60.4	71.3	86	79	85.7	100	80.8	80.7	68.7	61.1	64.8	73.4	71.9	64	60.1
1889	chr14:023425-023564	43.5	75	44.1	43.9	54	67.4	91.9	100	100	100	100	96.2	85.3	93	97.6	96.8	87.4	87.8
227	chr3:060335-060714	43.4	70.5	46.1	41.9	63.6	80.6	92.1	100	100	100	92.4	76.6	73.2	73.9	81.5	88.3	84.1	78.5
843	chr3:216755-216874	43.4	54.9	59	48.6	64.7	79.5	98.1	95.7	100	96.3	92.5	81.5	71	74.9	82.1	84.8	80.5	69.8
1052	chr3:264755-264894	43.4	65.9	44.6	42.7	50.2	60.4	92.8	100	100	100	100	96.2	100	100	97.8	84.5	84.8	85.1
2027	chr14:456515-456654	43.2	60.4	34	33.5	58.1	75.1	100	100	100	100	100	91.6	85.3	87	89.5	91.1	88.9	84.7
382	chr3:103055-103214	43.2	55.7	44.5	36.3	66.8	85.2	91.1	100	100	100	100	81	73.7	70.3	79.4	77.6	76.5	72.7
231	chr3:061335-061474	43.2	78	57	47	53.3	69.7	87.7	97.4	100	100	100	82.3	84.6	93	92.1	93.4	100	87.3
1883	chr13:902395-902534	43.2	73.9	36.2	30.3	58.4	76.4	100	100	100	100	95.6	86.2	88.8	93.5	96.1	100	92.4	84.5
1273	chr10:302495-302634	43.1	48.8	32.8	44.1	50.1	73.4	100	100	100	100	100	92	80.1	83.9	81.1	88.2	89.7	85.4
461	chr3:119075-119214	43.1	66.2	38.6	33.8	66.3	89.6	100	100	100	100	85.5	90.8	86.5	96.5	100	100	89.5	85.6
372	chr3:101075-101194	43	62.2	37.4	36.2	74.7	89.5	92.4	98.9	100	100	92.3	85.1	70.6	78.1	89.4	91.7	91	91.8
28	chr3:014595-014734	43	49.1	37.2	25.4	72.4	89.4	79.3	100	100	100	100	86.7	79.8	92.5	87.6	68.8	92.5	100
1672	chr8:189965-190284	42.9	91.1	65.3	55.6	55	52.7	79.6	100	100	100	95.3	78.7	87.6	85.4	84.9	80.6	69.1	66.6
2182	chr16:030045-030184	42.8	65.5	39.5	37.5	49	65	100	100	100	100	100	91.2	100	100	97.3	95.3	94.1	86.4
510	chr3:130665-130804	42.8	50.1	35.3	25.9	78.2	100	100	100	100	100	89.7	79.9	88.1	92.3	100	96.2	98.7	93.4
262	chr3:067375-067514	42.8	53.2	37.6	34	73.3	93.9	99	100	100	100	100	79.8	79	78.6	90.2	91.8	82.7	79.8
239	chr3:062795-062934	42.7	77.6	45.2	39.9	61.6	73.5	94.6	100	100	100	88.2	72.4	75.2	71.6	78.7	82	75.7	68.2
1362	chr2:288705-288844	42.7	71.6	40	42.3	54.6	75.8	95.8	100	100	100	99.5	84.1	85	90.4	90	88.7	85.9	80.5
1881	chr13:902095-902214	42.7	66.2	36.2	35.6	56.3	73	84.5	100	100	100	100	92.8	94.7	87.8	94.3	93.3	93.6	84.5
250	chr3:064875-065014	42.6	44.8	25.7	27.1	74.3	91.5	100	100	100	100	95	97.3	84	93.5	100	100	100	99.9
39	chr3:017575-017714	42.6	64.2	36.4	37.7	55	74.4	86.1	100	100	100	100	87.7	79.5	70.1	77.9	84.8	88.1	85
666	chr3:172385-172524	42.6	56.3	35.2	35.4	52.7	73.3	100	100	100	100	100	93.4	83.9	90.9	96.2	99.9	93.6	94.6
42	chr3:018115-018334	42.6	56.8	37.1	34.9	51.5	70.6	98.7	100	100	100	100	99.7	78.2	77.1	85.4	96.8	90.8	95.7
615	chr3:160785-160924	42.5	74.7	37.6	37.6	65.2	83.1	100	100	100	100	91	74	75.9	77	84	87.5	80.8	70.8
386	chr3:103915-104054	42.5	70.1	48.5	45	74.4	79.6	86.4	94.2	100	93.6	90.3	74	78.4	74.8	82.7	73.9	68.5	64.8
179	chr3:048295-048434	42.5	64.9	47.1	38.5	72	84.6	92.5	94.9	100	96.2	88.4	86.8	82.9	95.2	96.3	100	90.4	96.4
10	chr1:158565-158704	42.5	42.4	31.1	51.7	84.2	95.6	100	100	100	88.7	83.2	73.4	73.1	91.5	96.7	100	89.4	87.2
595	chr3:156045-156204	42.5	69.7	40	39.5	64.1	82.7	100	100	100	100	84.5	80.7	81.2	88.2	91.2	90.1	88.6	80.1
1567	chr5:027425-027784	42.5	60	46.4	40.5	65.3	75.5	91.8	100	100	100	97.1	76.5	78.2	78.8	81.2	84.2	84.5	81
1686	chr8:327965-328104	42.4	59	43.1	40.3	44.9	65.7	99.1	100	100	100	100	90.9	83.9	85	81.2	90.5	85.5	86
73	chr3:026755-026894	42.4	57.6	40.8	35.4	66.5	86.4	97.2	100	100	100	90	77.2	75.2	74.6	86.4	90.7	86.9	81.7
411	chr3:108775-108894	42.4	46.1	24.2	30.5	89.7	100	100	100	100	100	87	95	93.7	100	100	100	100	100
1971	chr14:258445-258524	42.4	58.3	32.4	35.7	63.4	79.7	98.5	100	100	100	100	88.7	80.2	80.5	89.8	79.9	91	92
1025	chr3:258815-258934	42.3	85.7	50.1	45	48.1	61.1	83.2	100	100	100	99.9	87.4	85.6	90.7	84.2	86.2	76.2	72.1
1659	chr7:977345-977464	42.3	60.3	34.8	39.7	49.1	66	89.9	100	100	100	100	90.7	91	82.4	84.6	81.9	78.5	79
1610	chr5:503535-503674	42.1	61.1	37.2	35.5	59.8	77.5	93.8	100	100	100	100	82.5	84.7	81.3	84.7	86.4	82.7	75.1
2035	chr14:490785-490924	42.1	81.9	64.6	45.7	56.4	61.8	81.6	100	100	94.5	92	70.3	81.6	77.5	83	74.2	68.9	60.8
1256	chr9:222365-222444	42.1	54.8	34	37.1	66.9	85.6	91.9	100	100	100	100	79.1	78	79.2	83.6	87.3	86.7	81.7
2122	chr15:193525-193664	42	68.2	41	39.1	50.6	74.1	90.4	100	100	100	90.5	87.9	75	84	83.4	85.3	94.6	82.1
2100	chr14:736645-736784	42	74.2	38.6	38.8	56.6	70.5	96.9	100	100	100	96.9	92	93	98.3	95.7	88.3	85.6	79
1292	chr2:037345-037484	42	55	43.4	40.1	59.8	79.4	97.2	100	100	100	93.2	74.2	79.4	74.7	81.5	72	83.2	76.4
237	chr3:062455-062594	42	76.7	47.6	42.1	60.8	75.2	78.6	97.3	100	98.9	92.7	76.5	74	73.6	80.8	82.2	76.6	71
2050	chr14:542925-543064	41.9	69.9	29.8	37.5	50.5	82.3	89	100	100	100	100	84.3	91.1	91.2	93.6	90	83.3	79.5
1856	chr13:624445-624584	41.9	72.3	41.5	38.9	44	71.4	90.7	100	100	100	100	81.6	84.9	77.7	82.8	79.7	80.2	77.8
80	chr3:028055-028194	41.9	55	37	35.3	62.5	80.1	100	100	100	100	82.4	85.9	77.8	98.1	100	100	97.3	92.4
112	chr3:035535-035674	41.8	46.2	28.1	36.2	78.1	98.2	100	100	100	100	88.7	81.1	81.8	98.5	100	100	100	93.9
342	chr3:094695-094834	41.8	51.7	34.8	33.2	57.1	84	100	100	100	100	98.3	89.2	78.6	79.9	88.1	93.1	95.4	91.8
1820	chr13:017185-017324	41.8	64.5	35	37.2	51.7	76.7	99.7	100	100	100	95.6	78.9	78.6	80.4	83	91.4	91.7	82
777	chr3:202695-202834	41.8	58.3	35.5	35.8	47.1	71.2	96.6	100	100	100	100	92.2	90.4	86.3	90.7	94.8	91.3	80.7
474	chr3:121575-121674	41.8	64.9	41.4	33.7	66	87.8	98.8	100	100	100	85.4	78.1	72.9	82.8	96.8	100	92.1	90.1
1086	chr3:272755-272894	41.7	52.3	30.1	36.2	49	71	100	100	100	100	100	97.1	86	96.7	83.1	95.8	95.1	86.3
816	chr3:211335-211474	41.6	75.1	54.3	50.6	51.1	66.4	82.4	96.2	100	94.1	89.6	73.5	67.3	66.9	70.8	70.8	65.7	64.7
1413	chr2:582005-582164	41.6	65	47.1	38.5	59.1	67.7	84.6	100	100	100	98	78.5	88.8	88.6	92	88.4	85	76.2
376	chr3:101995-102134	41.6	56.7	31.3	32.4	67.9	85.7	94.5	100	100	100	93.1	93.8	83.9	96.3	100	100	100	100
236	chr3:062275-062414	41.6	81	48.1	43.3	61.9	76.5	84.3	97.5	100	87.7	84.5	71.7	73	69.5	75.3	73.8	65.8	62.7
1587	chr5:349045-349124	41.6	68.6	33	34.8	58.9	74.4	90.5	100	100	100	98.4	89.5	84.9	93.1	94.9	94.2	84.7	79.7
1718	chr11:125725-125864	41.6	70.1	49.2	48.1	54.3	78.3	87.5	99.5	98.4	100	88.2	82.5	79.1	83.7	83.9	82.6	77.7	75.1
294	chr3:074395-074534	41.5	42.1	32.7	40.3	78.6	91.8	100	89.5	100	100	87.3	96.8	78	100	100	100	95.2	95.9
1043	chr3:262935-263074	41.5	81.1	48.4	45.9	45.3	61	89.4	100	100	100	93.5	83.9	80.5	88.1	87.3	83.1	80.1	70.7
526	chr3:133845-133984	41.5	55.6	31.8	32.5	65.4	91.1	95.8	100	100	100	100	90.6	77.6	85.4	94.2	98.4	89.2	88.3
812	chr3:210135-210274	41.4	79.1	57.3	55.2	49.4	62.2	78.9	92.7	100	92.7	93.1	73.2	77.3	76.9	74.4	76.3	67.8	63.1
718	chr3:185925-186064	41.4	74.3	42.5	39	45.2	58.9	90.3	100	100	100	98.8	94.9	82.1	95.5	89.1	89.5	92.7	94.8
1539	chr4:1233275-1233374	41.4	74.4	37.9	38.2	56.9	83.2	90.4	100	100	100	88.3	83.7	83	88.3	90.6	82.8	88.7	84.6
1561	chr4:1477115-1477254	41.3	77.4	55.3	45.4	63.8	66.1	82.5	92.6	94.3	100	93.9	75.5	89.7	85.5	85.4	91.7	70.7	75.8
2171	chr16:022045-022224	41.3	62.9	45.9	40	53.9	68.1	90.3	100	100	100	97.8	88.1	84.1	86.3	83.8	83.8	81	80.9
485	chr3:124875-125014	41.3	55.6	45.7	40.9	55.8	70	94.3	100	100	100	95.4	85	85.7	93.9	90.2	90.9	85.5	70.8
410	chr3:108595-108734	41.3	51.7	37	40.7	72.4	84.4	92.9	98.8	100	100	83.1	78.1	76	89.6	99	98.6	85	80.3
668	chr3:172845-173004	41.3	61.4	34.8	32.4	58.1	77.9	100	100	100	100	93.6	90.1	90.1	93.7	100	99	94.2	87.2
1048	chr3:264015-264134	41.3	94.9	61.4	55.6	49.9	60.6	72.3	93	100	90.1	88	70.5	71.5	72.6	67.3	61.5	57.4	55.4
193	chr3:051975-052114	41.2	74.9	46.9	39.7	56	77.4	77	97.7	100	100	96.2	83	67.3	68.2	81.5	88.8	81.8	79.1
687	chr3:177045-177204	41.2	65.7	40.5	41.6	50.6	60.2	94.5	100	100	100	100	100	100	100	100	98	85.5	85.7
472	chr3:121215-121354	41.2	66.5	41.8	36.9	67.3	84.8	96.6	94.7	100	98	80.7	76.1	74.6	77.1	93.5	98	86	86.4
275	chr3:070595-070714	41.2	56.9	32.3	35.6	78.9	92.2	87.6	100	100	100	86.6	76.1	74.5	78.9	90	83.7	81.6	73.6
518	chr3:132125-132264	41	51.8	35.5	25.7	87.1	100	100	100	87.9	100	68.6	81.5	100	100	100	89.2	96.2	80.7
467	chr3:120075-120194	41	62.9	32.2	38.8	62	81	92.2	100	100	100	94.9	86.1	85.1	84.7	90.1	85.7	81.5	77.1
377	chr3:102155-102294	41	51.6	30.7	29.1	74.5	85.8	96.5	100	100	100	100	91.8	77.2	80.6	88.2	98.1	92	91.9
1476	chr2:740765-740904	40.9	66.6	59.2	42.9	51.3	55.2	79.3	100	100	100	100	86.1	82.6	77.6	77.4	70.8	66.7	69
2037	chr14:491125-491264	40.9	79.5	43.5	45.2	50.1	68.4	86.5	100	100	97.8	86.5	80.8	83.1	86.4	88.3	87.1	81	72
438	chr3:114135-114274	40.9	51.4	31.4	29.5	72.6	99.1	100	100	100	100	79.3	97.3	87.8	100	100	100	100	100
1356	chr2:216535-216674	40.9	74.4	38.9	36	53.5	67.7	91.4	100	100	100	93	81.6	86	92	93	95.5	90	84
373	chr3:101235-101494	40.9	65.2	35.3	28.5	72.7	94.8	94.6	100	100	96	83.6	82.5	73.8	85.6	95.2	97.5	93	87.5
997	chr3:253475-253594	40.8	72.8	44.2	41	43.5	57	81.3	100	100	100	100	77.4	81.4	76.1	78.3	74.1	71.5	71.1
378	chr3:102335-102474	40.8	47.7	29.2	28.6	68.8	89.8	90.4	100	100	100	100	85.2	76.2	75.4	85.5	92.7	83.4	78.8
642	chr3:166515-166654	40.7	44.1	24.5	28.2	63.4	90.2	100	100	100	100	100	91.1	89.9	100	100	100	100	100
444	chr3:115755-115914	40.7	46.9	29.2	27.9	71.9	98.1	100	100	100	100	84.6	86.3	80.9	99.6	100	100	100	95.9
271	chr3:069715-069994	40.7	51.2	40.6	43.8	73.4	83.2	87.6	93.7	100	95.2	84.6	71.4	78.2	75.7	84	83.4	73.7	68.2
1279	chr10:351685-351764	40.7	51.4	34.1	39.1	49.2	72.1	100	100	100	100	91.4	81	77.2	83.2	88.8	90.8	100	88.9
170	chr3:046495-046634	40.7	49.9	26.6	29.5	75.3	98.3	100	100	100	96.2	88.2	89	70.7	88.6	100	100	98.6	100
1869	chr13:637305-637444	40.6	57.1	34.4	36.7	59.8	77.6	98.3	100	100	100	86.4	80.8	83.5	96.7	94.5	98.2	93.5	83
1254	chr9:084755-084894	40.5	41	30.4	35.8	52.9	70	89.3	100	100	100	100	88.5	82.6	81.4	95.7	96.1	93.6	89.7
2280	chr16:583845-583984	40.5	58.8	35.4	36.9	48.6	66.5	91.4	100	100	100	100	84.7	81.5	79.5	83.8	83.7	81.9	79.2
2338	chr16:792785-792904	40.5	59.6	34.1	35.2	48.3	78.1	88.2	100	100	100	100	83.2	82.7	77	85.6	86.1	85.8	80.9
1387	chr2:408995-409154	40.5	63.1	37.6	38.4	58	70.9	92.4	100	100	99	91.6	83.1	77.6	87	88.7	88.1	85.4	78.5
1857	chr13:624605-624744	40.5	82.2	38.2	40.3	42.8	68.1	77.1	100	100	100	100	78.4	86.4	80	81.4	77.3	78.1	71
398	chr3:106235-106374	40.5	51.7	41.2	40.2	71	88.5	78.8	99.1	100	92.4	83	61.6	69.7	71	71.5	72.3	70.4	60.8
748	chr3:193405-193544	40.4	77.3	33	28.7	56.2	66.5	100	100	100	100	84.5	82.8	82.8	87.1	87.9	86	85	78.5
1285	chr2:010425-010564	40.4	53.2	39.9	37.6	45.6	65.7	91.6	100	100	100	100	90.9	85.5	93.3	88.5	86.5	89.8	83.8
2358	chr1:184015-184154	40.4	63.3	30.2	33.4	59.3	82.8	89.2	100	100	100	95.6	78.9	87	90.9	91.3	95.5	86.4	78.7
492	chr3:126655-126874	40.3	64.6	34.2	30.6	59.6	79.8	100	100	100	100	94.1	82.5	90.5	96.3	98.9	100	93.7	82
441	chr3:114775-115214	40.2	52.4	30.1	31.4	67.4	89.6	100	100	99.1	100	84	85.2	83.8	95.6	100	100	100	90.3
601	chr3:157405-157544	40.2	63	48.4	47.8	58.2	78.9	86.4	92.5	99.9	90.6	82.2	75.2	76.7	85.9	91	90.1	80.2	78.9
159	chr3:044355-044494	40.1	44	36.7	36.3	73.9	86.2	94.6	96.8	100	94	92.9	79.3	70.4	86.5	90.4	100	94.4	88.8
2136	chr15:378315-378454	40.1	52.8	34.8	34	41.7	57.4	75.4	100	100	100	100	98.2	100	91.1	89	76.1	81.9	74.1
40	chr3:017755-017894	40	51.2	35.5	36	53.4	72.8	92.8	98.1	100	100	97	90.9	72.7	70	77.6	89.5	82.4	85.7
593	chr3:155725-155844	40	62	29	26.7	57.2	82.6	100	100	100	100	83.9	89.6	87.2	98	97.4	100	96.3	83.8
1565	chr5:026965-027104	40	77.1	55.9	51.2	55.5	61.5	80.7	93	94.5	86.7	88.2	68.2	74.6	78.1	79.4	81.4	68.4	62.8
1978	chr14:339265-339404	40	53.2	29.4	30.4	47	79.2	100	100	100	100	98.5	91.2	86.1	98.4	91.7	94.9	98.8	93.3
813	chr3:210315-210454	40	68	53.9	54.3	56.3	66.3	82.9	81.6	100	85	80.9	73.8	68.8	72.4	68.5	69.2	69.7	61.6
793	chr3:206555-206694	40	60.1	43	42.4	49	65.7	91.4	100	100	100	93.3	75.6	79.9	78.7	81.4	84.3	81.4	75.2
176	chr3:047635-047774	39.9	63.6	36.3	33.8	66.8	79.6	85.5	93.5	100	97.7	86.7	78.2	72.6	76.3	85	81.5	80.3	76.2
128	chr3:038575-038714	39.9	42.9	30.7	39.8	85.3	99.6	95.1	96.5	100	92.1	77.5	72.2	66.4	81.1	88.3	84.6	84.5	80.7
815	chr3:211175-211314	39.8	70.9	52.7	42.3	47.7	60.2	78.5	99.7	100	99	92.9	71.6	77.5	71.2	74.4	70.5	64.2	58.1
2331	chr16:752205-752344	39.8	65.9	42.6	33.2	42	62.6	89.7	100	100	100	100	83.6	87.2	83.9	82.5	91.8	77.4	77.7
535	chr3:136945-137104	39.8	47.9	37.1	37.2	65.5	84.8	94.3	100	100	100	83.5	86.9	76.9	90.1	100	98.8	88.5	78.7
1858	chr13:624825-624964	39.7	80.5	37.8	38.6	47.5	60.2	81.8	97.3	100	98.1	92.7	81.9	74.5	76.5	77.6	74.9	75.1	70.5
466	chr3:119915-120054	39.7	55.2	35.6	39.4	61.6	77	80.4	100	100	100	91.7	80.1	77.8	77.4	85.9	87.6	82.2	75.5
2169	chr15:1064745-1064884	39.7	61.6	33.3	34.1	51.9	71.7	94.5	100	100	100	96.6	78.5	77.2	83.6	83.7	91.8	84.8	82.9
994	chr3:252975-253094	39.6	80.2	38.1	42.6	44.1	57.7	80	98.6	100	100	94.8	73.2	72.5	69.4	71.4	71.3	69.8	65.6
1882	chr13:902235-902374	39.6	70.8	35.5	38.8	48.4	66.3	80.7	100	100	100	97.4	85.2	80.8	85.5	86.6	84.8	82.6	81.7
1819	chr13:017005-017144	39.6	59.3	36.2	36.5	47.3	69.8	91.3	100	100	100	97.4	81.1	79	79	85.1	88.5	82.6	84.5
1728	chr11:247735-247874	39.6	57.7	37.2	39.7	47.2	67.3	87.9	100	100	100	94.8	84.3	85	91.4	93.3	88.4	84.6	76.1
247	chr3:064215-064354	39.6	48.5	28.9	28.6	71	85.6	95.3	100	100	100	87.5	77.9	72.1	73.8	83.8	93.1	83.1	81.1
465	chr3:119755-119874	39.6	56.1	33.5	39.1	61.5	77.8	86	97.9	100	98.5	92.5	73.9	72.6	72.1	79.6	80.8	77.3	72.1
1738	chr11:526795-526934	39.6	69.8	37.5	40.9	57.7	87.3	85.5	90.5	100	87.7	79.4	70.2	68.6	76	81.6	80.2	75.9	68.9
371	chr3:100835-100974	39.4	58.1	35.8	34.3	63.6	86.5	85.1	98.1	100	92.3	87.8	76.7	61.2	67	80.9	89.5	83.8	81.4
2116	chr15:108285-108444	39.4	59	37.1	30.7	64	82.2	84.9	93.6	100	96.2	88.9	79.7	72.3	73.5	79.6	80	78.4	75.6
761	chr3:196535-197094	39.4	70.4	40.4	38.7	49.9	65.3	90.9	95.3	100	97.8	90	85.6	82	86	84.5	79.1	84.7	74.9
1637	chr7:157805-157944	39.4	59.8	29.4	36.4	52.5	79.3	91.9	100	100	99.3	91.9	77.9	74.4	80.5	75.2	81.2	75.7	71.7
211	chr3:056315-056454	39.4	54.1	34.7	32.5	50.9	69.9	98	100	100	100	92.8	83	70.8	77.1	84.1	94.2	87.9	87.7
261	chr3:067215-067354	39.4	46.1	30.9	31.5	74.5	86	96.1	94	100	94.6	86.9	78.3	74.7	74.2	84.2	81.3	73.1	73
292	chr3:073995-074134	39.3	38.8	34	33.7	86.5	100	98.1	90.7	100	93.4	75.6	75.1	67.7	81.4	94.6	90.1	80.1	80.9
375	chr3:101695-101834	39.3	55	34	30.7	66.8	80.1	87.3	99.5	100	100	86.8	87.9	81.6	98.1	100	100	92.8	90.9
2282	chr16:584245-584384	39.3	62.1	38.5	33.6	55.2	71.4	100	100	100	96.4	88.4	89	78	88.3	99.4	96.1	92.5	91.2
1569	chr5:159685-159824	39.3	50.4	37.6	34.4	59.5	77.7	87.9	100	100	97.7	93.3	75.8	74.5	77.4	86.4	89.7	79.9	76.2
427	chr3:112175-112314	39.3	57.8	29.3	32.1	67	85.4	99.5	97.5	97.3	100	81.6	80.4	78.6	90.9	100	100	91.9	84
1296	chr2:046725-046864	39.2	77.9	39.9	41.4	46.8	73.2	80.6	90.9	100	90.3	85.2	78.4	72.7	76.1	78	74.2	74.2	68.5
2132	chr15:268285-268424	39.2	61.7	28.9	33.6	52.1	80	85	100	100	100	94.5	85.1	84.1	85	88.5	89.3	91	78.9
383	chr3:103255-103394	39.2	44.3	42.5	38.2	61.4	76.8	86.5	95.1	100	97.5	87.6	81.4	71.4	74.4	78.7	80.1	73.6	71
555	chr3:141885-142024	39.2	55.6	37.4	38	56.6	74	94	99.8	100	100	85.2	85.7	77.8	83.1	91.4	93.8	87.1	78.9
576	chr3:147385-147524	39.1	73	40.5	34.3	48.1	72.5	96.6	100	100	100	83.2	78.4	69.4	73.7	80.8	80.3	82.7	74.9
764	chr3:197755-197914	39.1	74.3	36.7	37.1	52.4	66.8	92.2	99.4	100	99.4	85.3	77.4	86.8	90.8	88.4	81.7	81.7	72.8
1261	chr9:223185-223304	39.1	57	29.6	29.4	55.1	76.5	89.9	100	100	100	96.7	71.4	81.5	78.6	85	84.8	86.2	76.9
1028	chr3:259295-259434	39.1	59.7	26.3	31.9	55.1	78.5	100	100	98.6	100	86.9	78.4	93.3	98	91	86.2	87.3	84.9
643	chr3:166775-166914	39.1	49.9	33	31.1	70.3	91.7	100	100	99	94.2	78	77.3	71.3	78.6	89.8	88.8	84.5	77.7
1967	chr14:239705-239844	39	73	51	43.2	49.5	54.8	75.1	90.9	100	90.2	91.7	83.3	83.6	87.7	90	85	80.5	74.3
1872	chr13:742925-743204	39	73.3	48.7	38	48	51.3	77.3	100	100	97.8	98.4	74.9	83.3	78.6	80.6	74.3	71.7	66.8
2033	chr14:466325-466464	39	73.5	44.5	43.5	48.1	53.6	79.1	96.5	100	100	88.6	74.3	75.2	72.8	74.5	70.7	64.8	62.1
856	chr3:220035-220174	39	48.2	31.2	29.1	66.5	97.6	100	92.3	100	96.7	79.1	84.5	66.1	89.2	90.6	97.8	94.1	92.3
171	chr3:046655-046794	38.9	44.7	29.8	30.7	68.8	83.9	90.5	100	100	100	90.4	76.6	67.3	71.4	85.6	86.5	82.3	80.9
414	chr3:109355-109494	38.9	46.3	29.2	38.3	80.1	92.4	91.4	96.5	99.1	89	79.4	72.5	66.7	78.5	90.4	88.5	86.5	82.8
1364	chr2:289025-289164	38.9	55.1	34	35.1	51.6	77.3	84.8	100	100	100	90.6	77.3	70.4	71.6	76.6	81.3	76.8	75.2
131	chr3:039195-039334	38.9	72.7	44.6	47.4	62.8	69.7	78.3	86.2	90.6	84.7	74.6	69.5	65.6	81.4	83.8	78.6	76.3	63.8
166	chr3:045875-046014	38.9	44.9	26.8	27.1	68.3	87.1	87.4	100	100	100	96.6	86.6	69.1	74.7	88.9	99.5	92.1	91.1
66	chr3:024715-024854	38.9	47.7	27.7	26.6	50.1	66.5	94.9	100	100	100	100	85.6	91.1	87	86.5	94.3	91.2	83.9
494	chr3:127095-127234	38.9	55.2	32.9	30.1	58.8	77.3	90.5	100	100	100	89.8	78.8	86.3	91.7	96.8	89.6	86.8	78.4
1607	chr5:503055-503194	38.9	69.1	28.8	35.1	50.8	76.8	82.3	100	100	100	91.5	74.7	75.1	74.3	77.5	83.2	79.1	73.3
1933	chr14:080565-080704	38.8	51.8	31.4	35	53.2	68	92.3	100	100	100	93.4	74	73.1	74.1	78.9	77.2	80.5	76.1
1398	chr2:501925-502064	38.8	67.7	34.1	30.6	52.8	76	91.6	100	100	99.2	90.3	78.4	74	75.1	75.6	82.3	81.5	76.6
490	chr3:126235-126374	38.7	60.4	31.7	30.7	58.6	80	97.7	100	100	97.8	84.1	80.1	89.8	90.2	95.5	97.8	86.1	80
1771	chr12:286515-286654	38.7	54	34.4	38.9	63.2	71.5	90.3	100	99.7	100	89.8	73.9	71.4	73.4	76.8	79.2	81.7	79.2
1692	chr8:331965-332104	38.7	52.9	31.4	42	48.9	66.1	96.8	100	100	100	88.5	73.6	75	80	80.2	83.4	80.4	76.9
1921	chr14:068705-068844	38.7	50.6	36.1	37.2	43.8	68.3	91	100	100	100	99.7	84.5	83	85.5	82.1	81.7	78.8	74.8
600	chr3:156925-157184	38.7	64.4	35.7	27	57.1	69.6	93.6	100	99.8	96.1	78.2	76.7	80.7	85	100	89.1	82.7	73.8
870	chr3:223975-224114	38.7	70.7	59.2	53.7	59.1	75.9	64.7	76.4	95.2	72.1	73.7	62.6	56.9	61.7	70.6	67.8	62.3	55.1
2117	chr15:108505-108644	38.6	59.3	31.9	29.2	58.5	75.7	83.1	100	100	100	98.2	79.3	79.8	77.3	82.8	81.9	86.6	76.3
2017	chr14:451485-451604	38.6	64	30.5	34.9	46.6	67.4	84	100	100	100	94	74.7	77.1	72.2	71.2	73.3	73.5	66
158	chr3:044175-044334	38.6	45.5	28.7	33.8	72.1	85.5	86.8	97.8	100	100	87	73.6	69.1	77.1	90.1	93.3	84	80.1
1784	chr12:425005-425144	38.6	61.6	36.6	34.7	48.4	68.9	89.9	100	100	98.2	87.9	73.8	81.9	78	83.3	87.9	84.1	76
462	chr3:119235-119374	38.6	55.2	26.5	26.3	72.8	87.9	100	100	87.2	100	70.8	73.1	85.3	90.2	100	88.7	83.6	75.5
978	chr3:249595-249734	38.4	65.7	32.8	37.4	44.4	62.1	82.3	100	100	100	94.3	66.7	75.2	69.9	68.6	71.7	75.5	66.2
1608	chr5:503215-503354	38.4	59.7	35.4	33.1	55.4	72.9	80.6	100	100	99.3	93.9	72.4	76.4	70.5	77.4	76.1	72.2	68.8
2346	chr16:828345-828484	38.4	100	48.4	36	42	67.9	72.4	89.2	100	91.3	80.5	74.9	78.9	86.6	88.9	95.2	77	75.7
2096	chr14:735885-736024	38.4	69.7	51.9	48.7	53.1	60.6	75.3	84.1	88.9	97.6	82	64.6	70.8	68.8	65.6	67.1	56.9	61.7
2289	chr16:646985-647124	38.4	61.7	43.3	35.8	43.7	60.6	83.7	100	100	99	93.4	78.6	85	83.4	78.9	83.6	83	77.3
580	chr3:151845-152004	38.4	46.7	30.7	27.7	54.2	76.7	100	100	100	100	76	82.2	94.5	100	100	100	99.2	90.3
1623	chr7:123545-123684	38.3	66.1	37.8	35	46.3	60.2	76.8	100	100	100	97	77.5	88.6	82.3	80.3	76.8	73.8	68.9
655	chr3:170205-170344	38.3	54.3	32.4	39.4	54.4	74.5	96.3	94.9	100	91.6	80.7	85.5	59.4	73.7	79.3	84.6	88.9	84.4
460	chr3:118915-119054	38.2	54.1	25.3	29.7	58.5	77.3	96.9	100	100	100	87.5	81.6	83	88.7	97.7	92.2	81.6	78.8
50	chr3:021535-021674	38.2	50.5	35.4	35.6	53.5	75.6	87.9	97.8	100	93.3	81.8	67.4	67.5	71.7	75.1	78.4	80.2	82.6
935	chr3:240125-240264	38.2	57.3	32.8	32.2	49	72	91.5	100	100	97.2	91.8	83.7	79.5	80.3	81.5	84	81	78.7
469	chr3:120435-120574	38.2	57.3	36.6	34.1	56.9	78.7	88.8	99.6	100	94.3	82.4	84.5	72.5	94.7	98.7	96.2	87.7	84.7
818	chr3:211815-211954	38.2	52.1	37	43.8	56.8	74.2	84.4	87.7	100	87.1	80.8	69.2	62.1	62.1	68.2	71.3	66.3	64.4
2266	chr16:412185-412324	38.2	62.9	36.8	32.8	51.6	72.8	92.3	98.8	99.1	99.7	81.6	72.7	74.7	76	83.4	87.6	83.6	74.1
1685	chr8:327805-327944	38.2	57	31.7	32.1	43.5	62.3	85.6	100	100	100	100	79	72.4	75.5	73	82.3	81.8	81.3
1253	chr9:084355-084734	38.2	39.3	29.5	43.3	52.3	67.6	83.1	100	100	100	100	87.7	75	74.8	81.7	80.6	72.1	69
359	chr3:097615-097754	38.1	49.7	31.7	31.3	55.5	74.3	91	96.2	100	100	87.2	93.8	71.2	78.4	82.7	89.5	84.8	84.7
1540	chr4:1233435-1233574	38.1	76	41.6	40.9	43.3	69.5	80.4	87.9	100	86.7	85.7	75.2	72.4	80.2	81.5	82.5	80.3	77.1
448	chr3:116575-116734	38	53.9	30.1	28.8	59.9	81.2	94.4	100	98.9	100	85.4	78.3	82.3	94.6	100	100	91.9	80.4
2396	chr10:576235-576374	38	51.2	34.5	31.7	50.4	58.4	93.7	100	100	100	94	82.3	82.3	83.6	77.8	83	83.9	76.5
817	chr3:211515-211654	38	62.7	46.5	42	49.5	64.8	72.9	87.5	100	95.7	80.6	70.1	65.2	71.2	66.3	70.3	69.4	69.1
785	chr3:204975-205114	38	51	32.8	25.1	50.2	73.7	91.9	100	100	100	98	94.7	79.9	82.6	86.9	83.6	88.5	85.9
1914	chr14:061045-061164	37.9	59.8	36.8	36	49.6	74	87.6	93.8	100	92.7	84.8	71.7	70.2	69.1	73.9	72.7	74.1	71.9
619	chr3:161605-161744	37.9	68.5	34.3	32.5	63.6	78.6	89.7	84.4	100	85	73.6	67.4	60.6	68.5	74	81.7	77.4	74.5
240	chr3:062995-063134	37.9	76.9	39.8	37.1	59.9	70.1	77.8	85.6	97.8	84.3	77.1	68	65.4	67.7	74.9	76.4	68.3	64.7
594	chr3:155865-156004	37.9	49.8	26	26.7	70.8	79.6	100	100	88.9	100	61.8	75.4	89.9	95.8	100	82.4	94.9	76.4
1505	chr4:286615-286754	37.8	66.6	37.2	36.7	43.8	47.4	75.6	100	100	99.8	100	97.1	94.6	100	94.3	89.3	92.6	78.9
1699	chr8:336465-336584	37.8	71.1	37.9	37.3	45.9	58.5	81.4	99.2	100	95.7	86.9	73.8	68.3	72.8	68	64.2	67.3	65.4
1887	chr14:023005-023144	37.8	62.2	45.6	42.9	47.2	54.7	68.7	100	100	96.6	90.4	83	79.9	81.7	80.8	74.5	77.4	71.6
2372	chr1:187995-188134	37.8	61.7	33.9	31.5	48.9	72.4	84.9	100	100	100	89.1	75.5	81.4	83	91.2	92.2	83.7	80.3
156	chr3:043815-043954	37.7	51.4	28.2	30.7	69.2	86.3	93.2	93.3	100	92.6	81.1	65.6	64.4	69.5	77.7	89.5	81.7	74.4
446	chr3:116155-116314	37.7	44.9	28.9	25.4	61.7	89.8	96.9	100	95.6	100	81.8	78.5	79.2	88.7	100	100	95.4	87.1
512	chr3:130985-131124	37.7	39	25.7	29.3	68.7	87.6	95.9	93.6	100	95.3	85.2	81.8	71.3	80.4	88.6	83.8	91.9	83.3
534	chr3:136565-136904	37.7	49.1	32	30.1	59.9	77.8	88	97.6	100	98.2	86.5	82.4	79.2	87.1	93.1	95.1	82.2	76.2
459	chr3:118735-118874	37.7	57.7	30.8	28.9	54.7	67.1	92.6	98.3	100	98.7	94.6	86.3	80.5	84.8	90.7	92.7	76.5	71.5
2054	chr14:634285-634404	37.7	77.2	34.2	37.7	51.1	80.6	79.4	89.5	94.4	87	81.6	67.2	68.5	70.3	72.1	77.8	67.1	65.5
1873	chr13:743365-743504	37.7	72.1	45.1	36.4	44.1	52.8	75.9	100	100	96.1	93.8	80.2	80.1	81.1	78.3	77.9	71	66.9
511	chr3:130825-130964	37.6	42.5	28	29.1	70.2	88.1	99	93.5	100	93.4	73.4	73.9	70.9	81.8	97	85.7	82	84.2
1047	chr3:263655-263954	37.6	74.6	45.5	45.7	43.8	54.1	70.2	93.5	98.8	92.6	86.5	69.4	70.4	68.6	68.1	66.7	60	59
1622	chr7:123225-123364	37.6	57.5	32	40.2	46.9	59	88.1	100	100	98.2	88.3	74.9	82.3	86.6	83.7	81.2	72.6	67
1352	chr2:204185-204324	37.6	46.9	30.8	30.3	57.2	70.8	79.6	100	100	100	99.4	76.2	69.7	70.4	77.3	84	77.6	78.8
12	chr1:159005-159084	37.6	35.6	24.6	39.9	73.5	97	98.6	89.6	100	83.7	75.1	64.9	57.7	66.8	72	87.6	80.4	78.2
832	chr3:214655-214794	37.5	61.5	42.2	41.1	53.5	67.5	76	91.3	96.9	89.7	82.1	62.9	67.8	72.4	75.5	72.4	69.7	60
167	chr3:046035-046174	37.4	40.6	29.7	25.9	67.5	80.2	91.7	100	100	96.7	88.8	77.4	67.6	73.1	85.1	93.6	85.8	81.5
802	chr3:208255-208394	37.3	55.2	34	31.7	46.9	63.3	95.2	99.9	100	97.9	89.8	72.6	68.5	70.2	74.1	77.5	71.1	66.6
2231	chr16:243195-243334	37.3	47	25.1	29.6	50.6	62.9	97.7	100	100	100	91.6	85.2	79	92.3	92.2	92.1	86.5	85.2
1005	chr3:254815-254954	37.3	62.3	38.4	34.2	44	63.8	80.6	100	100	99.6	89.2	75.3	72.8	68.6	72.2	69.7	70.2	70.7
507	chr3:130105-130244	37.2	43.4	29.1	27.4	65.6	90.2	84	96.9	100	99.4	85	79.1	65	69.5	85	89.7	80.6	79.7
1350	chr2:203705-203844	37.2	63.2	37.8	35.4	52.9	66	73.7	96.5	100	90.5	89.8	71.3	64.5	64.2	69.2	72.5	68	65.8
256	chr3:065935-066054	37.2	38	27.5	45.8	61.4	76.9	78.6	95.3	100	89.8	88.6	68.7	62.4	66.4	72.1	74.6	70.8	66.1
350	chr3:096135-096274	37.2	31.5	24.4	23.8	52.7	75.9	95.5	100	100	100	100	84.9	77.1	75.2	82.1	91.6	88.4	85.6
2146	chr15:721885-722004	37.2	65.1	43.3	32.7	56.3	49.3	71.1	100	99.2	97.1	94.1	81	84.5	85	85.8	76.8	72.8	70.5
1430	chr2:618105-618244	37.1	52	29.1	29.4	53.3	78.6	84.7	100	100	95.9	83.7	71.9	65.4	63.9	69.9	65.4	71.6	64.8
1609	chr5:503375-503514	37.1	53.4	31.7	30.8	64.1	75.6	84.9	99.6	96.9	94.1	82.9	70.8	71.6	71.9	80.2	78.5	77.3	75.4
1698	chr8:336285-336444	37.1	71.8	31.1	34	45.5	63.4	87.2	100	100	91	86.5	73.7	72	78.1	79.5	70.4	73.3	71.6
296	chr3:074795-075094	37.1	41.7	29.1	38.7	78.2	93.9	78.9	86.9	97.6	82.7	75.1	63.4	59.7	65.6	79	77	69.9	65.5
647	chr3:167395-167534	37.1	48.4	29.8	26.9	57.3	78.9	88.6	99.1	100	99	85	68.6	70.5	72	81.3	84.4	77.5	71.3
1821	chr13:017525-017604	37	43.8	28.8	26	53.7	75	96.4	100	100	100	86.9	75.9	74.1	74	80.3	83.8	86.4	81.3
617	chr3:161265-161424	37	72.1	28.9	25.9	66	88.1	100	90.1	84.9	87.6	66.9	65.5	66.5	74	81.2	76.4	75.2	71.4
417	chr3:109815-109974	37	47.4	27.2	30.8	74.2	88.2	90.4	89.5	98.9	93.3	71.5	68.4	64.7	73.9	92.8	84.4	80	74.2
2128	chr15:267265-267444	36.9	56.2	32.3	33.2	54	74	79.7	99.9	100	91.8	82.1	71.2	69.2	70.4	79.7	79.1	80.8	70.7
255	chr3:065755-065914	36.9	42.7	28.6	30.6	78.3	81.7	97.8	84	100	91.5	65.9	85.4	79.1	96.8	100	99.8	81.5	82.5
327	chr3:083365-083504	36.9	50.8	35.3	34.7	57.7	79.9	86.1	88.6	100	92.5	71.8	70.5	56	63.8	74.8	83.3	82.7	79
413	chr3:109175-109314	36.9	47.8	25.4	34.2	68.3	86.6	91.5	91.5	91	95.1	76.3	70.5	67.5	80.4	94.4	92.3	85.5	72.4
565	chr3:144585-144704	36.9	51.5	31.9	22.7	58.8	85.8	100	100	91.2	100	72.5	74.1	68.4	72.2	80.3	86.9	74	76.7
582	chr3:152245-152584	36.9	58.8	31.2	29.6	50.3	63.9	100	100	97.1	100	76.8	81.3	85.6	96.3	99.1	95.2	82.7	74.8
1431	chr2:618265-618404	36.9	60.8	31.3	32.5	48.5	77.7	78.9	98.9	99.3	90.9	87.3	71.4	68.6	66.1	66.7	70.7	67.6	66
803	chr3:208435-208554	36.8	54.6	33.6	33.9	44.2	60.5	84.8	97.3	100	97.3	89.6	73.5	69.2	71	72.4	71.4	76.3	70.3
1822	chr13:230225-230304	36.8	45.3	35.1	30.2	52.2	65.1	90.3	100	100	100	86.2	76.3	71.2	71.8	75.4	86.9	79.5	77.5
542	chr3:139445-139584	36.8	51.9	30.4	24	68.7	82.9	87.7	94.4	99.6	94.5	77.9	78.1	71.6	83.7	86.1	80.2	80.1	75.3
106	chr3:034475-034614	36.8	39.5	24.8	25.2	72.2	86.7	99.2	98.6	100	97.1	73.4	71.9	63.4	70.1	84.9	90.4	80.6	81.8
830	chr3:214355-214494	36.8	55.3	42.9	39.5	50.7	68.7	74.1	86.3	97.7	90.8	84.4	59.9	61.8	57.5	64.5	64.1	59.3	53.6
765	chr3:197935-198074	36.8	72.1	33.9	35.2	47.6	66.4	77.2	97.2	100	87.1	82.2	74.9	81.6	83.5	78.6	76.7	76.5	66.3
651	chr3:168055-168194	36.8	42.3	23.1	26.1	64.3	89	100	98.7	100	100	76.2	77.7	77.1	89.9	100	100	94.1	86.6
300	chr3:075695-075854	36.8	42.3	30.8	40.8	74.4	92.6	76.6	81.1	91.9	82.6	67.1	69.6	55.4	75.5	85	91.4	81.5	81.2
2178	chr16:029225-029364	36.7	50.3	35.4	34.3	50.9	59.5	87.5	97.8	99	99	86.5	74.2	78.4	79.3	71.8	72.6	68.5	68.5
1249	chr6:212855-212994	36.7	52.2	26	23.5	57.6	75.5	92.1	100	100	100	90.5	76.7	69.2	72.2	82.2	97	96.9	99.4
1446	chr2:633525-633664	36.7	53.3	31.6	33.2	49.8	71.1	85.2	95.4	100	97.8	84.7	75.5	70	73.7	82.1	79.7	75.9	71.1
826	chr3:213575-213714	36.7	51.7	32.8	35.3	51.8	72.9	79.9	92.5	100	90.6	84.8	68.3	56.8	58.6	62	67.6	69.9	63
650	chr3:167875-168014	36.7	44.8	30.1	28.9	58.8	81.8	89.8	100	94.2	98.8	82.5	64.8	76.2	74.4	84.6	82.8	79.6	70
1730	chr11:248175-248254	36.6	51.4	32.4	30.4	38.1	70.1	86	100	100	100	89.5	79.3	70.7	73.8	77.6	84.5	78.5	72.7
783	chr3:204495-204634	36.6	46.2	29.3	34.8	47.2	66.2	82.5	97.7	100	97.5	93.3	72.8	72.5	70.7	72.5	74.7	77.6	74.2
58	chr3:022955-023094	36.6	44.7	36.1	36.1	51.6	71.9	88.6	93.3	100	94.5	82.8	69.8	60.1	64.2	72.3	80.5	79.6	75.2
242	chr3:063375-063514	36.6	49.1	31.8	33.6	59.9	79.7	83.7	85.1	100	93.4	76.2	69.7	66.4	75.5	85.6	89	83.6	77.2
1588	chr5:349145-349304	36.5	61.8	33.2	33.6	49.3	62.6	77.1	92.2	100	95.9	86.7	73.8	76	78.4	80.2	79.3	72	64.9
430	chr3:112775-112914	36.5	46	31.8	26.3	59	76	96.5	96.6	99.9	98.5	81.7	71.9	78.7	89.9	98.6	97.1	85.9	82
828	chr3:214015-214154	36.5	44.7	42.1	34.4	51.4	63.6	73.1	95.4	100	98.8	90.8	66.9	66.1	68	72.5	75.6	73.7	69
263	chr3:067555-067794	36.5	44.4	32.2	29	63.1	76.2	84	92.4	100	88.7	85.4	74.5	66.7	68.9	77.9	78.3	73.7	71.2
1293	chr2:037505-037644	36.5	52.7	40.1	36.2	48.2	65.1	79.2	95.1	100	88.1	81.8	70.7	66.2	66.4	71.3	70.8	69.3	67
2168	chr15:1064585-1064724	36.5	63.9	32.6	30.4	48.2	65.2	88.8	94.5	100	93	79.5	73.8	67.2	73.7	78.5	79.6	76.9	69.1
1363	chr2:288865-289004	36.5	55.6	34	35.2	49.1	64.3	78.9	94.3	100	94.1	88.3	73.9	66.1	67.3	76	71.6	71.2	68
222	chr3:059135-059274	36.4	55.3	49.3	35.7	50.8	67.4	71.8	87.1	100	92	74.7	58.9	52.6	48.6	60	64.3	63.6	62
1892	chr14:043845-043984	36.4	60	31.1	34.6	48.8	65.4	85.2	90.8	100	89.7	80.5	73.9	74.2	78.2	75.8	71.4	71.1	72.4
1042	chr3:262515-262654	36.4	42.9	31.1	30	39.5	58.1	75.2	100	100	100	100	82.8	75.1	76.5	70.3	75.7	77	73.9
1842	chr13:545445-545584	36.4	55.9	34.3	28.3	48.6	65.6	77.3	100	100	96.3	89.9	70.6	71.4	67.1	78.8	75.3	74.4	70.4
1866	chr13:636625-636764	36.4	44	24.3	30.7	47.6	79	90.3	100	100	98.8	83.2	79.2	73.8	80	80.7	80.4	84.6	73.4
289	chr3:073435-073594	36.4	48.3	29.8	37	77.9	83.6	79.6	81.2	96.5	80.7	71.7	55.9	57.9	59.6	74.3	70.3	65.5	58.3
2244	chr16:299525-299664	36.3	54.2	30.5	29.8	47.1	68.7	81	98.1	98.8	100	88.8	73.4	69.1	69.2	76.2	79.5	73.6	74.4
509	chr3:130505-130644	36.3	39.3	22.9	22.8	72.3	92.5	94.4	100	93.5	100	75.1	74.3	77.6	83.9	97.9	96.5	86.6	74.9
140	chr3:040875-041014	36.3	50.6	25.1	32.9	63.2	79.6	90.7	88.5	95.1	85.9	76.2	71.8	66.5	81.9	91.2	94.7	80.9	83.3
56	chr3:022615-022754	36.3	41.2	26.3	28.1	57.1	70.3	96.6	100	100	99.8	81.8	68.7	71.4	73.6	77.2	75.9	78	75.4
138	chr3:040495-040634	36.3	67.7	33.7	38	63.3	73.8	69.1	76.4	91.6	76.6	75.7	66.3	67.5	72.8	80.3	79	66.5	61
232	chr3:061595-061734	36.3	56.6	29.9	25.8	52	70.6	87.8	94.7	100	94.1	82.6	73.1	78.9	84.4	87.3	97	88.6	82.1
443	chr3:115575-115734	36.3	42.1	24.7	23.8	65.4	88.9	93.5	100	92.5	100	71.6	75.2	82.3	95.2	100	98.5	91.5	83.7
2335	chr16:792145-792284	36.3	48	33.6	32.5	44.9	72.4	86.6	94	100	96.1	79.7	81.1	68.8	75.7	86.7	88.1	89.9	77.4
1227	chr3:309995-310114	36.3	65.2	35.8	41.3	48	62.9	68.3	84.7	93.4	100	80.7	81.8	77.7	85.6	88	68.8	66.3	66.2
1861	chr13:628125-628264	36.3	44.5	30.1	27.7	46.6	74.6	80.2	97.7	100	100	87.4	76.4	74.3	69.9	83.3	82.1	80.8	78.4
2241	chr16:295985-296264	36.3	67	35.9	31.9	47.1	62.5	82.8	88.8	100	87.7	84.5	71.4	69.3	72.1	73.6	77.3	70.4	66.3
2230	chr16:243035-243174	36.2	40.4	26.6	23.8	47.3	60.1	99.2	100	100	100	99.3	87.9	76.9	83.5	85.2	83.6	85.7	83.5
1309	chr2:101065-101204	36.2	54.5	30.4	38.8	47.4	68.1	76.7	97.1	93.8	94.6	88	83.7	74.5	83.6	75.2	78.4	77.8	75.3
1145	chr3:286285-286504	36.2	51.4	29.1	31.5	43	59.7	76.5	99	100	100	98.4	93.7	79.9	83.7	88.4	78	74.6	75.6
70	chr3:025435-025614	36.2	48.4	30.6	28.6	61.7	78.2	91.2	94.4	100	97	76.5	76.9	66.4	65.7	77.1	82.5	77.3	75.3
1651	chr7:718355-718494	36.2	58.5	28.9	34.5	44.9	65.1	79.1	93.1	100	94.2	82.6	72.1	70.9	73.7	78.2	81.8	74.6	69.8
1266	chr9:333735-333854	36.2	46.3	31.1	31.6	53.3	73.3	83.7	95.4	100	95.5	91.8	68.5	69	64.8	71.7	71.4	72.5	67.5
205	chr3:054735-054874	36.2	46.5	26.1	29.5	55.6	76.8	92.7	99.3	100	96.3	81.9	72.8	59.2	62.4	71.7	84.4	86.2	81.9
2124	chr15:193885-194044	36.2	67.2	42.2	36.9	51.7	51.8	74	93.7	98.6	88.5	82.8	65	68.2	63.3	71.6	62.5	66.1	61.9
734	chr3:190525-190664	36.2	41.1	32.4	34.9	40.1	55.2	80.8	100	100	100	100	89.1	83.7	87.6	83	86.6	84.6	81.3
1966	chr14:239505-239684	36.2	57.2	37.9	31.9	44	47.3	81.1	100	100	100	89.6	75.4	81.7	76	78.6	69.5	74	66.2
374	chr3:101515-101654	36.1	51.8	28.3	24.5	57.7	75.2	81.2	94.9	100	97.5	90.2	79.1	72.6	77.4	83.5	85.7	80.9	82.2
234	chr3:061915-062054	36.1	62.1	31.9	29.8	50.2	66.8	83.8	90.4	92.5	96	78.7	69.4	70.1	68.1	74.3	77.9	71.5	68
2382	chr10:573315-573474	36.1	69.3	38.1	37.2	38	50.8	77.9	93.5	100	99.4	87.2	77.3	73.2	79.7	76.2	75.9	79	70.9
188	chr3:050855-050994	36.1	48	45.9	38	53.8	68.8	74.8	78.5	100	86.8	86.4	86.5	72	80.1	85.1	81.4	69.5	68.4
224	chr3:059615-059854	36.1	58.8	40.5	31.8	59.3	71.7	80.2	83.3	100	82.9	71.8	65.5	53.5	55.6	66	73.1	66.9	67.8
605	chr3:158365-158664	36	58.7	32.3	31.7	50.6	67.7	85.7	94.3	94.9	92.1	76.4	66.5	71	76.1	78.5	80.7	75.4	68.8
110	chr3:035135-035274	36	45.8	27.1	30.7	69.9	83.4	78.3	91.7	95.4	93.6	79.3	67.8	69	72.2	81.2	88	78.2	74.7
226	chr3:060135-060294	36	62.2	35.3	32.2	55.7	70.5	78.9	85.1	100	80.8	74.3	63.8	59.2	59.8	66.3	72	69.3	64.5
346	chr3:095335-095474	36	53	30.2	29	51.7	67	89.7	93.6	100	91.3	83.9	73.1	65.7	65.9	73.1	78.1	74.5	76.7
1310	chr2:101225-101364	36	54.1	27.3	40.5	52.2	72.7	67.7	87.6	91	100	84.4	83	84.6	82.7	77.6	79.1	71.7	72.2
2394	chr10:575895-576034	35.9	45.6	28.1	30.8	36.8	55	78.7	100	100	100	100	88.8	75.4	69.4	70.8	76.3	74.4	80.9
949	chr3:242725-242864	35.9	57.7	39.7	34.9	45.2	61.7	78.5	97.4	100	90.7	80.9	62.8	59.2	54.8	59.4	63.9	66.1	61.7
1844	chr13:545865-546004	35.9	53.1	28.5	28.4	42.1	66	83.2	100	100	100	86.8	71.6	75.5	76	77.3	80.6	78.6	71.9
741	chr3:191785-191924	35.8	48	29.4	28.1	43.6	67.3	87.5	100	100	100	92.4	84.8	75.7	76.2	77.1	76.4	75.4	78.7
1778	chr12:407455-407594	35.8	49.1	25.7	25.8	50.2	71.9	85.3	100	100	95.9	88.3	71.6	73.1	75.3	78.9	82.9	77.7	71.9
1994	chr14:355775-355914	35.8	52.4	41.4	38.2	53.3	60.7	76.8	89.6	97	88.4	79	66.3	69.3	68.1	71.5	69.6	70.3	66.6
44	chr3:018575-019214	35.8	44.9	27.9	27.2	56.3	73.2	87.1	98.7	100	100	82.8	80.2	66	72.1	76.8	78.5	82.3	85.7
953	chr3:243385-243524	35.8	48.5	26.3	26.5	47.8	69.1	89	100	100	100	87.4	65.5	66	64.4	68.7	77.6	75.5	74
103	chr3:033595-033874	35.8	39.3	26.8	29.2	70.9	92.4	84.7	86.1	96	83.8	73.7	65.4	51.9	58.5	75.5	76.5	73.8	73.1
76	chr3:027275-027414	35.7	50.8	30.3	31.9	62.9	69.1	89.8	75.8	100	90.1	72.1	75.3	75	82.5	91	86	79.5	76.6
1031	chr3:259835-259974	35.7	63.9	35.3	39.6	40.5	54.7	72.6	93.5	100	86.9	84.8	76.4	63.7	71.8	65.5	68.7	69.7	72.4
55	chr3:022455-022594	35.7	43.5	26.9	31.6	64.1	79.3	90	93.9	100	85.6	72.3	67.1	67.6	87.8	85.3	84.2	83.3	80.2
1893	chr14:044005-044144	35.7	57.6	29.1	31.9	47.7	70.3	80.9	100	98.7	94.9	76.6	69.8	74.6	78.5	77.7	69.9	74.4	62.8
1899	chr14:051625-051724	35.6	50.6	28.7	33.6	60.9	54.7	79	100	90.3	92.2	83.6	69.6	80.8	69.1	85.8	74.5	75	70.6
198	chr3:052915-053054	35.6	60.9	33.2	31.6	54.3	69.9	73.7	83.3	96.7	94.1	72.4	62.6	60.1	59.6	67.2	69.1	60.7	62.1
760	chr3:196355-196494	35.5	50.2	31.3	26.6	45.9	62.6	89.8	99	100	100	86.5	80.6	72.3	77.5	79.2	75.5	78.9	75.9
92	chr3:031375-031514	35.5	38.3	29.1	25	67	80.6	95.6	93.6	96.4	92	76.2	72.7	66.1	82.1	87.7	92.4	89.3	78.7
1726	chr11:247195-247394	35.5	50.9	23	30.2	44.9	70.5	84.8	97.7	100	97.7	86.5	77.5	79.1	88.9	86.7	84.3	77.4	72.8
217	chr3:057555-057794	35.4	44.1	26.2	27	45.2	64	83	100	100	100	100	82.7	65	62	70.5	75.4	73.3	72.9
1868	chr13:636945-637084	35.4	48.1	26.3	28.1	49.8	71	86.3	96	100	95.2	88.3	77.9	75.5	79.8	82.4	82.8	78.6	78.2
855	chr3:219855-219994	35.4	43.1	30.8	29.1	56.4	78.6	89	89.7	100	81.7	77	65	58.1	66.2	72.3	81.7	78.6	72.8
1684	chr8:327665-327784	35.4	52.5	28.5	31.4	38.8	56.1	86.7	100	100	93.7	89.6	75.9	66.3	68.4	64.6	80.2	73	80.3
1453	chr2:666085-666244	35.3	64	33.1	35.1	42.4	55.3	75.1	94.6	98.7	94.9	85.3	71.3	71.2	70.9	68.8	66	63	60
1878	chr13:880805-880964	35.3	43.7	31.6	32.2	39.4	68.4	72.8	100	100	98.5	94.9	81.2	67.5	67.1	74.1	76	76.1	73.9
266	chr3:068135-068274	35.3	42.2	36.1	34.4	60.7	69.6	79.8	86	96.6	87.2	74.7	64.1	65	66.4	72.4	77.6	68.3	61.4
945	chr3:241905-242044	35.3	47.9	34.6	28.7	44.1	58.6	80.3	93.6	100	97.1	93.1	75	60.5	63.3	68.4	74.7	77.6	76.3
337	chr3:093755-093894	35.3	39.9	26.3	29	48.8	68.2	85	99.2	100	98.8	93.1	71.5	64.6	65.5	70.1	81.5	78.8	74.3
1533	chr4:1213045-1213184	35.3	71.6	31.5	35.7	43.3	62.5	68.8	86.2	91.3	92.3	85	72.5	74.2	75.7	74.6	73.1	67.5	65.5
1902	chr14:052305-052464	35.3	52	37.4	38	43.8	55.7	75.6	92.3	100	90.3	85.5	65.7	71.2	71.8	71.9	63.5	64.7	55.8
954	chr3:243565-243744	35.3	41.9	26.2	27.3	45.4	67.2	86.5	100	100	98.3	87.2	67.6	63.5	65.8	64	74.8	76.8	77.4
790	chr3:205935-206074	35.3	49.3	30.5	16.2	48.7	75.5	100	100	76.1	100	73.4	81.6	100	100	100	95.8	96.6	87.9
1860	chr13:627765-627904	35.2	59	25.8	28.8	40.1	67.1	82.7	100	100	96.2	87.2	74.9	74.3	76.2	79.9	78.3	77.8	72.9
221	chr3:058955-059094	35.2	44.8	44.2	34.3	51	68.9	73.6	86.3	100	86.2	80.3	67.4	52	58.5	70.6	81.1	74.7	77.8
1298	chr2:047065-047204	35.2	70.6	27.6	33.2	36.2	75	78.4	92.6	100	92.5	81.4	68.1	71.8	78.2	72.9	76.4	72.9	68.4
1257	chr9:222465-222604	35.2	45	26.6	26	55	79.4	88.1	95.5	96.5	89.6	81.5	76.2	71.6	82.1	93.5	89.6	86.3	75.8
966	chr3:246925-247064	35.2	60.4	32.8	35.3	39.7	54.9	79.3	96.5	100	94	88.3	68.5	70.7	68.8	67.9	75.4	68	67.7
506	chr3:129925-130064	35.2	40.4	27.4	27.6	62.6	82.4	84.6	92.5	99.6	89.8	78.3	71	60.9	65.6	77.6	76.3	76	71
2205	chr16:150165-150304	35.1	57	30	31.6	44.6	59.8	82.9	97	100	89.9	80.8	68.8	70.2	73.6	72.2	73.9	74.1	68.3
1753	chr12:022595-022734	35.1	47.1	31.7	35.2	45.7	64	76.4	100	99.8	89.2	82.8	66.7	62.8	66.3	69.4	73.4	69.8	63.8
455	chr3:117935-118074	35.1	38.9	23.3	22.4	58.3	79.1	91.8	100	98.1	100	86.1	80.9	77.9	75.2	89.1	89.5	84.2	78.1
65	chr3:024495-024634	35.1	50.9	31.9	27.5	56.7	68	88.5	91.9	92.4	100	71.8	93.9	81.7	91.1	100	98	85.8	82.6
354	chr3:096775-096914	35.1	36.7	21.1	21.4	51.2	72	87.9	100	100	100	100	84.9	66.3	68.2	76.3	85.2	84	83.7
1051	chr3:264555-264694	35.1	55.3	35.6	29.3	42.2	60.1	79.8	97.2	96.4	95.7	83.1	78.8	77.3	79.6	80.4	70	67	64.4
223	chr3:059315-059594	35.1	56	42.8	31.3	53.3	68.5	72.4	85.4	100	83.1	73.6	59.3	49.8	47.5	60.7	65.6	61.2	62.2
2325	chr16:739505-739644	35.1	47.3	35.2	31.6	38.7	54	75.3	100	100	97.4	93.1	78	71.3	74.1	70.5	74.2	74.5	72.5
2151	chr15:754825-754964	35	58.5	27.2	29.1	43.4	61	85.3	98.5	100	95.1	81.1	71	70.5	71.5	73.1	73.3	73.4	66.5
1336	chr2:182245-182384	35	50.2	37.9	35.5	40	58.3	82.7	90.5	100	87.4	82.7	68.3	68.5	67.9	67.4	73.1	71.7	66.7
489	chr3:126055-126194	35	51	25.4	24.9	52.2	76.1	80.7	99.9	96.6	95.3	82	70.9	72.4	76.2	82.5	81.4	87.5	73.3
88	chr3:029935-030214	35	37.1	20.3	22.1	62.7	82.7	100	100	93.9	100	75.5	75.1	72	87.2	100	100	91.5	83.5
1429	chr2:617965-618084	35	48.4	25	26.7	43.2	68.9	75.9	100	100	100	97.1	75.6	72.2	72.2	80.5	75.1	76.7	73.8
835	chr3:215295-215414	35	49.6	32.2	32.7	53.9	67.8	78.2	86.5	98.2	88.3	75.8	60	59.3	59.7	66.2	69.5	65.4	61.4
637	chr3:165635-165774	35	42.7	22.4	24.2	58.2	76.8	85.2	91.4	100	100	80.9	70.6	65.4	71	81.9	85.3	81	74.9
235	chr3:062095-062234	34.9	59.1	35.1	31	51.8	64.7	73.2	84.8	91.6	84.7	78.7	61.2	64.6	59.4	65.5	67.2	60.2	56.1
638	chr3:165795-165934	34.9	40.6	30.2	28.4	61.4	80.6	83.4	83.1	94.9	85.8	73.8	65.3	58	61.8	71.3	75.2	73.4	67.8
1244	chr6:128395-128534	34.9	40.4	25.6	28	59.9	83.8	92.4	89.9	100	82.1	72.5	62.6	50.9	56.1	66.7	74.9	74.1	70.7
624	chr3:162485-162624	34.9	59.3	25.9	23.6	52.1	77.6	100	93.9	88.2	98.6	61.8	75.1	80.9	86.7	100	100	84.7	67.8
1911	chr14:060585-060704	34.9	57.3	35.2	39.8	39.8	62.5	71.4	89	98.9	83.6	83.6	60.7	60.7	56.5	58.3	58.4	56.9	55.1
2170	chr15:1064985-1065124	34.8	51.3	26.6	27.2	50.3	66.6	96	98.4	94	99.9	74.3	73.2	71.7	75.9	81.3	78.9	77.4	69.9
1002	chr3:254315-254454	34.8	58.5	38.2	39.8	40.2	54.6	74.8	91.5	97.8	89.3	79.5	61.1	70.6	65.6	62.3	63.7	59.1	56.1
591	chr3:155425-155564	34.8	46	27.4	25.8	52.4	67.3	99.9	89.7	100	94.4	73.6	81.9	78.4	88.6	100	96.9	85.7	85.1
172	chr3:046815-046954	34.8	42.8	28.2	30.1	54.4	74	78.9	88.6	100	90.4	83.8	68.3	62.7	71.4	78	89.3	75.4	76.2
1120	chr3:279725-279864	34.8	46.7	34.1	37.7	41.6	58	70.5	95.3	100	93.9	89.5	71.8	68.5	74.2	66.6	64.2	66.7	64.4
1231	chr3:310635-310774	34.8	57.8	31.9	32	42.6	59.8	75.7	90.2	85.4	96.9	82.2	82.6	85.5	91.6	89.1	70.5	66.7	61.6
685	chr3:176405-176544	34.8	43.4	24	23.8	34.5	58.2	88.9	100	100	100	100	86.8	87.2	95	99.9	95.5	96.1	85.9
290	chr3:073615-073754	34.8	40	28.4	36.5	76.9	91.3	73.4	81.5	89.1	75.4	66.3	54.1	51.9	55	69	68.3	64.6	54.6
522	chr3:133005-133144	34.7	43.7	30.2	31	60.6	79.5	81	83.9	98.1	77.6	76.7	71.9	53.4	63.7	71.5	75.7	74.7	70.1
649	chr3:167715-167854	34.7	40.7	25.4	24.2	57.9	84.4	89.2	100	86.7	96.6	82.3	69.2	73	76.6	86.4	91.8	80.5	75.5
1734	chr11:305635-305774	34.7	40.2	23.7	22.3	61.6	75.3	89.9	93.9	96.8	98.3	81.6	72.1	69.7	75.6	82.4	82.4	79.5	71.4
1779	chr12:407635-407754	34.7	43.9	20.7	26	54.3	69.1	78.9	98.9	100	100	90.4	73.1	67.3	70.9	77.9	78.4	73	69.3
976	chr3:249275-249414	34.6	62.4	37.7	38.6	42.4	57.9	73.2	84.8	100	80.1	72.8	66	61.3	63.6	64.7	65.1	61.2	59.1
1579	chr5:187945-188084	34.6	46.6	30.1	32.6	58.8	69.9	89.4	90.8	90.8	81.2	69.6	62.5	65.3	74.6	79.3	75.5	77.9	71.2
1315	chr2:107155-107294	34.6	45.6	38.1	33.2	46	53.3	77.4	91.1	100	92.4	82.8	70	65.3	69.9	70.9	69.7	71.9	70.3
1411	chr2:532745-532904	34.6	49.1	35.7	30.6	54.4	61.3	80.5	91	93.5	85.7	76.9	63.7	64	69.1	70.4	66.5	68.1	62.1
116	chr3:036175-036334	34.5	36.6	24.6	25.9	74.7	91	82.5	86.8	98.8	79	68.3	65.9	57.3	65.1	79.5	84	73.9	73.1
79	chr3:027875-028014	34.5	38.7	24.1	24.7	51.8	65.9	96.1	100	100	100	73	65.1	77.4	83.4	95.7	98.8	88	81.7
454	chr3:117795-117914	34.5	41.5	26.3	26.3	52.5	72.1	83.4	95.5	100	99.5	86.6	75	72.1	72.8	79.6	85.5	78.5	78.3
162	chr3:044935-045074	34.5	36.4	29.6	22.2	67.4	87.9	80	99.3	94.4	90	73.1	69	65.9	75.1	86.6	79.3	77	80.2
831	chr3:214515-214634	34.5	58.6	43	41.9	49.8	62.2	64.8	77.3	87.9	80.9	71.5	57.9	56.6	57.7	65.3	62.6	55.3	51.2
1737	chr11:526635-526774	34.4	65.5	42.9	31	49.3	55.5	72	82.7	96.4	73.6	76.8	63.3	62.2	65	65.3	57.7	60.9	55.6
1264	chr9:332955-333214	34.4	77	39.1	41.4	47.1	62.5	72.1	78.2	76.3	72.4	70.1	58.7	60.8	70	70.5	73	66.5	62.6
1443	chr2:632925-633064	34.4	49.7	25.8	28.8	46.5	72.5	81.6	91.9	96.5	95.7	81.1	65.3	64.4	64.1	71.7	68.4	69.9	66.6
338	chr3:093935-094074	34.4	44.3	32.9	30.3	45.9	60.6	82.5	88.7	100	85.9	78.5	68	56.8	59.2	64.2	72.3	67.5	68.2
801	chr3:208095-208234	34.4	51.3	29.9	29.5	42.9	55	88.2	94.1	100	94.8	87.2	72.4	68.8	75.4	77.9	85.3	76.7	70.2
74	chr3:026915-027054	34.4	44.4	20.1	19.9	63.2	89.5	100	100	83.3	100	65.8	71.8	77.3	77.7	98.9	89.8	83.8	73.1
288	chr3:073275-073414	34.4	44	30.4	27.3	79.6	81.9	88.4	83.2	89.2	86.3	64.8	64.6	58.8	70.1	87.7	95.2	74.9	67.7
43	chr3:018375-018514	34.4	47.8	23.9	23	46.3	66.7	79.1	100	100	100	81.2	78.5	67.7	73.9	74.6	82.4	81.1	91.8
2093	chr14:707885-708144	34.3	53.3	49.7	37.8	46.2	47.2	63.8	93.3	90.6	87	82.4	67	71.7	64.5	67.6	63.8	59.1	55.7
105	chr3:034255-034434	34.3	35.2	23	24.9	65.5	77.7	86.4	86.4	96.6	89.4	73.6	65.3	58.3	66	80.9	83.9	80.4	73.4
717	chr3:185765-185904	34.3	62.7	28.6	28.8	37.7	51	79.5	95.1	100	95.8	90.2	78.2	70.2	74.1	72.8	73.7	72.4	74.2
1908	chr14:058105-058244	34.2	45.3	27.7	29.6	41.9	58.7	73.9	100	100	100	92.9	70.4	76.6	68.6	70.1	66.2	70.1	65.5
83	chr3:028535-028654	34.2	49.3	29.1	30.3	48	63.7	85.2	89.9	100	90.8	71.4	62.1	61.2	68.1	79.7	100	79.8	70.9
939	chr3:240885-241024	34.2	56	38.4	35.7	42.1	55.3	77.1	81.9	98	84	82.9	68	59	57.1	60	66.8	59.5	60.5
2309	chr16:712945-713084	34.2	57.3	36.4	39.1	39.3	55.1	70.2	85.1	96.3	84.6	79.7	71.3	66.7	75.4	67.9	73.9	70.7	70
2021	chr14:452225-452364	34.2	46	24.1	27.3	37.7	62.7	87.3	100	100	97	94	73.5	73.2	76.8	73.3	73.5	70	66.2
11	chr1:158845-158984	34.2	32.8	23.8	38.8	72.7	83.5	81.2	83.4	92.2	77.9	68.7	65.2	61.7	77	81.1	93.7	72.8	75.6
107	chr3:034635-034774	34.2	39.3	21.7	25.4	62.8	85.1	91.9	87.2	90.9	87.5	72.7	66.1	58.7	65.7	76.4	88	82.2	74.8
613	chr3:160225-160444	34.2	42.9	27.6	30.2	48.7	67.4	90.4	91	97.2	93.5	74.8	64.8	69.2	71.5	77.3	82.6	72.4	68.1
2038	chr14:491385-491524	34.2	54.7	29	35.1	40.9	60	78.4	90.5	100	85	78.8	70.6	73.2	76.2	74.1	72.7	67.4	64.1
416	chr3:109675-109794	34.2	46.9	21.7	24.5	71.7	89.1	96.9	84.8	74.7	87.3	57.8	67.4	65.6	78	95.8	88	82.8	73.3
2298	chr16:682145-682344	34.1	47.7	25.3	23.6	42.1	54.8	85.8	100	98.6	100	93.4	74.3	77.2	76.5	76.5	89.3	79.7	79.1
698	chr3:179705-179844	34.1	49.7	27.2	23.1	42.4	61.4	90.4	100	98.2	100	83.4	72.8	77.7	78.8	81.6	82.4	75.4	71.8
258	chr3:066275-066414	34.1	41.9	27.1	30.8	59.7	72.2	83.1	83.9	98.5	79.5	75.3	63.8	59.1	62.5	70	77.5	64.4	65.6
1378	chr2:337465-337604	34	55.8	34.3	32.6	40.7	58.8	76.5	85.5	100	83.9	83.9	72.9	66.4	69.9	68.9	67.7	72.5	71.8
325	chr3:082245-082384	34	33.6	20	24.7	60.2	81.7	82	93.4	89.9	100	70.2	80.9	70.9	76.8	90.1	100	82.6	82.6
829	chr3:214195-214334	34	51.7	43.2	37.2	52.2	61.7	66.7	77.1	93.4	77.8	73.8	60.9	54.1	55.8	61.9	64.4	57.3	52.8
1000	chr3:253935-254054	34	66.6	39	37.9	37.2	47.9	65.7	89.1	99.7	87.7	80.7	63.4	63.4	61.3	62.7	62.2	55.2	53.1
493	chr3:126935-127074	34	52.7	28.3	29.2	51.8	65.8	84.9	82	87.6	94.3	70.3	68.7	71.6	78.7	82.8	78.3	78.5	68.3
265	chr3:067975-068114	34	41.4	32.1	34.2	62.9	72.2	77	79.3	95.4	79.7	72.6	64.5	55.8	59.5	68.1	72.7	66.6	64.3
152	chr3:043115-043254	34	40.4	25.9	29.7	68.1	83.6	80.9	79.6	90.4	81.1	62.4	62.1	55	68.8	80.3	83.6	79.5	73.2
505	chr3:129565-129844	34	39.9	25.4	26.1	59.4	76.4	78.2	89.7	99.5	87.3	80.2	70.7	59.2	61.4	71.1	79.8	74.1	69.6
504	chr3:129405-129544	33.9	40.1	32.4	23.7	62.6	77.6	89.7	83.9	92.9	84.1	76.6	70.9	56.5	63.9	75.3	75.9	72.3	71.2
249	chr3:064695-064854	33.9	32.3	24.9	18.4	67.2	79.5	98.5	89.2	99.6	95.3	74.5	80.3	70.2	77.7	84.7	82.6	81	77.4
2251	chr16:355325-355464	33.9	60.8	42.7	32.9	46.9	49.6	76	85.1	94.7	82.4	74.8	66.7	61.2	61.3	67.2	56.7	66.5	62.8
1	chr1:114505-114664	33.9	53.4	34.2	34.6	42.1	53.7	76	88.7	89.7	85	76.9	65.8	63.7	63.1	62.4	63.6	62	65.6
339	chr3:094095-094234	33.8	44.3	36.9	32.1	46.9	59.3	80.7	87.5	100	83.3	76.3	68	57.8	60.7	68	72.9	67.6	68.2
495	chr3:127275-127414	33.8	50.8	33	31.2	49.6	66	74.7	86.6	85.4	87.5	78.5	67.4	70.4	68.2	75.7	73.4	66.1	62.2
1961	chr14:237685-237824	33.8	50.8	29.9	28.6	37.7	53.7	69	100	100	100	92.5	82.9	73.8	77.9	76.6	71.5	67.1	66.8
155	chr3:043655-043794	33.8	45.7	24.2	26.1	63.1	79	88.5	88.9	88.8	84.8	67	63.8	60.1	71.8	81	81.6	80.5	72.6
2180	chr16:029565-029704	33.8	61.5	35.2	32.3	42.5	52.4	74.7	82.8	96.5	86.7	77	75.6	67.8	75.3	70.2	66.3	67.5	68.1
1851	chr13:608465-608604	33.8	55.2	24.1	31.3	37.7	70.7	72.1	90.3	93.6	98.5	81	67.9	68	71	77	77.8	73.8	68.7
2264	chr16:411545-411684	33.8	57.7	57.7	33.5	43.6	58.8	65.7	85.4	83	83.2	67.4	60	59.3	60.3	71.5	70.1	68.6	61.6
453	chr3:117535-117774	33.8	43.2	25.9	24.9	55.6	69.3	80.9	87.9	97.5	89.6	78.5	75.5	73.8	78.6	83.5	79.6	75.9	72.4
503	chr3:128805-129364	33.8	41.6	25.7	23.9	58.5	72.9	82.2	89.8	97.4	90.7	78	71.5	62.2	63.5	75.9	80.6	72	69.8
2046	chr14:541805-541944	33.8	51.2	35	33.1	44.1	63.3	79.9	84.3	96.1	80.5	74.5	60.9	62	61.9	61.9	62.5	63.7	56.2
1492	chr4:068485-068604	33.7	55.7	34.6	31.9	42.1	54.3	73.3	88	100	88.8	84	68.9	61.4	66.8	65.8	69.3	66.8	64.3
141	chr3:041095-041234	33.7	60.9	29.2	32.2	60.4	67.7	72.5	72.2	93.6	76.3	67.9	65.9	62.4	77.1	81.6	80.1	71	69.4
2131	chr15:268125-268264	33.7	51.1	28.9	32.5	45.4	63.6	78.6	86.8	98	82.5	76.6	69.2	63.9	68.3	75	73.4	69.3	68
1087	chr3:273035-273174	33.7	46.4	21.7	20.4	49.1	64.3	95.3	100	88.1	100	72.6	71.8	76.6	82.3	76.3	71.9	74.6	67.5
423	chr3:111395-111534	33.7	40	30.2	25.5	72.1	78.3	96.1	91.8	87.3	89.1	62.3	68.7	67.8	81.5	92.4	88.6	76	68.3
1339	chr2:182745-182864	33.7	46.4	31.4	29.9	39.2	60.6	74.5	94.2	100	91.8	85.7	72.5	66.3	66.8	67.5	73.1	71.2	69.1
251	chr3:065035-065154	33.7	38.7	36.5	21.5	58.5	73	77.4	89.4	96.5	95.5	78.9	81.7	70	73.2	77.7	77.7	75	75.4
845	chr3:217075-217214	33.6	41	29	28.1	53.2	71.3	78.6	83.9	100	83.8	81.5	69.9	56.5	60.5	64.2	70.5	66.2	63.1
833	chr3:214935-215074	33.6	44.1	30.5	29.9	48	64.5	82.3	89.1	98	88.9	73.1	62.7	63.3	69.4	76.4	85	71.1	65.7
2137	chr15:378475-378634	33.6	49.1	23.1	26.8	37.3	55.9	68.5	100	100	100	100	84.9	85.2	78.1	80.1	71	69.3	66
113	chr3:035715-035854	33.6	33.1	20.1	20.9	65.8	82	89.3	96.4	91.4	95.1	77	70.7	68.1	77.6	88.9	96.9	87.3	77.8
738	chr3:191165-191284	33.6	45.7	27.8	29.3	44.9	56.8	79.8	90.3	100	96.2	79.4	79.4	68.9	71.1	71.3	67.1	70.4	67.1
115	chr3:036035-036154	33.6	36.6	23.7	26.9	64.6	79.4	82.5	85.8	96.2	86.4	75.3	65.3	58.6	64.8	76.5	87.6	73.2	72.9
54	chr3:022275-022414	33.6	41.5	27.7	24.4	59.3	72.5	91.9	92.8	93.2	85.3	65.2	64.4	78	94.1	89.1	85.5	81	74.4
1401	chr2:527405-527544	33.6	46.5	32.6	29.8	47.6	55	73.4	90	100	87.9	83.3	76.6	61	67.6	68.2	71.9	67.2	67.3
1925	chr14:076485-076624	33.6	52.4	24.8	30.2	40.5	63.5	82.7	98.3	99.9	88.3	80.8	68.6	66.3	67.9	72.2	68.9	73	67.7
1621	chr7:123065-123204	33.6	47.7	27.6	36.4	45.3	54	73.6	91.9	97	89.6	83.5	70	70.2	72.2	72.4	66.2	65	59.6
100	chr3:032815-032974	33.5	35.1	20.3	24.9	61.8	77	76.8	89.1	97.4	93.9	83	71.1	58.1	63.6	72	73.5	70.7	70.3
1593	chr5:350765-350844	33.5	44.1	26.2	36	52	67.9	73.3	83.9	96.8	79.6	77.6	63.2	58.9	66.1	69.9	61.9	67.1	62.1
1427	chr2:616165-616304	33.5	48.9	28.2	24.7	43.7	67.8	76.5	91.1	100	93.5	81.6	70	63.2	63.2	65.7	68.4	67.9	67.6
122	chr3:037395-037554	33.5	34.6	24.3	31.3	72.4	86.1	73.4	79.8	94.7	75.9	69.3	58.1	45.7	53.2	65.5	72.3	69.3	65.6
1871	chr13:742645-742784	33.5	46.2	35.5	33.4	49	55.6	74.5	85.1	97.2	85.5	81.3	66.8	73.3	70.2	70.8	63.9	69.6	64.6
2413	chr10:579955-580094	33.5	54.9	24.7	29.7	45.7	66.9	71.4	95.9	92.3	88.6	70.8	61.5	72.3	81.3	72.8	74.6	70.7	63.8
1317	chr2:107615-107754	33.5	38.3	36.7	33.9	52.1	57.2	74.8	82.5	99.1	91.9	77.4	70.8	64.2	71.2	75.5	79.8	74.6	71.4
2279	chr16:583385-583644	33.5	54.3	27.6	25.3	37.3	56.4	74.6	99.4	95	100	85.8	72.8	77.6	73.5	76.6	74	71	67.5
1694	chr8:335445-335584	33.5	53.1	29.5	33.2	36.5	50	69.1	99.2	100	94.9	89.2	72.2	70.5	70.8	63.8	65.5	66.8	64.3
1088	chr3:273215-273354	33.4	45.7	23.3	27.3	42.3	57	83.4	97.9	100	100	83.8	72.3	67.3	68.6	66.4	66.4	67.5	62.3
2351	chr16:833605-833744	33.4	52.4	31.4	26.5	43	62.5	69.7	99.4	89.1	89.6	90.3	64.1	68.6	62.9	70	70	67.8	65.3
3	chr1:114965-115104	33.4	40.8	39.9	35.9	43.6	58.4	77.4	85.3	100	81.4	75.5	64.7	53.1	52.8	53.5	57.1	57.5	59.9
119	chr3:036675-036814	33.4	32.2	22.4	27.6	69.4	84.2	76.3	93.3	94.7	82.7	71.9	58.5	54.1	58.1	72.6	80.5	70.5	67.4
585	chr3:153145-153844	33.3	48	27.2	27.3	45.5	63	83.8	90.1	95.2	90.4	75.2	65.2	63.1	64.2	72.1	75	71	68.9
192	chr3:051635-051954	33.3	54.7	39.8	33.2	49.9	62.5	65.4	76.9	91	77.4	71.3	63.7	51.4	53.3	60	68.8	61.2	58.1
739	chr3:191305-191444	33.3	45.7	28.8	29.3	39.6	54.5	83.5	91.5	92.9	99.7	86.1	83.1	63.1	68.2	70.2	69.7	75.4	73.6
25	chr3:013635-013914	33.3	43.2	33.2	31.9	43	55.2	68.3	92.5	100	87.9	82.9	74	66.7	70.9	67	65.3	70.5	73
420	chr3:110735-111014	33.3	38	23.3	26.2	64.1	83.9	91.3	86.3	87.7	83	66.2	67.6	59	67.1	83.8	84.5	74.6	71.8
2245	chr16:299745-299884	33.3	49.3	29	24.3	52	69	82.2	90.3	82.7	90.1	69.5	64.2	64.2	61.8	74.7	72.1	67.7	66.5
2378	chr10:572475-572754	33.2	67.1	38	36.9	36.1	45.4	72.8	83.3	96.1	80.7	81.6	65.7	73.5	72.7	73.7	70	67.5	61.1
2364	chr1:185135-185274	33.2	47.1	25.2	25.9	45.8	66.1	73.6	93.8	96.4	86.5	79	61.8	61.6	60.7	67	66.7	65.3	56.3
1809	chr12:759425-759564	33.2	49.4	27.2	27.1	43.3	60.4	82.6	97	92	88	71.9	63.4	65.6	67.5	74.6	76.1	74.5	71.9
589	chr3:154985-155124	33.2	45.5	31.7	29.8	42.9	63.5	79.9	86.4	100	89.2	68	73.9	67.4	81.5	89.1	86.5	81	73.1
1701	chr8:374305-374444	33.2	47.6	31.7	31.5	39.2	52.8	71.8	92.8	100	86.2	87.6	68.3	71	65.8	64.8	64.3	66.1	59.8
1404	chr2:527905-528044	33.1	45.8	35.2	31.3	42.9	59	69.7	93.2	100	86.8	83.1	63.7	62.9	62	60.6	61.2	63.2	62.2
344	chr3:095015-095154	33.1	40.1	25.4	25.6	42.5	59.9	84.2	92.8	100	91.9	86.4	64.6	63.4	60.9	65.4	72	74.3	69.1
846	chr3:217375-217514	33.1	43.8	25.3	23.5	49.7	70.4	72.7	86.4	100	84.2	85	77	59.6	60.3	71.3	74.8	70.7	65.7
1436	chr2:619225-619364	33.1	46.7	21.4	24.1	48.4	79.5	80.9	86.1	93.8	90.1	78.2	67.3	60	64.3	66.8	70.2	70.3	68.9
917	chr3:236145-236284	33	40.5	24.1	22.6	42.3	67.5	76.7	99.7	100	100	95.9	73.9	69.9	70.8	73.4	77.2	75	71
2193	chr16:080045-080184	33	44.4	29.3	27.3	46.5	60.6	76.1	91.6	92	92.2	78.4	60.7	65.3	61.7	66.6	69.8	68.5	65
2126	chr15:194225-194364	33	54	28	26.2	36.5	52.1	78	93.5	100	94.4	84.5	71.1	65.5	74.2	70.2	80	74.6	70.7
291	chr3:073775-073914	33	37.2	23.7	34.7	68.1	86.2	70.7	80.7	83.7	74.4	65	55	49.6	55.9	66.7	68.1	66.5	58.9
1953	chr14:199645-199864	33	57	47.8	33.6	41.8	47.7	63	84.2	90.1	80.8	80.8	62.1	57.3	57.6	56.3	54.7	53.7	52.4
1635	chr7:157345-157484	33	52.6	33.9	33.7	41	56.4	65.4	90	91.5	82.8	81.8	65	60.7	61.8	60.6	65.6	62.2	58.9
48	chr3:020795-020934	33	44	29.5	25.8	50.4	68.6	86.2	85.3	100	77.9	68.1	63.7	58.9	62.7	66.3	75.1	71.5	75.6
1535	chr4:1213365-1213504	32.9	65	29.7	35.1	36.2	53.8	66.6	79.5	89.5	94.9	83.3	71	73.9	76.6	68.2	63.4	60.1	56.9
1777	chr12:407295-407434	32.9	42.6	21.5	22.2	40.9	70	75.8	100	99.5	100	92.5	66.5	67.8	64.2	68.7	69.4	68	64.6
2150	chr15:754665-754804	32.9	50	26.8	27	42.1	56.4	75.3	93.1	98.8	90.3	83.4	68	69.9	68.6	71.4	70.8	69.4	65.5
735	chr3:190685-190824	32.8	38.5	28.6	27.8	35.4	48.2	71.2	100	100	100	95.2	80.7	71.1	71.5	73.2	72.3	73.2	71.5
1979	chr14:339545-339684	32.8	45.7	25.2	25.6	36.8	60.8	81.2	96.1	97.3	100	85.1	70.8	67.3	69.9	69.2	75.6	71	66.7
208	chr3:055655-055794	32.8	50.4	31.4	30.1	48.8	60.8	75.5	81.9	85.3	88.7	74.5	60.7	57.5	53.5	62.8	66.9	61.9	59.7
656	chr3:170365-170504	32.8	42.8	26.8	28.2	46.8	64	83	88.1	92.2	89.9	70.7	72.7	60.1	69	65.3	66.8	73.5	74
135	chr3:039975-040114	32.8	56.1	31.6	35.6	60.8	67.3	67.2	72.2	82.4	72.6	66.4	57.7	59.6	61.8	71.3	74.1	63.8	57.7
998	chr3:253615-253734	32.8	58.8	37	32.2	37.2	46.5	65.7	87.2	100	84	79.6	68.5	63.1	62.7	64.2	61.9	57.3	58
1577	chr5:187625-187764	32.8	46.6	25	26.9	45.7	64.2	84.6	91.9	95	88.3	72.7	68	66.4	70.9	77.7	77.3	71.7	71.1
35	chr3:016555-016774	32.8	53.1	41.7	38.1	47.8	55.5	63.3	74.7	92.9	71.2	71.4	59.9	47.3	45.8	47.7	55.2	51.9	53.1
911	chr3:234405-234584	32.8	40	23.3	25.6	49.2	71.5	74.7	91	97.7	81.3	81.6	59.6	54.2	54.6	59.4	63.3	67	62.9
2118	chr15:108665-108784	32.8	52.5	30.6	26.9	48.1	58.2	68.1	84.6	92	86.4	79.6	65	64.6	62.3	64.3	62.9	68.6	60.8
1968	chr14:239865-239984	32.8	60	37	33.8	41.9	48.5	66.7	80.9	93.1	84.1	73.5	67.2	67.9	74.7	74.8	72.9	69.6	64
1982	chr14:340265-340404	32.8	45.8	25.1	26.2	40.2	61.5	77.4	91.8	96	91.7	79.2	70.5	73.8	73.9	78.3	78.4	75.3	71.2
381	chr3:102815-102954	32.8	37.8	21.5	22.2	55.1	67.7	73.3	87.2	100	96.2	84.6	71.7	65.5	62.9	70.2	73	68.4	65.1
248	chr3:064395-064534	32.7	40.8	22.9	24.4	58	74.5	83	83.8	92.6	87.7	70.7	65.1	60	64.7	80.8	85.8	77	74.6
1896	chr14:044585-044724	32.7	66	32.9	30.4	36	44.1	63.1	92	95.8	91	81.5	64	66.2	63.8	67.8	61	59.4	58
2291	chr16:647405-647524	32.7	54.6	36.1	33.4	39	55.9	68.1	81.3	87	84.3	79.2	59.6	62.5	58.3	57.6	61.3	56.2	52.7
1769	chr12:286135-286274	32.7	51.4	31.9	26.4	42.9	56.9	74.5	89	99.4	84.2	73	70.3	70.9	76	75.6	73.7	71.8	68.3
2133	chr15:377595-377694	32.7	58.9	31.3	32.2	36.7	49.5	64.7	89.8	96.8	88.8	87.7	77	71.8	75.1	69.1	64.7	63.2	58
1444	chr2:633105-633244	32.7	47.4	22.8	26	46	67	80.3	86.5	96.9	84	75.2	69.1	61.5	66.7	71.9	68.6	69.1	65.2
36	chr3:016795-016954	32.6	43.2	35.5	33.9	49.5	66.8	70.8	82.9	85.3	82.5	69.4	65.9	53.2	53.7	56.8	63.2	62.9	64.6
2329	chr16:740325-740464	32.6	54.3	24.2	30.1	40.6	60.7	72.7	94.5	100	88.1	74.5	71.6	63.5	73.9	70.8	71.6	72.9	68.4
1926	chr14:076765-076904	32.6	48	26.7	28.1	39.5	64.5	78.4	86.5	93.1	86.7	79.7	65.6	64.5	68.4	62.6	70.9	66.5	66.5
1919	chr14:068165-068304	32.6	43.1	23.4	30.2	38.1	53.8	75.2	92.9	100	97.9	89.4	76.8	65.9	68.2	70.7	75.5	67	72.7
274	chr3:070415-070574	32.6	42.7	28.1	29.7	55	70.3	73.4	81.4	96.4	77.6	69.8	57.6	60.9	62.1	69.6	70.7	63.7	55.6
1855	chr13:624165-624304	32.6	57.6	32.4	30.1	38.5	62.1	65.4	90.4	88	83.4	77.4	67.2	67.8	66.9	65.9	73	64.9	63.9
161	chr3:044755-044894	32.6	36.1	23.3	25.4	65.6	76.3	74.8	78.3	100	81	66	64.2	52.3	60.5	69.6	81.7	68.5	69.4
1259	chr9:222825-222964	32.6	42.8	25.3	30	50.6	71.5	73.3	84.6	86.5	80.8	71.7	61.6	61	66.5	73.5	72.2	74.6	68
436	chr3:113775-113914	32.6	44.3	28.7	28	60.2	71.7	78.9	88.7	81.4	85	64.6	67	64.7	74	85.9	88.6	71.9	66.2
740	chr3:191485-191624	32.6	45.3	25.1	27.2	45.4	57.5	76.8	87.1	96.1	98.3	77.9	72.2	66.2	69.9	70.1	63.4	64.1	63.7
799	chr3:207655-207774	32.5	42.1	23.4	23.9	37.4	56.7	86	100	97.5	97.9	89.4	71.8	65.4	65.9	68	72.5	67.1	72.2
592	chr3:155585-155704	32.5	48.8	27.4	18.4	51.2	70.5	96.7	93.1	90.4	89.9	64.6	77.7	78.8	87.6	95.1	86.1	82.3	70.4
1696	chr8:335805-335944	32.5	54.8	31.3	32	38.6	52.1	73.8	90.4	86.4	91.9	79.8	70.4	69.4	71.6	74.1	67.2	65	62.5
1001	chr3:254075-254214	32.4	63.4	31.8	31.4	36.3	51.3	70.8	86.7	93.9	87.3	71.7	63.9	66.8	72.5	76.4	68.9	68.5	64.9
1939	chr14:110265-110404	32.4	48.6	24.7	25.4	42.7	53	76.1	95.1	90.3	92	79.5	70.2	73.7	73.2	75	72.7	74.6	68.6
418	chr3:109995-110354	32.4	38.7	23.4	27.7	65.1	78	84.4	78.5	81.3	79.3	62.7	60.6	53.2	62.5	77.6	78.6	68.7	65
754	chr3:194585-194664	32.4	49.5	29.7	29.8	34.9	51.2	71.4	93	100	91	82.5	71.3	59.6	62.7	66.6	67.4	67	68.1
326	chr3:083205-083344	32.3	45.5	30.4	31.6	51.3	66.3	72.6	75.3	88.1	79.1	65.7	62.1	48.1	55.2	63.6	75.9	69.1	66.4
1924	chr14:076325-076464	32.3	54.3	27.5	32.6	38.3	57.7	72	86.2	93.3	83	75.6	67.2	60.9	64.9	66.7	65.4	64.6	62.4
1827	chr13:231105-231244	32.2	44.7	24.4	30.7	36.4	55.7	75.9	88.7	97.6	89.6	80.3	64.7	67.4	64.3	68.9	72.4	70.3	67.5
1733	chr11:305375-305534	32.2	41.2	23.2	22.4	55.8	70.9	79.4	89.4	84.9	86	75	66.3	65.8	67.7	79.7	76.2	74.1	68.5
60	chr3:023275-023414	32.2	42.5	40.3	33.7	43	58.1	69.1	81.1	87.2	77.2	72.4	60.8	53.2	60.1	60.8	69.4	68.9	62.2
751	chr3:193925-194064	32.2	53.5	29.4	27.2	41.6	53.6	70.3	87.2	93.5	85.1	78.8	65.1	61.2	62.2	62.9	62.8	63.9	60.4
894	chr3:229035-229174	32.2	45.4	29.9	21.3	55.5	71.7	70.2	85.3	80.3	87.1	75.1	71.9	62.9	67.7	70.7	71.1	68.3	65.5
1306	chr2:070745-070884	32.2	42.4	34.8	29.2	52.9	62	72.1	84.2	85.6	76.5	70.1	54.8	54.8	52.2	57.6	60.4	58.5	54.2
422	chr3:111235-111374	32.2	36.4	19.6	23.4	62.4	79	86.7	91.5	78.9	93.2	64.5	63.3	62.9	70.1	85.1	87.1	75.5	68.4
1435	chr2:619065-619204	32.1	44.1	22.8	25.4	45.1	66.2	69.9	86.7	89.8	88.6	81.9	64	57.4	57.3	62.5	65.5	60.8	62.4
1630	chr7:131005-131144	32.1	52.1	34.5	31.6	40.7	47	71	81.7	97.2	80.9	77.8	71	64.3	70.4	68.7	69.8	65	62.9
1325	chr2:127085-127384	32.1	70.4	31.9	32.2	45.1	58	63.4	74.4	84.8	75.3	67.6	63	61.5	67.2	64.5	60.4	57.3	53.4
991	chr3:252375-252514	32.1	57.1	32.6	30.6	38.8	51.2	66.6	83.8	91.2	82.1	78.4	65.4	60.6	57.2	60.8	62	58.3	59.6
1445	chr2:633265-633404	32.1	45.3	22.3	26.9	41.8	66.1	75.8	88.5	100	82.7	76.5	64.6	61.5	66.7	64.3	64.4	66.3	61.2
1891	chr14:043685-043804	32	50.4	33.3	29.4	41.5	46.9	67.5	90.3	93.3	85.8	79.7	64.6	64.9	62.4	63.6	59.5	61	57.3
2381	chr10:573155-573294	32	73.2	36.9	38.3	33.3	43.2	64	77.9	88.6	78.8	76.1	65.2	61.1	62	66.1	63.3	60.1	55.8
1800	chr12:728035-728154	32	57.5	32.8	26.8	39.8	57	74.1	85.8	88.5	84.3	74.1	62.5	65.8	68.1	71.7	67.6	66.5	59.9
1662	chr7:1013125-1013264	32	47.4	27.8	31.4	43.2	55.8	72.4	86.2	88.8	84.7	75.2	61.2	60.7	58.2	60.3	60	59.6	57
2293	chr16:647745-647884	32	51.1	32.6	27	43.2	52.4	72.9	83.6	90.4	82.8	76.4	63.8	61.6	59.5	67.2	64.9	65.4	64.6
1606	chr5:502755-502934	31.9	44.4	26	27.9	45.7	65.4	72.1	80.7	94.9	83.2	71.8	61.5	56.2	58.4	63.9	67.8	69.1	64.8
1300	chr2:047485-047624	31.9	47.6	29.2	27.5	38.8	58.9	70.3	87.9	93.4	84.2	81	64.1	59	58	57.8	62.7	60.1	59.9
1348	chr2:202505-202624	31.9	52.7	43.4	33.4	46	50.6	60.1	79.1	84	72.9	76.5	57.7	53.3	52.2	58.6	54.3	53.2	48
1732	chr11:305195-305334	31.9	40	23.9	25	57.5	62.5	73.5	85.4	91.2	86.2	75	64.3	62.1	62.2	69.5	69.5	67.8	63.3
598	chr3:156585-156724	31.9	55.7	26.1	29.5	45.9	60.8	72.7	80	84.4	88.4	65	62.4	68.3	70.7	77.6	80.6	67.4	61.7
1512	chr4:296675-296814	31.9	56.3	27.6	33	35.8	48.5	67.6	85.2	95.4	88.1	81.9	69.4	71.7	75.2	73	69	69.6	67.9
2292	chr16:647545-647704	31.9	52.4	34.7	29.4	43.5	57	70.2	77.3	88.5	78.1	74	60.3	57.6	58.4	62.8	62.5	62.6	56.8
1907	chr14:057825-057964	31.9	45.6	30.8	32.6	35	60.8	71.5	90.8	91.1	78	74.9	72.9	68.3	79.6	79.3	80.2	70.4	66.6
1890	chr14:043545-043664	31.9	57.7	35.6	30	40.8	46.9	67.1	87.6	92.5	78.4	72.7	61.3	63.9	64.2	63.6	59.5	60.6	53.8
336	chr3:093595-093734	31.8	38.5	22.9	23	47.6	69.6	78.5	92.5	100	86.8	77.8	65	56.8	59.1	68.4	76.2	74.6	72.6
514	chr3:131305-131444	31.8	37.2	21.1	24.3	56.3	74.4	83.2	82.3	87.2	84.8	71.4	62.1	64.4	67.8	77.3	74	74.3	65.7
2220	chr16:218285-218424	31.8	45.2	23.9	28.3	35.6	57.5	76	89.4	96.7	88.3	82.3	64.2	63.9	62.8	62	58.4	62.5	59.9
670	chr3:173205-173324	31.8	47.3	25.6	25.7	39.7	54.5	82	84.6	93.1	88	77.9	72.2	67.5	79.1	73.5	76	75.7	72.3
989	chr3:252035-252174	31.8	54.7	34.7	28	33.5	45.3	62.5	93	98.9	89.8	83.9	64.4	64.5	57.2	59.6	59.4	58.1	55.8
429	chr3:112615-112754	31.8	46.1	20.8	23.9	58.7	75	95.1	80.4	72.7	84.9	58.5	67.3	69.6	81.5	95.5	86.7	75.7	66.8
822	chr3:212495-212614	31.8	53.7	37	34.2	45.7	58.4	63.9	71.5	90.2	70	67.7	58.9	48.4	49.3	54.9	56.3	55.6	53
127	chr3:038415-038554	31.8	36.3	21.1	25.2	69.1	75.6	77.1	79.9	82.1	84.1	66.4	60.4	58.3	64.2	68.1	70.5	67.4	62.9
868	chr3:223635-223774	31.8	57.1	54.2	45.9	53.2	61.2	57.9	63.1	76.8	56.1	57.8	49.2	43.2	46.9	50.3	50.1	47.5	41.2
1089	chr3:273375-273514	31.7	51.7	25.4	22.8	38	60.6	81.9	91.5	99.8	93.2	66	68.8	65.1	67.7	69.5	69.5	66.2	56.7
1743	chr11:588935-589074	31.7	48.2	33.8	30	39.4	56.2	68.9	84.3	91.2	85.6	74.2	63.8	56.4	59.4	60.6	58.7	60.2	60.5
825	chr3:213415-213554	31.7	40.7	28	28.5	42.6	59.9	69.8	85.9	97	85.6	76.3	62.9	50.7	51.2	58.2	64.4	59.9	59.8
2240	chr16:295825-295964	31.7	53.6	24.9	25.3	41.4	59.7	69.8	88.8	91.6	79.7	80.7	62.3	65	61.7	65.5	65.1	61.5	59.3
1669	chr8:026105-026244	31.6	52.7	26.8	29.9	36.7	53.8	75.1	88.7	90.7	88.7	76	69.8	77.2	75	75.2	70.7	62.9	62.6
609	chr3:159525-159664	31.6	42.1	24.9	24.5	48.5	63.1	82.3	84.8	86.2	84.6	72	62	63.3	62.8	68.7	68.6	66	58.2
1823	chr13:230345-230484	31.6	41.9	23.4	26	44.8	60.4	79.9	91.5	86.1	84.7	74.7	64.6	63.3	66.1	70.4	73.3	70.7	62.5
1658	chr7:977065-977244	31.6	41.5	29.4	26.8	37.1	55	70.8	89.6	96.6	94.3	79.3	64	61.2	59.1	58.2	63.7	62.8	61
1032	chr3:260035-260174	31.6	49.3	23.6	23.8	44.6	58.3	73.7	92.8	88.2	94.5	69.6	68.3	68.7	74	72.2	70.2	69.1	67.7
1118	chr3:279405-279544	31.6	45.7	27.2	28.9	39.4	55.8	69.6	82.8	97.6	86.8	76.4	68	63.7	66.9	63.2	59	60.9	56.7
2015	chr14:419725-419864	31.6	51.1	30	30.2	40.2	59.6	66	85	92.5	76.2	70.4	64.2	57.6	59.7	63.1	58.3	59.9	59.8
587	chr3:154645-154784	31.5	43.7	24	21.3	45.7	65.8	89.9	93.2	83.8	87.9	68.1	66.4	73.6	76.2	86.6	81.4	77.7	72.6
447	chr3:116375-116534	31.5	43.1	22.1	22.2	57.8	69	83.1	81.3	81.7	82.4	64.5	63.5	68.9	78.7	85.1	87.5	75.2	68.2
2235	chr16:272485-273024	31.5	48.3	30	26.2	38.3	63	75.1	83	90.6	83.8	74.3	69.6	64.5	70	71.9	72.7	68.9	66.5
456	chr3:118115-118234	31.5	36.2	23.9	23.1	49.3	68.9	75.3	83.8	93.1	86.2	79.2	74.4	63.8	67.6	77.1	80.9	74.7	70.4
622	chr3:162105-162244	31.5	59.6	27.2	28.7	50.3	67.7	82.5	74	77.9	72	60	61.8	60.2	70	72.2	74.4	70.2	62
1432	chr2:618425-618564	31.5	42.9	21.9	26.3	42.1	67.4	72.8	86.5	99.6	79.8	79.5	64.4	58	60.8	61.1	64.2	65.2	59.2
277	chr3:071015-071154	31.5	41.6	24.2	26.4	58.8	69.7	67.3	78	92	76.3	67.1	55.5	55.6	54.7	66.2	68.4	61.4	56.5
2191	chr16:079705-079844	31.4	49.7	24.4	24.8	42.2	58.4	75.5	85.8	90.3	88.1	73.2	62.5	64.7	67.1	67.5	65.5	67.7	61.7
1374	chr2:336725-336864	31.4	46.4	22.5	24.2	35.1	56.8	74.7	93.2	98.3	82.4	86.8	70.6	61.8	66.6	67.5	72.4	72.9	67.7
934	chr3:239705-240044	31.4	45.8	27.8	28.1	41.2	58	75.5	86.3	89.6	85.9	76.5	64.4	61.5	58.6	60.5	63.7	62.4	61.9
2148	chr15:754405-754484	31.4	43.3	26.1	26.4	42.2	53.6	70.9	88.4	95.7	89.5	77.1	68.5	61.1	66.3	65.1	68.5	67.2	67.7
1403	chr2:527725-527864	31.4	41.4	30.9	26.9	42	52.8	70.6	88.5	94.6	85.5	81.4	71.2	60.2	63.3	63.8	64.5	63.6	66.3
1428	chr2:616385-616744	31.4	44.7	23.1	26.2	39.8	66.3	70.1	86.8	94.4	86.6	79.5	63.9	57.4	57.6	62.2	63.3	60.8	59.5
975	chr3:249095-249214	31.3	52	25.1	27	38.5	51.1	77.9	86.3	89.6	85.5	72.4	67	62.1	66	68.4	69	68	68.4
295	chr3:074595-074734	31.3	33.1	20.7	22.9	64.1	79.7	83.9	84.1	81.3	82.5	60.4	64.6	60.2	71.2	88.5	91.1	73.3	70.3
545	chr3:139965-140104	31.3	41	24.1	22.7	50.5	66.9	78.6	82.9	91.9	84.4	69.1	62.3	55.8	58.1	67.6	72.4	65.8	67.6
1841	chr13:545265-545404	31.3	53.8	27.8	25.4	35.7	57.3	68.7	87.3	88.2	89.8	80.6	64.4	62.7	65.1	67.3	74	67.9	64.3
1424	chr2:586065-586144	31.3	54.6	17.4	25	31.5	60.5	75.4	94.9	97.2	88.6	78.4	67.8	67	70.1	66	70.1	65.5	66.1
654	chr3:169945-170144	31.3	43.1	30.4	37.7	45.7	59.5	66.6	74.1	84.4	74.4	67.6	59	49	49.3	56.1	60.8	60.7	60.1
415	chr3:109515-109634	31.3	40.6	27	27.2	61.3	70.4	66.6	76.7	84.9	72.6	65.4	60.5	57.1	65.7	74.6	75.7	67.2	64.3
96	chr3:032035-032194	31.3	33.2	26	21.8	57.9	66.7	74.5	77.4	95.8	87.3	77.3	74.2	55.9	58.8	69.6	68.9	67.7	70
1485	chr2:770285-770424	31.3	41.2	25.2	25.7	36.4	50.3	70.1	96.1	89.8	100	80.9	68.3	70.9	67.9	69.1	69.5	61.9	59.1
586	chr3:153965-154584	31.3	43.7	24.9	26.2	44.2	61.6	80.5	88.9	86.2	84.8	66.8	62.2	64.9	68.7	75.4	75.3	70.4	67.3
302	chr3:077265-077344	31.3	45.7	28.3	29.7	55.4	65.3	64.3	78	80.7	77.7	61.1	57.4	56.3	57.6	64.4	74.7	59.5	53.9
324	chr3:082085-082224	31.3	36.1	23.1	23.3	53.2	69.6	71.3	84.4	91	79	68.7	70.2	56.2	65.2	78.5	84.9	73.3	71.1
2375	chr1:188535-188734	31.2	54.1	33.7	33.9	40.5	56.2	62.4	73.8	85	74.5	71.3	59.6	59	57.8	63.7	59.6	59.5	53.4
1368	chr2:331065-331204	31.2	40.2	22	26.9	47.2	70.1	71.7	84.7	84.2	83.4	71.7	58.1	58.3	56.5	62.4	65.7	67.2	58.3
7	chr1:158065-158204	31.2	31.7	20.1	23.2	62	82.9	80.8	81.7	85.9	78.4	67	55.2	50.6	54.2	67.2	74.1	69.2	64.6
988	chr3:251775-251994	31.1	50.9	29.6	26.6	32.5	44.8	64.3	93.5	100	88.6	89.8	70.4	62.5	57.5	58.7	60.5	55.8	58.7
854	chr3:219675-219814	31.1	33.5	26.9	23.3	50.2	67.4	71.5	87	89.6	85.9	74.9	55.7	55.9	56.7	64.9	69.1	69	64.1
913	chr3:235225-235364	31.1	35.7	22.5	22.1	44.4	66.6	75.9	86.2	95.8	84.5	78.1	69.5	54.5	59.5	66.2	73.5	72	74.8
1402	chr2:527565-527704	31.1	42.7	25.3	24.4	44.8	55.6	70.6	92.5	94.9	88.1	75.1	67	57.7	60.2	66.2	63.3	63.5	60.6
1956	chr14:200385-200524	31.1	47.9	31.7	32.9	33.3	46.2	64.5	88.1	89	87.8	80.9	61.7	66.4	63.6	59.7	58.8	59.5	54.6
862	chr3:222395-222634	31.1	32.3	20.5	21.3	52.2	72.3	71.7	85.5	95.4	85.2	78	64.2	51.9	53.8	61.4	62.3	62.7	60.6
752	chr3:194125-194264	31.1	54.5	32.2	29.2	34.6	48.3	76.6	81.1	95.1	80	72.8	66.2	59.2	67.2	67.4	68.3	66.4	67.2
1295	chr2:037965-038104	31.1	55.7	29.4	31.3	34.9	58.9	63.1	79.8	85.8	77.1	75.6	63.5	60.1	58.7	58.7	57.7	58.8	53.3
2405	chr10:578235-578354	31.1	48.1	30.3	30.9	35.1	49	62.5	83.4	99.8	82.3	84.6	73.8	61.8	63.7	66	68.4	66.5	69.4
1636	chr7:157505-157624	31	52.5	31.6	29.5	40.3	57.9	66.9	75.8	90.3	74.5	70.9	61.3	57.6	63	61.1	62.7	61.3	57
165	chr3:045515-045674	31	33.2	21.7	21.4	52.8	67.9	69.8	86.6	93.4	84.6	79	64.9	58	59.2	68.6	71.1	73.6	68.5
864	chr3:222835-222974	31	32.8	25.5	23.7	52.7	68.5	68.8	79.3	97.8	80.4	78.8	62.4	49.7	49.1	56.3	64.9	61	59
49	chr3:020975-021474	31	40.8	25.1	24.4	47.9	64.4	75.3	81.9	92.2	79.3	67.5	60.3	55.1	59.5	63.7	66.7	67.1	67.9
397	chr3:106075-106214	31	34.9	24.8	29.9	57.6	68.6	69.3	80.1	82.6	74.4	65.8	51.5	55.9	57.8	63.5	68.1	60.8	53.6
1507	chr4:286995-287134	31	44.3	34.8	39.5	39.2	40.2	56.3	82.3	96	79.5	80.5	70.3	69.9	73.6	74.5	62.2	61.2	55.9
2014	chr14:419585-419704	31	45.9	27.4	26.4	40.4	63.7	70.7	89.5	85.4	78.4	70.1	59.5	59.8	58.5	63.5	60.2	64.5	59.1
750	chr3:193765-193904	31	57.1	26.8	26.5	40.4	55.6	76.3	83	80.8	77.9	69.1	60.4	58.3	61.6	65.5	63.2	59	58.8
590	chr3:155265-155404	30.9	43.8	31.7	22.3	39.9	63.6	85.2	88.5	79.1	81.5	62.3	70.2	71.1	82	91.4	93.2	80	74.7
352	chr3:096495-096614	30.9	33.2	26.8	19.2	44.8	62	78.1	88.4	100	95.8	82	71.2	61.4	60.5	69.7	75.1	71.1	70.2
1344	chr2:201625-201764	30.9	34.8	24.2	23.1	54.8	65.8	69	91.2	95.5	78.1	71.9	59.4	53.9	60.1	67.3	69.3	71.4	61.1
1934	chr14:080745-080884	30.9	43.9	27.4	26.9	45.6	55.9	78.3	84.8	88.6	78.5	71.6	60.8	59	60.4	59.3	68.5	61.4	59.9
648	chr3:167555-167694	30.9	44.1	25.7	28.1	52.4	66.3	69.6	74.4	84.5	80	65.6	57.6	55.1	59.8	67.6	68.5	59.6	54.4
2281	chr16:584005-584144	30.9	44.4	27.2	25.8	36.9	54.7	70	86.4	89.4	87.1	79.9	63.1	66.1	62	72.8	69.4	67.3	62.5
2318	chr16:724865-725004	30.9	48.8	31.2	29.3	38.3	50.2	62.7	81	93.3	78.8	79.8	65.1	61.7	65.1	62.2	63.7	64.5	59.2
111	chr3:035295-035434	30.9	34.6	23.6	27.4	59.1	69.4	66.1	81.3	94.8	74.9	69.4	56.8	58.1	67.9	76.1	75.9	72.5	70.1
2249	chr16:354965-355104	30.8	54.2	29.1	26.6	37.8	48.3	63.1	89	97.2	81.9	81.8	70.8	58.8	58.7	59.4	59.5	57.2	57.1
243	chr3:063535-063674	30.8	37.6	23.3	24.1	50.7	67.3	68.4	80.6	93.2	79.1	69.8	60.1	56.8	59.9	65.5	72.1	70.1	66.5
1550	chr4:1350695-1350834	30.8	41.4	25.4	26.4	38.4	59.7	75.8	86.6	94	79.2	69.3	63.8	56.2	61.3	62.4	69.6	64.2	62.2
168	chr3:046195-046334	30.8	31.5	20.3	21.8	58	70.6	77.3	82.1	100	83.3	74	66.5	56.3	58.8	72.8	73.2	70.8	69.1
742	chr3:191945-192084	30.8	42.3	27	26.6	36.3	50.6	75.5	80.8	99.6	90.6	76.7	69.2	60.9	63.5	58.5	62.9	64.3	63.7
1184	chr3:294115-294254	30.7	45.9	25.6	27.1	38.9	56.8	73.9	80.5	86.5	95.6	70.9	75.8	66.4	80.3	79.1	70.8	69.6	63.6
1284	chr10:352545-352684	30.7	37.9	21.4	22.8	35.1	54.7	80	96.7	95.4	96.6	78.7	58.9	66.1	60.6	64.5	71.5	67.7	65.9
502	chr3:128465-128604	30.7	32.2	20	22.1	50.5	70.3	72.3	89.4	89.3	92.7	76.4	62.5	58.8	56.9	68.9	67.5	67.9	60.1
804	chr3:208575-208714	30.7	47.1	28.4	25.6	36	51.3	72.7	85.6	91	85.6	77.4	58.6	59.8	53.7	58.4	58.8	54.3	55.4
879	chr3:225655-225794	30.7	70.5	30.4	26.8	47	57.9	63.1	71.6	77.1	70.6	63	52.5	59.1	64.8	72.9	72.2	61.1	53.5
933	chr3:239525-239664	30.7	45.7	24.9	25.7	40.1	52.4	69.2	80.7	95.2	86.1	78.1	74.1	61.7	64.1	65.2	71.1	65.6	66.8
2371	chr1:187455-187914	30.7	49.3	28.1	27.2	38.4	55	66.7	82.2	85.6	82.2	72.5	55.9	61.8	59.3	64.6	64.8	64	59.2
2189	chr16:079285-079444	30.6	38.6	24.6	25.5	37.4	59.7	72.3	85.7	96	83.3	74.3	64.4	59.3	66.4	68.6	69.5	68.6	65.2
865	chr3:223015-223134	30.6	30.9	30.7	27.3	49.9	64.3	66.1	85.2	87.8	79.3	78	56.1	47.8	46.6	56.9	59.3	61.6	57
1645	chr7:446275-446414	30.6	46.6	22.1	26.3	40.3	60.7	73.9	80.7	84.7	88	68.3	63.4	68.3	70	70.6	68.8	64.4	61.6
640	chr3:166135-166274	30.6	43.7	22.4	24.8	49.4	63.6	65.8	79.4	88	83.4	75.9	59.9	56.4	59.9	66.5	67	65.6	60.1
881	chr3:225975-226114	30.6	54.6	31.3	29.9	52.8	67.6	59.8	70.5	84.5	65.5	58.9	48.7	51.7	52.4	58.3	59.4	56.8	51.9
1302	chr2:070025-070164	30.6	47.2	29.5	28.2	43.5	54.5	62.1	76.6	87.6	79	72.1	56	54.2	51.3	55.5	54.1	55.7	52.1
820	chr3:212175-212314	30.5	54	35.9	36.6	47.3	54	60	72	76.7	62.9	63.6	48.8	50.4	44.8	52.4	47.6	46.1	42.4
2401	chr10:577475-577594	30.5	54.3	32.3	29.7	36.4	44	61.6	82	93.5	78.6	76.8	59.3	58.9	52.9	56.1	52.8	54.6	52.4
38	chr3:017395-017554	30.5	46	21.9	22.1	38.3	51.5	73.2	89.4	92.8	95.7	78.3	70	58.3	57.7	63.2	74.2	69.2	66
190	chr3:051315-051454	30.5	56.8	30.9	29.5	49.6	63.3	60.2	63	91	70.1	63.4	63.5	53.3	56.6	60.1	64.7	56.6	58.8
1393	chr2:410945-411084	30.5	43.9	34.2	27.2	45.3	60.5	64.1	78.8	87.4	71.8	67.5	54.5	51	52.5	57.9	58.9	60.8	54
577	chr3:147545-147704	30.5	46.4	29.2	27.2	35.9	51.7	71.7	85.9	89.2	82.6	75.4	63.5	61.7	64.7	63.9	65.9	67.1	62.9
1388	chr2:409175-409254	30.5	42.7	23.6	25.2	48.5	57.3	67	82.4	83.4	82.3	72.6	57.6	60.4	60.6	66.5	65.5	60.6	56.3
2399	chr10:577035-577294	30.5	64.5	33.6	27.1	36.2	40.1	61.6	81.9	88.6	82	80.5	61.5	60.9	57.3	59	60.6	54.2	55.1
388	chr3:104255-104394	30.5	37.9	26.5	30.5	49.6	64.5	67.8	77.2	82.3	72.8	70.5	58.1	57.7	61.1	66.2	71.2	62.6	57.6
632	chr3:164355-164654	30.4	38.8	24.2	23.8	52.9	70.9	67.4	79.3	80.6	78.5	69.9	58.8	54.2	54.1	61.7	60.4	61.2	59.3
2144	chr15:721405-721564	30.4	51.8	33.1	39.5	39.2	50.1	57.2	78.5	77.2	70.2	70.7	54.8	61.4	57.7	57.6	54.5	51.7	48.4
173	chr3:047095-047234	30.4	41.6	27.8	24.7	52.5	67.9	69.7	78.5	82	82.2	61	50.5	59.1	55.9	63.3	57.3	59.5	54
1915	chr14:061185-061324	30.4	44.8	25.1	27.1	36.7	58	67.6	81.7	88.2	82.5	74.9	60.6	62.3	59.1	66.4	61.2	59.7	59.8
1992	chr14:355155-355294	30.4	59.3	26.7	32.6	37.1	57.1	65.2	75.2	83	76.1	67.7	53.4	58.3	59.6	62.4	62.4	57.6	55.1
1484	chr2:749475-749614	30.4	42.1	29	28.2	36.2	45.9	70.4	88.3	89.2	87.3	73.3	61.3	67.9	65.4	66.1	61.1	61.8	56.7
2395	chr10:576055-576214	30.3	43.7	26.1	27.3	32.2	45.3	65.5	90.7	98.1	88.5	86.2	69.2	63.7	58.4	57.6	64.9	61	64.5
508	chr3:130285-130424	30.3	35.3	23.5	24.1	50.4	69.9	72.9	79.5	86.2	75.2	65.1	66.5	53.9	61.7	69.5	76.4	68.4	65.6
451	chr3:117175-117314	30.3	38.8	26.2	24.2	50.6	64.8	77	77.5	92.2	77.4	63.3	64.4	62.7	74.8	76.7	75.4	71.1	65.5
2390	chr10:575115-575274	30.3	37.9	24.5	27.5	33.9	45.3	65.4	90.7	100	89.4	87.2	74.4	58.9	61	59.9	59.3	65.4	66.5
810	chr3:209555-209694	30.3	43.9	27.9	26.4	41.8	57.7	72	78.9	91.3	79.7	68.2	56.9	49.8	54.7	56.7	62.1	59.3	59.3
1886	chr14:022845-022984	30.3	48.5	39.8	32.5	39.6	43.6	63.7	72.8	87.2	72.1	68.3	63.3	58	64.2	58.6	60.1	56.9	54.7
1503	chr4:286295-286434	30.2	45.7	27.8	27.2	35.4	43.4	63.3	85.9	89.9	91.3	80.6	65.7	72.6	67.9	70.3	59.9	62.9	55.7
732	chr3:189925-190184	30.2	43.7	27.3	28.5	33.9	45.4	62	87	94.4	88.1	86.1	68.5	55	50.8	55.3	54.7	55.2	53.8
201	chr3:053415-053694	30.2	43.7	23.9	25.8	49.6	63.3	70.7	77.8	85.5	74.7	63.5	53.8	47.5	47	54.8	64.2	58.8	56.5
2297	chr16:681865-682004	30.2	45.1	23.4	25.9	43.1	53	73.1	79.7	83.9	79.7	71.9	59.1	57.1	60.4	67.8	69.8	64.8	60.1
2214	chr16:159805-159944	30.2	42.2	29.8	25.5	33.6	52.8	68	84.3	96.6	84.1	74.3	66.3	58.6	59.5	59.7	64.6	63.2	64.1
1340	chr2:182885-182984	30.2	42	26.8	26	38.6	57.2	71.7	83.2	88.8	79.6	71.9	58.8	56.5	54.8	57.2	60.3	61.2	57.9
322	chr3:081605-081844	30.1	35.9	24.4	23	57.6	67.8	68.8	77.2	88.9	76.9	60.9	53.3	51.7	52.6	64.1	70	61.3	58.9
1562	chr4:1477295-1477394	30.1	45.7	41.8	34.6	39.6	49.9	62.7	70.6	84.7	70.2	66.3	55.6	60.3	66	66.2	62	60.7	51.6
1230	chr3:310475-310614	30.1	62.9	31.1	32	34.8	42.3	55.4	73.3	77.4	83.1	84.4	68.8	72.1	74	66.6	56.5	53	48
360	chr3:097875-098014	30.1	34.5	23.3	20.7	45.8	64.8	74.1	85.3	91.9	82.5	81	69.5	57.2	63.2	68.4	70.7	67.6	66.6
68	chr3:025055-025194	30.1	40	20.5	22.7	42.9	57.9	73.3	90	85	86.7	76.8	66.5	57.9	60.1	68.2	73.1	74.1	63.2
1543	chr4:1233995-1234134	30.1	45.9	22.5	25.9	34.6	64.6	71.3	82.4	84.5	82	72	63.3	62.5	60.9	65.6	64.8	62.2	56.4
425	chr3:111835-111974	30.1	38.6	26.1	26.4	54.7	68.9	79.7	74.8	79.3	72.9	54.1	60.4	62.4	79.2	85.5	89.8	71.2	65
1328	chr2:131845-131984	30.1	41.9	25.6	25.9	37.9	53.8	62.6	85.2	91.8	89.2	81.5	65.7	63.4	59.7	61.9	61	58.2	56.2
1653	chr7:718795-718934	30	48.6	23.4	26.1	38.4	59.8	69.8	82.4	82.2	77.9	66.6	64	59	66.5	72	78.2	67.4	63.8
876	chr3:225115-225254	30	40.7	24.5	23.1	41.7	62.7	67.7	84.6	80.6	75.3	70.4	66.7	59.4	66.3	84.5	80.6	68.2	61.8
2073	chr14:699365-699504	30	45.8	29.2	27.1	35.5	52.4	72.5	82.9	89.1	81.2	69.5	59.4	63.6	65	61.9	55.3	64.1	54.2
1695	chr8:335625-335764	30	41.1	28.5	24.9	40.8	46.3	66.2	88.1	79.5	86.1	70.2	60.7	68.2	68.2	68.6	68.1	69.4	64.1
521	chr3:132625-132944	29.9	44.8	26.7	27.5	51.6	68.1	66.4	71.1	76.3	71.9	59.2	54	48.2	52.8	62.8	66.3	57.8	55.6
52	chr3:021875-022014	29.9	34	22.1	25.1	41.7	61.1	75.5	85	90	79.8	70.6	58.4	59.4	66.5	71.3	69.9	74.1	68.6
995	chr3:253135-253274	29.9	62.6	28.5	27.2	38	49	63.4	76.4	81.3	77	65.5	56.8	56	56.1	61.3	58.3	53.8	52.4
2226	chr16:237035-237174	29.9	43	24.1	21.9	42.1	58.4	73	86.7	89.5	85	74	62.6	63.6	67.7	67.5	67.4	67.8	65.2
1620	chr7:122905-123044	29.9	41.3	22.9	25.8	36.6	47.4	65.1	89.6	91.4	93	81.5	63.4	71.1	68	72.7	64.6	63.8	57.8
1433	chr2:618745-618884	29.9	35.2	17.3	21.3	40.2	66.4	73.6	89.9	91.1	87.3	80.9	61.8	58.1	59	65.1	73.3	63.8	62.2
2384	chr10:573735-573854	29.9	42.2	24.6	23	37.4	49.8	71.8	91	91.5	87.7	74.9	67.6	68.5	68.7	69.6	69.6	71.4	67.9
645	chr3:167095-167214	29.9	32.4	14.1	17	55.6	72.5	89.2	81.9	82.9	90.3	63.1	60.4	64.5	65.7	82	79.4	71.7	61.3
241	chr3:063155-063294	29.9	49.4	29.1	26.7	46.2	58.4	67.6	67.3	88.4	66.5	61.9	56.7	52.3	57.3	59.8	63.5	59.3	55.8
109	chr3:034975-035114	29.8	30.8	17.6	19.9	55.8	70.8	75.4	84.6	87.3	84.2	67.4	58.6	54.1	60.2	69.9	76.6	73.5	68.1
2219	chr16:218105-218244	29.8	43	27.7	29.6	32.4	47.5	66.2	80.7	92.3	81.5	75	62.2	54.4	56	55.4	55	53	54.6
1245	chr6:128615-129154	29.8	34.8	21.4	23.5	49.9	71.1	76.8	77.4	86.1	73	62.6	54.7	43.9	45.5	57.4	66.6	62.4	59.3
1199	chr3:298755-298894	29.8	79	43.5	45.3	35.6	43.4	47	63.2	67.3	62.3	65.3	58.3	62.2	67.1	63.1	61.1	49.9	45.3
1414	chr2:582305-582444	29.7	42.7	26	27.4	36.2	52	69.6	89.5	90.4	79.7	70	62.2	62.9	65.9	67.3	68.9	66.3	64.2
1327	chr2:131705-131824	29.7	42.7	22.6	22.7	35.8	53.1	63.4	90.6	88.2	91	81.8	65.9	67.8	62	63.5	64.1	59.4	57
1947	chr14:147705-147844	29.7	44.9	28.2	29.4	39.2	47.1	65.4	81.2	84.5	76.9	71.7	59.9	61	58.9	58.1	56.2	56.4	51.7
551	chr3:141245-141384	29.7	38.4	25.6	25.4	43.8	64	69.5	79.7	88.1	79.4	65.8	56.5	52.6	60.2	61.7	62.2	58.8	56.1
838	chr3:215775-215914	29.7	47.9	32.5	28.9	43.4	55.9	67.7	67.4	79.1	72.4	61.6	52.2	49.8	51.4	54.9	60.5	52.9	49.4
1674	chr8:190625-190764	29.7	65.4	44.4	35.9	36.2	38.7	57.3	72.2	74.5	64.1	67.4	54.7	57.2	55.1	51.1	51.5	43.9	45
2326	chr16:739705-739844	29.7	36	23.1	21.8	33	53.8	81.7	88.4	94.7	86.7	74.1	75.7	66	77.9	75.7	66.6	76.2	75.2
98	chr3:032375-032614	29.7	30.2	20.6	19.5	54.5	64.5	70	79.5	89.6	84.4	77.5	68.5	52.3	54.3	65.1	69	62.8	66.3
1532	chr4:1212765-1212884	29.7	51.4	24	31	34.6	55.7	60.3	80.8	81	81.4	68.9	59.5	61.7	60	64.2	56.9	55.9	50.3
497	chr3:127635-127714	29.6	35.8	22.5	21	59.9	89.5	75.7	79	56.8	72.6	55.4	55.7	65.9	65.2	82.1	68.3	66.3	57.1
925	chr3:237885-238024	29.6	51.1	34	30.9	43.2	57.3	65.7	70.5	79.8	63.8	59.2	49.3	48.1	50.2	53.9	57.2	53.5	48.2
399	chr3:106415-106554	29.6	41.6	25.3	28.3	59.1	69.1	65.1	66	76.8	67.7	56.3	49	50.4	57.6	67.4	62.2	57	51.6
246	chr3:064055-064194	29.6	38.5	23.2	25.3	50.4	63.3	64.1	75.7	84.3	80.5	64.5	56.2	51.9	53.9	61.5	69.3	61	56.8
992	chr3:252535-252674	29.5	51.1	33.8	37.2	33.5	44.6	64.6	69	86.7	71.4	68	55.9	60.7	63.5	57.3	57.4	55.3	54.3
931	chr3:239205-239344	29.5	43.1	25.1	25	36.3	51	66.4	78.5	89.2	77.7	78.8	59.3	59.6	56.2	57.6	62	59.1	56.5
457	chr3:118255-118394	29.5	33.2	25.5	23.8	45.8	58.2	66.5	78.9	93.2	86.3	77.8	68.3	61	66.3	71.9	79.7	73.7	71.1
1652	chr7:718535-718674	29.5	47.2	19.4	24.4	32.8	57.8	72.3	82.7	96.5	88.2	69.3	60.2	57.3	64.2	70.6	79.4	70	68.7
610	chr3:159685-159824	29.5	39.3	20.9	22.1	44.3	62.8	77.2	78.2	82.4	80.5	66.7	57.2	59	60.8	67.8	72.5	63.2	58.2
880	chr3:225815-225954	29.4	60	31.4	28.2	50.4	59.7	56.9	69.9	78.9	61.7	56.3	48.5	52.7	56.4	63.4	65.3	55.4	48.6
766	chr3:198095-198234	29.4	55.5	28.9	27	36.1	47.7	65.5	75.7	83.3	73.6	65.9	59.6	64.5	66.3	66.3	62.7	61.5	55.9
1465	chr2:683225-683364	29.4	41	23.9	26	33.4	47.6	65.3	86.8	88	97.4	78.6	69.8	68.3	67.2	68.5	62.5	59.3	59.7
1329	chr2:132045-132204	29.4	38	20.2	21.1	38.1	57.7	66.8	81.3	90.1	86.1	77.8	67.4	60.1	67.1	67.9	71.6	65.7	64.6
114	chr3:035875-036014	29.4	29.9	20.7	23.8	60.7	72.2	67	79.4	83.4	72.8	64.3	54	49.2	52.8	67.5	70.9	66.2	60.7
2031	chr14:465965-466104	29.4	46.6	25.1	25.4	36	49.2	67.1	77.3	83.3	84.4	70.8	59.8	60.6	59.2	67.1	58.1	60	55.3
2095	chr14:708445-708584	29.3	47.5	28.5	31.3	32.1	44.2	59.7	80.2	85.3	81.9	77.5	59.8	63.6	59.1	56.8	57.2	53.5	50.7
1710	chr11:118055-118194	29.3	42.3	26.4	22.1	35.8	51.6	67.1	86.5	87.9	82.9	75.1	58.4	61.9	61.2	65.5	65	62.2	57.9
2	chr1:114765-114904	29.3	34	31.5	26	36.4	41.5	62.9	80.8	100	83.1	74.2	66.5	54.4	58.4	50.9	55.8	55.2	56.9
1521	chr4:550595-550734	29.3	39.3	26.4	25.7	48.1	59.4	66.4	75	83.4	72.9	64.7	58.1	51.6	54.3	65.6	66.8	61.1	52.9
1773	chr12:286915-287334	29.3	49.5	26.4	25	35.9	46.6	63.8	83.7	85.6	82.2	70.6	59.4	58.4	56.8	60	58.9	57.8	53.5
993	chr3:252795-252934	29.3	55	27.8	32.8	34	44.6	59.4	77.1	78.9	77.4	71.5	53.6	60.1	57.1	53.3	51.8	52.2	50
1986	chr14:346245-346384	29.3	49.4	27.5	25.3	32.5	50.7	67.1	79.9	94.2	78	69.5	62.4	60.5	62.7	62.3	63.8	64	59.7
1308	chr2:100925-101004	29.2	38.5	26.9	25.4	46.8	52.8	62.4	72.5	81.5	78.2	76.4	63.1	59.2	58.9	57.6	54.2	55.2	52.6
930	chr3:239045-239184	29.2	42.8	23.4	25.5	36.5	52.1	62.7	81.1	82.8	82.1	75.9	57.4	59.6	55.3	56	57.4	53.6	51.4
297	chr3:075135-075274	29.2	28.7	20.2	28.8	60.1	76.2	63.9	73.6	82.5	68	64.5	52.3	47.3	55.4	69.1	74.4	63.1	58
2041	chr14:531225-531364	29.2	43.4	26.1	27.5	34.8	54.4	63.5	83.8	84.7	78.7	71.9	58.5	53.9	50.7	56.6	57.1	51.9	50.8
1307	chr2:070945-071064	29.2	37	31.4	25.9	55.5	57.2	58.7	73.9	75.6	71.9	62.8	50.9	48.1	46.5	54	50.6	54	52.6
2071	chr14:699025-699164	29.2	40.9	26.5	26.5	38.6	52.7	71.8	77.6	87.8	77.5	67.7	58.4	57.8	56.4	54	53.9	55.5	54.5
2317	chr16:724685-724824	29.2	42.3	25.6	24.2	42.3	53.3	66.7	78.3	86	78	70.2	60.8	59	59.2	63.7	53.1	62.4	60.4
1229	chr3:310295-310434	29.2	66.9	29.6	29.7	35.6	47.8	61.3	69.2	73.3	75.1	64.5	59.8	66.1	72.9	68.5	56.7	52.5	48.4
340	chr3:094255-094394	29.2	38.5	21.5	23.2	44.4	59.6	72.4	75.7	84.8	81	67.8	66.6	55.7	67	72.8	82.5	73.8	74
612	chr3:160005-160144	29.1	40.6	26.2	24.3	44	57.6	70	80	82.2	73.2	63.4	55.3	58.3	58.5	62	68	59.9	55.6
1434	chr2:618905-619044	29.1	35.9	18.2	21.7	41.7	61.5	68.8	84.6	92.6	82.6	73.3	61.6	53.8	54.8	57	60.9	60.3	57.9
117	chr3:036355-036494	29.1	28.3	24.6	21.5	65.1	81.8	70.3	79	76.3	70.9	59.4	52.7	49.1	53.3	70.7	73.6	62	59
847	chr3:217535-217674	29.1	37.3	22.6	19.9	43.9	58.7	68.9	80.2	86.7	81.5	72.9	65.1	54.2	56.5	61.3	67.4	61.8	64.7
611	chr3:159845-159984	29.1	37.7	20.4	20.8	42.9	61.2	76.3	84	81	84.3	66.1	57.5	63.7	61	68.2	69.7	62.9	57.5
807	chr3:209055-209214	29.1	43.4	29.7	28.9	35	51.4	63.3	75.5	83.6	77.9	70.8	52.9	50.1	47.1	48.2	49.9	50.5	47.2
1932	chr14:080325-080464	29.1	40.5	24.4	26.4	37.8	50.3	71.7	80.3	86.1	76.5	70.1	58	57.1	58.7	56.5	62.5	59.9	59.3
1084	chr3:272435-272574	29.1	41.2	21.6	25.2	34.9	50.9	70.6	83.1	83.7	81.3	76.4	61.3	57.6	58.4	55.1	59.2	55.8	55.4
1250	chr6:213155-213294	29.1	35.7	22.7	25.4	43.2	58.9	75.3	78.5	85.5	71.5	68.8	52.7	53.9	53.3	58	64.1	58.6	55.6
260	chr3:066675-067034	29.1	35.4	22.1	23.5	53.4	62.7	66.2	75.2	85.5	71.7	67.6	58.9	51.3	54	62.4	66.3	57.5	56.1
887	chr3:227175-227314	29.1	46.1	25.9	28.7	50.2	65.8	62.1	68.4	76	61	61.7	47.5	48.1	49.1	54.4	59.3	55.9	51
2380	chr10:572995-573134	29.1	64.3	34.1	34.3	30.1	39	57.2	73	82	70.3	69.9	57.6	58.8	57	58.9	57	51.2	49.4
929	chr3:238885-239024	29.1	40.3	19.8	20.7	37.2	53.7	82.9	83.9	84.4	82.5	73.5	61.1	64.5	66.9	68.3	70.4	64.4	59.5
928	chr3:238565-238704	29.1	48.8	33.2	34	36.4	48.8	58.1	71.5	81.9	69.5	65.3	50.7	50.6	54.4	56.6	60	55	50
2419	chr11:193395-193534	29.1	44.5	18.7	24.2	34.8	55.5	72.3	83.7	84.7	83.9	62.6	58.2	63.8	66.6	67.7	64.1	67.4	62.1
1549	chr4:1350535-1350654	29.1	39.5	20.2	20.6	38.4	59.1	67.3	89.8	81.5	91.2	72	59.1	58.7	59.4	65.6	65.4	63.3	62
1154	chr3:287985-288124	29	40.1	25.1	26.4	42.9	54.4	70.5	82.1	76.1	84.8	60.1	57.6	57.3	53	55.2	51.4	50	53
780	chr3:203875-204014	29	37.2	19.1	22.5	41.8	59.8	72.1	80.8	93	75.2	66.4	63.6	58.7	60.2	65.8	63.8	64.3	59.6
1716	chr11:125225-125364	29	42.2	28.2	29.6	36.8	46.9	61	78.2	88.9	76.3	74.4	59.5	50.4	50.8	51.6	52.4	52.5	55.1
861	chr3:222235-222374	29	33.4	20.8	19.4	52.7	68.8	68.5	75.2	90.7	70.6	72.4	60.1	47.8	48.1	57.5	58.4	57.6	55.3
927	chr3:238385-238524	29	61.6	34.6	32.4	37.9	47.9	63.6	70.6	76.1	61.2	59.8	45	50	48.6	52.7	53	47.3	41.8
143	chr3:041455-041594	29	49.1	22.1	28.2	53.9	63.9	58.3	67.1	76.2	72.6	57.7	48.8	45.5	53.1	60.4	63.1	56.2	51.6
1912	chr14:060725-060844	29	46.3	26.8	27.1	39.8	53	61	79.8	79.7	77.1	69.2	55.8	54.9	48.8	56.7	55.4	50.5	50
160	chr3:044555-044694	29	38.3	20	18.4	56.5	69.8	72	85	77.8	77.6	59.8	60.4	54.1	60	78.8	70.7	75.5	65.9
1345	chr2:201925-202064	29	39.8	22.8	23.6	38.4	52.2	64.4	84.1	83.1	80.2	76	64.9	58.1	62.5	67.8	69	65	66.6
2190	chr16:079545-079684	29	41.1	20.9	21.4	38.1	55.4	64.2	85.9	84.4	88.1	72.2	58.2	62.7	60.8	61.4	67.4	66.1	61.9
951	chr3:243045-243184	29	39.3	22.7	23.8	37.1	54.9	72.3	78.4	86.5	78.7	69.8	59	48.2	48.1	51.1	59.8	59.6	59.2
2030	chr14:465805-465944	28.9	45.5	27.7	27.1	33.8	41	60.1	84.1	85.9	86.2	75.9	59.3	56.7	53.8	52.2	54	54.4	52.8
2228	chr16:242575-242714	28.9	44	19.6	24.4	42	53.1	70.8	77.3	85.4	75.4	66.3	58.3	56.8	64.7	65	62.2	65.5	59.7
293	chr3:074235-074374	28.9	35.9	22.9	28.5	48.8	63	68.2	76.9	81.9	66	64.5	54.5	52.6	60.3	65	71.3	61.9	55.6
944	chr3:241745-241884	28.9	37.8	25.7	23.2	34.8	46.5	64	82.5	98.1	79.9	80.3	60.1	49.9	46.9	50.6	55.2	55.1	56.3
858	chr3:220455-220894	28.9	35.6	21.9	22.7	48.8	68.3	67.4	76.3	81	75.4	66.8	57.8	50	52.6	62.1	64.3	60.7	57.1
202	chr3:053755-054314	28.9	41.9	28.6	28.1	45.7	57	63.7	70.9	82.5	68.3	58.8	50.1	42.7	41.5	48.3	56.1	51.4	49.8
1600	chr5:455985-456124	28.8	48.8	19.7	24.6	30.5	53.4	70	81.9	84.3	84.5	66.7	66.1	60.6	66.1	66.3	63.5	64.8	60.2
779	chr3:203595-203854	28.8	35.2	22.4	21.8	38.1	54.2	75.4	85.1	84.8	80.5	68.1	62.3	56.3	57.8	65.1	66.6	62.7	58.7
1928	chr14:077105-077244	28.8	38.9	24.5	24.9	31.2	53.6	65.8	82.5	88.6	83.6	80.1	61.3	56.8	52.8	53.1	59.7	54.3	60.6
2398	chr10:576775-576994	28.8	49.4	24.4	22.1	41.4	49.2	67.2	80.3	80.4	78.5	67.4	59	61.7	60.1	60.5	59.5	58.6	54.1
554	chr3:141725-141864	28.8	34.8	24.9	19.7	36.5	59.3	70.7	84.6	82.8	83.4	70.9	57.5	57.9	57.1	64	63.6	61	61
1905	chr14:057425-057564	28.8	39.2	27.9	27.5	36.7	51.5	65	78.3	85.8	76.2	67.4	62.5	56.4	59.1	61.5	58.6	60	54.2
1812	chr12:990895-991034	28.7	43.3	23.6	25.9	38.7	43.3	63.5	85.1	84.4	80.3	76.9	61.3	54.2	50	52.6	51.9	51.1	54.5
1418	chr2:582965-583044	28.7	43.7	27.8	22.6	36.9	53.1	65.6	83.2	85.8	72.5	66.6	59.2	53.2	54.3	59.1	63	58.3	55.3
559	chr3:143285-143424	28.7	41.5	23.7	18.8	40.4	56.3	73.8	80.2	79.4	81.4	68.5	64.5	56	62.8	66.1	67.9	63.7	62.5
1303	chr2:070245-070384	28.7	45.7	28	23.9	42.4	52.9	67.3	71.6	77.3	71.5	67.4	58.3	52.3	52	55.5	60.1	52.5	54.8
1252	chr9:084195-084334	28.7	30.1	20.5	24	40.6	54.7	64.8	86.2	88.6	84	84.3	64.3	56.2	52.7	62.2	55.8	56.7	53
532	chr3:136225-136364	28.7	33.7	15.6	16.8	47.3	63	79.8	81.3	80	85.7	67.7	62.9	58.9	61.2	70.6	71.1	65.6	65.2
781	chr3:204055-204314	28.7	38	24.4	25.8	35.4	49.8	66.8	78.8	85.8	79.5	71.1	58.7	53.4	53.8	56	60.6	58.7	55.6
126	chr3:038255-038394	28.7	31.2	18.2	22.4	59.1	74.9	68.1	76.9	78.7	73.8	60.7	51.4	46.7	53.1	67.9	69.5	63.1	58.5
2410	chr10:579195-579334	28.6	59.4	40.5	30.9	38.6	43.5	56.2	67.8	72.9	67.9	60.9	47.3	51	47.9	49.4	52	48.3	47.7
2359	chr1:184195-184334	28.6	45.9	21.2	24.2	39.8	54.9	65.7	79.2	76.4	75.8	68.8	55.8	59.8	61.4	64.9	67.9	56.2	52.5
1054	chr3:265175-265314	28.6	44.1	21	23.9	34	45	61.9	83.2	92.4	80.6	77.8	61.7	55.8	51.9	51.9	48.7	49.2	50.9
387	chr3:104075-104214	28.6	42.9	28.3	29.2	49.3	58.1	60	67.2	76.8	66	61.8	55.5	52.5	55.8	61.9	57.7	53.7	49.7
982	chr3:250315-250454	28.6	37.6	18.9	21.2	34.8	50.4	76.3	79.4	96.5	80.9	70.7	67.4	57.9	68.2	62.7	65.7	70.2	63.8
125	chr3:038095-038234	28.6	28.6	19.7	22.2	58.7	72.9	71.5	75.5	82.8	73.8	61.2	54.7	48	59.3	63.9	71.5	64	64.8
1671	chr8:189745-189884	28.5	54.9	36.6	30.8	34.6	38.3	57	71.9	79.2	66.9	68.7	60.1	61.7	65.3	64.8	58.6	57.8	50.5
1162	chr3:289465-289604	28.5	51	23.7	24.1	39.3	54.8	66.6	77.7	78.3	76.5	64.2	59.5	60	65.3	63.5	55.2	56.5	56.1
355	chr3:096955-097094	28.5	27.7	21.8	20.2	41.7	62.6	64.4	75.2	92.9	82.2	72.3	67.8	51.5	55	64	73.2	66.4	65.9
401	chr3:106735-106874	28.5	39.1	25.2	28.6	50.3	60.1	56.7	70.7	81.1	65.4	65.9	52.4	50.7	56.8	61.3	64.4	59.7	54.7
343	chr3:094855-094994	28.5	34.8	18.9	19.1	41.7	58.9	78.9	81.2	84.9	82.2	69.9	63.1	57.8	57.6	68.4	74.4	71.4	67.6
47	chr3:020435-020674	28.5	33.4	22.5	21.3	42.7	58.2	70.5	82	86.7	74.3	65.2	58.5	52.3	60.4	65.3	62	66.9	65.9
533	chr3:136425-136544	28.5	33	20.3	20.6	44.4	58.5	72.3	80.4	90.2	77.3	64.9	55.9	55.7	56.7	61.4	66.1	60.4	57.1
2274	chr16:516785-516904	28.5	35.8	22.7	23.4	36.8	53.4	59.7	84.7	81.7	83.2	79.6	58.4	59.1	55.8	58.5	59.4	58.5	55.2
606	chr3:158705-158864	28.4	43	23.5	25.1	42	57.7	69.9	73.6	74.5	76.2	58.3	54.5	59.8	61.5	67.1	67.5	58.3	52.1
1848	chr13:607985-608124	28.4	50.2	22.6	29.1	34.8	56.7	61.2	72.9	76.7	77.5	62.2	61	57.3	60.1	63.3	68.7	58.7	58.4
837	chr3:215615-215754	28.4	42.2	28.1	26.1	44.5	57.1	67	67.1	82.1	65.6	58.7	49.6	45.5	46.1	53.8	54.9	53.3	48.7
71	chr3:025715-025854	28.4	34.8	22.9	23.7	46.2	61.7	68.4	73.1	80.8	74.9	59.9	56.8	51.1	53.6	61.5	68.3	61.1	59.5
1987	chr14:346405-346544	28.4	50.9	24.4	25.9	32.9	53.1	64.7	75	83.7	78.5	65.6	56.5	56.3	57.7	57.2	59.2	58.5	54.1
662	chr3:171725-171864	28.4	37.4	21.7	20.5	37.1	54.8	71.4	86.6	81.9	84.7	67.2	59	56.1	58	64.3	67.4	62.8	62.6
583	chr3:152665-152864	28.3	42.4	20	19.6	39.6	54	78.3	83.6	72.2	85.9	61.2	60.1	72.6	75.8	82.2	76.8	69.1	62.1
1201	chr3:299215-299374	28.3	51.9	32.9	38.1	34.3	45.4	49.7	68.5	75.5	67.5	65.9	56.3	52.8	55.9	55.6	53.5	44.4	45.2
859	chr3:220995-221594	28.3	32.2	17.9	18.7	49.3	67.5	69.1	78.4	82	79.1	67.8	59.8	50.9	51.9	61.7	66.5	62.2	58.7
345	chr3:095175-095314	28.3	38.9	23	21.2	35.3	49.9	73.4	79.9	97.9	81.4	70.1	59	53.8	56.1	58.7	72.7	63.6	63.5
797	chr3:207335-207474	28.3	38	25	24.1	32.2	46.4	62.8	82.7	85.4	86.4	75.4	59.3	54.8	51.9	55.7	59.8	55.7	53.3
1920	chr14:068325-068464	28.3	42.4	20.7	29.2	36.1	54.8	72.7	71.1	74.8	81.5	63	61.2	55.3	58.4	68	64.6	61.4	60.2
8	chr1:158225-158364	28.2	30.8	20.3	23	59.9	62.4	66.2	71.4	78.4	72.1	61.2	56.7	55.1	61.7	70.2	74.5	58.8	58.9
916	chr3:235985-236124	28.2	35.5	18.9	19.7	35.7	50.4	64.5	84.7	89.5	87.4	79.7	67.3	55.7	54.3	59.3	63.8	59.6	57.8
808	chr3:209235-209374	28.2	42.8	30.4	28.3	35.6	50	62.1	71.9	82.5	75.1	68.2	55.1	46.6	45	50.3	51.1	49.6	47.6
1423	chr2:585905-586024	28.2	46.1	21.6	25.4	31.7	50.8	62.4	77.4	90.2	74.9	70.7	61.2	55	55.6	57.1	56.9	56.6	56.3
233	chr3:061755-061894	28.1	53.8	24.2	22.6	42.6	56.1	64.6	72.5	75.9	73.1	58.9	53.4	54.4	57.1	63.4	68	61	53.4
51	chr3:021695-021834	28.1	33.1	20	21.7	45.4	55.7	70.1	77.1	90.3	74	63.9	62.9	57.5	60.1	63.7	68.7	65.6	63.1
46	chr3:019555-020334	28.1	33.7	23.9	21.2	43.5	56.3	68.8	76.1	86.2	75.9	62.9	56.2	50.7	52.9	55	59.1	59.2	63.1
1721	chr11:172375-172514	28.1	47.4	26.1	26.6	35.7	48.4	60.6	75.9	81.4	71.9	63.9	51.9	53	51.5	53.3	50.2	49.1	48.8
298	chr3:075295-075434	28.1	30.2	23.8	23.7	55.8	71	60.3	70.8	72.1	64.5	55	51.5	44.9	57.7	69.8	61.6	64	60.3
635	chr3:165055-165454	28.1	34.9	20.1	20.7	45.9	62.6	73.2	72	78.4	72.2	64.1	59.5	50.9	58.2	62.8	66.4	63.6	57.9
281	chr3:071975-072134	28.1	28.2	19.4	23.4	61.2	73	69.9	72.2	73.3	72.3	58.9	50.8	47.3	52.1	66.8	63.5	61	57.6
1798	chr12:610215-610354	28.1	43.6	22	22.5	38.3	55.8	69.9	73	78.1	72.9	65.2	53.8	46.7	49.4	56.6	62.3	53.5	57
199	chr3:053075-053214	28	46.6	23.7	23.8	42	56	61.1	69.3	80.3	73.5	59.9	52	45.4	45.7	52.5	65.1	57	54.7
1831	chr13:448015-448154	28	50	22.9	26.2	28.7	49.4	66.2	73.3	82.8	74	68	61.8	62.2	63.5	63.4	58.3	58	56.3
2143	chr15:721245-721364	28	49.3	32.2	31.9	37.8	49.3	54	70.3	71.9	64	60.8	50.8	48.4	52.2	54.5	52.6	49	44.2
915	chr3:235705-235944	28	35.5	20.2	21.8	38	52.7	62.6	78.6	84.2	83	78.6	67.2	52.9	54.2	57.7	61.8	60.4	58.1
714	chr3:185225-185364	28	37.2	24.1	23.8	36.6	49	63.5	80.3	85.5	85.5	69.7	58.4	51.7	49.4	50.5	56.6	54.4	59.8
2232	chr16:243355-243494	28	33.9	20.4	24	47.9	54.2	64.3	79.4	76.2	78.6	64.9	56.1	57.2	53.4	66.3	60.7	63.1	56.6
1981	chr14:339985-340124	28	42.7	21.5	24.4	29.9	48.2	65.4	84.2	90.4	78.9	75.5	58.8	57.6	59.2	59.4	62.6	63.3	58.6
1650	chr7:718195-718334	28	48.8	24.6	28.1	32.9	54.5	56.8	74.8	78.3	66.2	66.4	51.7	50.7	50.7	58.8	57	53.1	46.8
1541	chr4:1233635-1233774	28	52.1	33.3	28.3	30	52.5	60.1	67.9	79.2	69	63.5	60.7	54.6	60.3	59.6	59.2	57.6	57.7
187	chr3:050695-050834	28	29.4	24.9	22.5	46.3	59.6	59	77.2	80.3	74.4	67.1	56.9	51.5	51.6	58.3	60	56.8	52.2
1735	chr11:305815-305974	28	34.3	18.6	18.2	46.7	58.2	69.4	80.1	82	79.3	71.8	54.3	56.7	54.2	63.8	63.4	61.1	56.5
2324	chr16:739325-739464	28	39.9	26	23.6	32.1	47.2	60.9	87	87.2	82	75	62.5	54.8	56.5	57	58	58.2	58.7
1945	chr14:147385-147524	28	39.5	23.7	24.1	34.5	42.5	55.5	88.5	80.7	88.6	78.9	58.5	61.7	59.6	59	56.7	53	50.7
736	chr3:190845-190984	28	34.4	24.2	23.3	35.2	47.7	72.7	77.7	82.1	85.5	72.1	71.7	62.7	65.2	65.3	62	64.6	62.5
2386	chr10:574075-574194	27.9	44.5	23.6	23.1	29.8	42.7	61	84.7	88.1	85.7	73.8	57.4	57.6	55.2	55.5	55.1	55.3	58.7
2339	chr16:792965-793104	27.9	37	25.1	24.4	32.7	55.5	59.9	80.4	87	74.4	69.5	53.2	55.2	49.7	54.3	55.8	55.8	51.9
821	chr3:212335-212474	27.9	49.1	29	29.9	42	50.8	53.7	64.9	73.7	63.7	60.2	50.1	45.9	44.9	52.3	49.5	46.2	46.5
1104	chr3:276105-276244	27.9	36.4	20.3	22.1	35.9	55	63.7	82.4	80.8	84.5	70.5	58	47.9	49.1	50.6	51.4	51.5	55.7
1173	chr3:291325-291444	27.9	41.5	19.2	20.1	39.7	60.8	73.5	78.3	69.2	82.4	55.7	61.5	57.2	68.8	67.6	59.8	57.6	50.6
806	chr3:208895-209034	27.9	45.7	31.2	29.7	35.5	48.9	61.6	69.9	78.7	67.9	59.6	50.5	49.1	44.1	46.7	44.8	46.3	44.3
1417	chr2:582825-582944	27.9	42.7	23.5	22.7	35.7	53.4	63.7	78.6	83	73.9	65.6	55	50	50.1	56.7	57	52.8	53.4
353	chr3:096635-096754	27.9	26.7	17	16	37.8	55	72	87.1	92.8	96.3	83.5	68.2	57.7	57.3	67	73.2	69.2	67.4
1376	chr2:337145-337284	27.8	43.3	26.6	26.2	31.6	47.7	60.4	73.2	81.9	76.6	70.2	59	52.4	53.8	51.5	54.6	54.1	51.3
1509	chr4:296075-296214	27.8	43.3	21.1	23.6	38	45.4	67.2	81.1	76.4	82.1	65.9	63.6	68.4	70.3	68.9	63.3	61.8	56.4
1576	chr5:187425-187564	27.8	38.2	22.8	24	37.4	50.2	71.3	75.5	83.6	72	63.4	54.5	56.1	61.2	62.6	63.8	63.4	57.3
596	chr3:156225-156364	27.8	45.5	23.4	26.1	39.2	54	66.9	72.2	73.8	71.1	58.9	52	55.8	59.4	67.7	72.8	59.6	54.6
1023	chr3:258355-258494	27.8	44.4	26	25.8	31.4	44	63.9	76.3	86.2	76.6	66.2	62.6	53.9	59.8	59.4	60.7	56.5	63.5
481	chr3:124055-124134	27.8	35.6	20.3	19.9	45.2	64	81.5	76.1	73.8	74	56	58	59.7	69.9	78.5	75.4	71.4	63.3
2134	chr15:377715-377854	27.8	45.1	30.9	29.3	35.8	37.3	57	74.5	81.1	78.3	65.4	55.8	60.9	59.9	60.3	55.9	53.5	52.3
215	chr3:057115-057254	27.8	34.2	14	14.3	48.7	68.1	73.1	81.5	75.3	83.2	60.9	67.4	58.2	64.7	69.4	64.8	58	66.1
1864	chr13:628645-628724	27.8	45	22.2	26.9	31.1	55.8	64.2	69.9	82	74.2	62.3	58.2	53.1	60.3	63.1	62.4	58.6	54.6
209	chr3:055815-055954	27.8	44.2	24.6	21.9	40.7	54.3	68.4	69.2	70.2	76.2	61.2	54	50.4	50.8	58.4	62.1	55.5	54.7
2175	chr16:022825-022964	27.7	39.2	23.4	24.2	37.2	54	66.2	73.3	77.9	76.6	63.9	58	58.4	58.9	57.6	57.4	56.1	52.4
2356	chr16:834485-834624	27.7	39	24	18.1	43	58.9	60.6	82.4	73.7	80.2	66	60.5	59.9	57.6	62.1	72.5	57.5	60.1
257	chr3:066075-066234	27.7	36.1	22.3	30.3	45.4	57.8	56.3	72.8	72.2	68.9	62.9	50.6	49.7	47.9	56.2	57	52.6	46.1
1677	chr8:324985-325124	27.7	53.1	26.1	26	34.1	42.8	66.5	69.1	82.3	69	60.4	54.5	52.2	55.3	55.3	56.8	54.1	53.8
1649	chr7:717975-718174	27.7	44.9	25.4	27.8	33.2	54	57.5	71.4	78.4	71.2	64.6	49	52.1	50.7	57.8	55.2	52.8	48
2400	chr10:577315-577454	27.7	57	29.8	25.8	34	39.5	55.5	70	84.2	68.8	67.4	55.9	55	51	50.8	50.3	50.6	48.5
1496	chr4:069285-069524	27.7	42.7	22	24.7	44.1	63.9	64.4	74.2	68	74.3	54.2	51.4	52.3	55.9	56.6	52.2	52.3	48.7
225	chr3:059955-060094	27.7	41.2	26.4	19.8	39.9	55.2	65.3	74.3	84.5	72.2	61.4	53.1	47.1	50.6	56.2	63.9	59.9	57.7
1751	chr12:022255-022394	27.7	38.8	26.7	27.1	39.9	52.2	59.2	76.5	75.7	71.4	60.3	50.6	50.5	52.9	53.7	55.8	50.7	45.1
584	chr3:152885-153104	27.7	40.7	23	23.5	39.7	53.3	65.3	73.2	76.4	74.8	57.7	54.4	58.4	62.5	65.1	64.7	61.4	55.3
985	chr3:250855-251394	27.6	39.2	22.4	22	33.5	49	62.5	81.9	83.7	77	73.2	60	55.6	53	55.8	52.8	53.1	53.5
809	chr3:209395-209534	27.6	43	31.6	30.5	36.5	50.2	58.6	64.9	81.3	57.8	59.8	53.2	41.6	44	46.6	47.7	50.2	51.5
1504	chr4:286455-286594	27.6	45.8	26.4	26.4	33.4	34.4	56.1	86.3	78.3	77.8	74.9	59	67.8	64.9	62.8	56.1	54.4	50.7
175	chr3:047455-047594	27.6	46.6	24.7	19.5	46.8	57.6	64.2	66.3	79	65.9	61.9	56.8	52.5	56.2	62.6	63	56	52.8
823	chr3:212635-212774	27.6	43.5	28.4	27	41.3	51.8	60	66.8	78.9	62.1	59	48.3	43.3	42.2	45	46.8	47.9	44
1923	chr14:076145-076304	27.6	47.4	22.5	27.2	28.3	49.7	60.3	76.1	78.6	78.4	70.3	57	56.4	55.4	54.9	58.9	51.3	53.3
903	chr3:231595-231734	27.6	36.3	18.3	21.7	43.4	60.5	66.3	73.8	79.7	69.3	62.5	52.8	44.1	49.3	54.1	60.6	59.9	55.8
1693	chr8:332265-332404	27.5	37.7	21.9	27.4	32.2	45.4	61.7	79.1	83.5	78.5	70.1	55.8	56.2	57.2	56.1	58.6	59.6	54.6
524	chr3:133345-133544	27.5	28.6	20.2	23.4	49.8	65.9	60.4	69.5	74.4	76.6	62.4	52.8	43.6	44.6	53.7	54.7	51.8	52.6
1988	chr14:346565-346704	27.5	45.1	22.5	22.5	33.2	52	62.1	80.5	77	78.7	64.9	55	58.6	57.2	56.9	55.7	57.6	53.8
2342	chr16:803085-803504	27.5	41.2	18.6	18.6	28.5	53.8	61.7	88	85.8	84.8	75.4	59.8	51.7	48.4	53.4	62.3	59.2	59.2
787	chr3:205315-205454	27.5	38.7	25.3	25	33.4	45.2	67.7	67.8	88.6	71.6	66.4	65.4	56.1	64.3	61.5	65.6	61.8	60.9
2156	chr15:915545-915664	27.5	44.5	22.1	22.8	33.3	51.5	61.2	79.9	79.3	78	67.4	59.8	54	58	63.9	64.2	60	52.9
368	chr3:099915-100054	27.5	32.7	22.8	20.7	49.7	65.6	61.3	79.4	76.2	66.6	61.7	53.1	44.2	45.9	56.4	57.2	57	57.3
878	chr3:225495-225634	27.5	47.3	18.8	19.9	47	60.4	58.9	70.8	73.8	69.8	64.3	55.4	55.7	61.5	67.5	66.9	61.9	54.7
30	chr3:014955-015094	27.5	44	34.6	37.7	44.3	47.6	53.2	59.4	75.4	63.1	54.4	58.8	44.5	46.6	41.3	47.3	47.9	49.7
2409	chr10:579055-579174	27.5	57.2	41.9	33	36.3	38.8	50.5	62.8	67.4	62.3	59.3	46.7	42.5	41.4	41	48.3	42.5	44.9
34	chr3:016195-016454	27.4	41.1	27.7	25.7	41.3	49	55.6	69.8	76	70.9	62.5	57.9	45.6	45.1	46.8	59.9	49.4	53.7
2097	chr14:736045-736184	27.4	47.1	35.5	29	39.2	41.3	59.4	65.1	64.5	69.2	60.5	45	54.2	53.9	52.5	54.6	44.7	49.5
1740	chr11:527135-527274	27.4	60.8	23.7	31.9	32.4	53	53.6	59.9	74.7	62.2	55.9	51	48.9	56.2	57.4	61.1	53.8	49.4
1108	chr3:276885-277044	27.4	35	22.5	20.3	40.3	55.9	60.7	76.8	74.7	80.3	62	55.3	50.5	51.9	56.1	53.1	53.7	53.8
2081	chr14:701585-701724	27.3	44.7	27.3	26	40.3	49.5	52.1	73.5	68.4	73	64.8	51.7	55.8	52.6	50.4	51.5	52	48.9
1594	chr5:350885-351024	27.3	32.6	20.9	23.3	51.1	63.1	60.5	67.5	79.3	70.8	61.5	52.9	44.4	46.7	54.7	56.6	53.8	53.6
2403	chr10:577775-577914	27.3	43	33.8	27.7	33.5	34.2	56.1	70.2	87.4	74.3	68.4	55.1	52.4	50.3	51	50.8	50	47.5
969	chr3:247995-248154	27.3	46.6	25.3	23.8	31.7	43.6	67.6	76	77.8	78.9	61.7	53	52.4	52.8	54.8	56.2	53.2	53.1
75	chr3:027075-027214	27.3	33.6	20.6	21.3	39.2	57.8	67.3	81.6	70.8	77.5	59.4	53.9	56.6	57.5	67.1	70.9	63.6	55.9
1770	chr12:286335-286474	27.3	39.1	25.5	23	35.4	43.4	62.5	77.6	82.7	76	64.4	57.7	60.4	65.2	60.4	61	60.9	56.7
1888	chr14:023165-023304	27.3	45.6	36.1	28.5	33.8	36.9	47.7	73.5	76.9	76.5	69.5	61.6	64.2	67.9	70.8	67.8	59.2	53.4
1369	chr2:331225-331364	27.3	43.5	19.9	23.5	41.4	61.1	61.7	70.7	72.3	68.8	63.4	51.6	49.5	50.8	55.9	58.9	53.9	49.4
1024	chr3:258535-258674	27.3	39.5	23.1	22.2	34	46.3	69.8	76.6	81.2	76.7	62.4	58.8	59.8	61.4	65.3	54.7	61	56.6
599	chr3:156765-156904	27.3	44.8	23.9	24.3	38.1	49.4	64.4	71.5	78.4	69	59.7	53.8	54.3	57.2	63.6	67.2	59.5	56.1
1187	chr3:296155-296274	27.2	48.4	23.1	18.1	33.2	48.5	69.5	88	63.7	92.3	58.3	68.3	66.4	70.9	69.9	59.6	58.4	52.6
488	chr3:125755-126014	27.2	40.7	21.9	15.7	43.8	55.7	75.8	76.3	70.3	81.2	57.7	62.3	67.6	74.1	81.8	78.7	69.5	61.1
1611	chr5:503695-503814	27.2	40.3	23.6	21.5	38.4	48.4	60.4	72.9	86.2	68.8	71.2	65	58.4	59.5	61.4	64.2	64.2	58.1
2374	chr1:188355-188494	27.2	42.8	22.6	24.2	33.8	50.9	56	71.3	77.3	74.6	66	51.8	56.7	57.3	61.2	60.1	61.4	55.3
1724	chr11:172895-173014	27.2	39.5	25.1	26.9	29.9	45.7	56.4	77.4	84.2	78.2	70	51.1	50.4	48.4	47.1	48.6	48.5	48.5
767	chr3:198335-198474	27.2	46.5	23.4	20.8	32.3	47.3	63.5	77.2	74.9	78.9	63.7	55.8	61.4	63.3	59.3	57.5	60.5	51.1
1026	chr3:258955-259094	27.2	49.9	25.2	23	32.9	37.8	55.2	76.9	78.3	80.4	76.8	63.2	63.6	67.2	58.2	56	53.6	52.9
2304	chr16:705425-705564	27.2	42.4	20.3	19.7	37.6	51.6	70	79.2	71.3	80	60.9	53	59.1	54.8	60.2	54.3	59.4	58.1
1367	chr2:330885-331044	27.2	30.5	23.6	21.7	47.2	55.9	62.8	75.1	75.9	76.1	63.5	50.7	48.5	47.2	54.4	48.9	56	52.1
909	chr3:233115-233614	27.1	33.4	22	22.8	42.7	61.2	67	71.1	81.4	63.4	60.7	50.7	41.2	40.9	48.9	57.6	55.5	52.5
1717	chr11:125385-125524	27.1	39.5	31.6	26.8	32.8	42.3	55.5	69.6	79.3	70.1	71.7	57.3	49.3	50.9	51.9	52.9	53.3	52.6
2092	chr14:707725-707864	27.1	41.6	40.5	31.6	33.1	39.2	50.3	72.9	73.7	68.5	65.7	49.8	54.3	51.2	51.3	51.1	45.3	42.2
53	chr3:022035-022174	27.1	30.8	25.2	30.6	45.8	55.7	69.4	65.4	78.1	64.3	51.2	49.1	51.8	61.3	59.2	58.3	58.8	60.5
639	chr3:165955-166074	27.1	39.7	23.4	19.1	46.1	63.8	66.7	69.7	64.9	73.9	57.8	52.7	52.4	53.4	67	65.6	59.1	56.6
1202	chr3:299435-299574	27.1	46.7	26.7	33.4	37.8	48	52.7	61.6	68.9	68.3	61.9	56.4	57.2	59.9	58.9	55.3	49.9	46.8
2058	chr14:685245-685384	27.1	44.1	26.8	26.2	33.3	45.5	61	73.6	81.5	65.7	65.9	54.3	51.6	51.9	52.4	49.5	47.4	45.7
2336	chr16:792345-792484	27.1	37.4	21.9	17.8	26.5	52.9	72.1	89.1	93.5	77.9	73.8	57.4	61.2	64.9	64.1	67.2	68.4	66.1
744	chr3:192585-192724	27.1	32.9	22.6	23.1	32.9	42.8	60.4	79.9	85.4	86.6	71.7	60.3	55.4	51.9	53.1	52.4	53.7	54.5
1351	chr2:203865-204004	27	42.4	22.5	22.1	36.4	49.5	57.1	75	77.8	72.7	71	54.9	52.9	51.6	53.6	55.7	54.2	52.2
2321	chr16:725465-725624	27	41.6	24.9	24.1	32.3	43.5	52.7	79.5	83.7	79.4	67.9	60.1	57.1	55.5	54.2	55.1	51.2	52.3
674	chr3:173985-174124	27	39.1	26.9	23	34.6	49.2	65.4	71.4	79.7	67.9	61.2	56.7	47.4	52.3	54.6	60.1	57.1	53.9
1063	chr3:266675-266814	27	40	28.9	32.3	35	46.2	58.2	63.3	79.7	69.7	61.5	52.9	44.6	46	44.3	45.1	43	43.6
753	chr3:194405-194544	27	43.7	25.5	24.6	32	44.3	63.5	77.2	81.5	73.2	61.7	60.1	54.8	54.9	59.9	61.3	56.7	55.1
2074	chr14:699645-699784	27	46	24.9	27.4	30.5	42.4	59.4	73.9	82.9	70.1	67.1	51.6	53.5	55.6	52.9	51.5	53.6	48.9
2129	chr15:267465-267604	27	41.9	26.7	24.2	39.2	55.3	63	67.9	68.2	68.3	60.5	50.1	54.4	57.7	59.9	59.7	57.1	51.2
544	chr3:139785-139924	27	35.4	20.3	19.6	41.5	58.1	61.9	74.5	79	74.7	63.3	52.2	49.6	50	58.5	59.9	55.1	53.9
104	chr3:033935-034174	27	31.1	23.3	17.3	58.6	65.8	64.6	69.1	65.6	72.6	50.1	55.3	47.3	55.8	67.6	63.9	60	57.6
1998	chr14:369885-370004	27	42.8	23.6	24.3	34.3	42.2	56.3	73.5	82.3	76.5	70.5	56.8	55.1	53.2	50.9	51.1	51.3	49.7
1343	chr2:201465-201604	26.9	33.1	22.7	21.3	43.3	53.6	59.8	73.3	78.3	73.4	63.8	52.5	47.7	51.5	57.2	60.7	57.8	55.7
1322	chr2:126425-126564	26.9	47.5	40.5	26.3	39.6	47.4	53.6	66.1	65.3	70.3	54.9	51.3	55.9	57.1	57.2	55	50.6	47.3
1938	chr14:110105-110244	26.9	43.1	23.3	21.9	30.6	42.8	62.9	76.8	77.9	76.6	70.3	57.3	56.3	56.1	56	57.4	59.5	54.1
900	chr3:231015-231154	26.9	29.9	17.1	16.1	36.4	55.4	65.5	82.3	89.6	83.9	67.8	55.6	50.3	53.9	60.5	68.7	68.3	64.9
1083	chr3:272235-272374	26.9	36.8	19.5	19	37.3	60.8	73.1	75.5	77.3	73.2	60.2	57.6	55.9	58.4	62.6	54.7	54.7	51.6
712	chr3:184425-184804	26.9	36.9	23.2	24.6	35.3	47.7	62.8	75.2	75.5	77.4	63.7	52.4	48	47.1	48.6	52.4	52.4	52
683	chr3:176085-176204	26.9	37	23.2	22	30.3	41.3	68.3	75.6	85.1	79.8	68.4	62	57.4	62.4	59.7	65.1	60.6	61.6
2020	chr14:451945-452084	26.9	38.5	24.3	24.6	29.3	43.6	57.1	77.2	86.7	76.1	72	58.4	54.2	53.5	52.1	54.3	55.3	51.3
2303	chr16:705285-705404	26.9	40.6	18.3	20.9	35.1	51	72.3	72.7	76.4	76.4	58.7	54.3	54.8	56.4	58.3	62.6	62.5	62.1
749	chr3:193585-193724	26.9	50	22.6	22.3	33.6	41	59.9	74	74.4	79	64	52.6	53.2	54.2	54.3	52.1	50.9	50.7
824	chr3:212795-213394	26.9	37.3	26.5	24.6	37.2	48.8	55.8	70.1	79.2	69.4	65.7	49.8	45.1	42.4	45.4	48.5	46.3	44.6
573	chr3:146865-147004	26.9	36.7	22.1	18.2	37.3	49.5	66.8	75.9	78.4	76.4	70.2	68.5	56.5	58.9	65.4	60.5	61.7	60.7
1980	chr14:339705-339844	26.8	41.9	19.8	21.3	28.1	46.9	61.6	81.9	84.3	84.8	74.5	58.1	58.2	56.1	60	62.9	56.7	54.3
848	chr3:217695-217814	26.8	32.7	18.6	18.1	40.9	57.1	68.1	73.2	83.4	71.6	67.3	57.1	48	47.3	53.2	57.5	53.9	52.1
905	chr3:231935-232074	26.8	38.2	22.7	19.1	43.3	61	64.3	71.2	75.7	69.2	54.8	53.3	42.1	44.7	57.5	65.4	55.4	57.9
259	chr3:066435-066574	26.8	31.7	20	23.2	47.2	59.7	58.7	69.5	79	69.7	61.7	53.4	47	50.8	56.9	64.1	55.2	52.1
1389	chr2:410085-410224	26.8	39.8	20.9	19.6	42.5	52.2	58.2	72.9	80.4	73.2	65.5	50.6	47.4	48.7	55.6	56.5	52.2	55.4
2034	chr14:490605-490744	26.8	50.4	31.3	27.6	31.5	39	56.1	68.5	71.2	71.7	61.1	48.5	54.1	48.6	51.7	49.2	45.2	40.5
661	chr3:171565-171704	26.8	36.5	19.7	20.9	35.1	47.3	63.7	79	84.8	78.2	66.5	57.2	51.5	49.5	56.8	59.3	57.4	56
9	chr1:158405-158544	26.8	26.2	15.7	28.2	58.2	65.1	63.5	69.6	65.3	65.9	55.5	50.9	50.1	56.5	65.1	66.8	58.2	54.5
1039	chr3:262015-262154	26.8	40.7	27.8	24.4	32.5	45.1	53.8	72	83.5	69.2	68.7	56.4	48	45.7	47.5	47.7	46.1	47.4
530	chr3:135685-135924	26.8	30.7	20	19.8	44.9	62.1	67	71.2	76.5	74	62.3	54.7	45.1	47.4	57	61.7	58	57
702	chr3:180645-181044	26.8	36.3	23.1	22.1	40.7	54.2	68.5	73.7	70.6	71.3	56.2	53.3	45.5	50.8	54.5	51.2	54.2	52.9
2391	chr10:575295-575414	26.7	33.3	20.4	21.3	29.5	41.8	59.3	84.7	93.7	80.5	74.8	56.8	51.2	48.8	52	53.1	55	58.2
2025	chr14:456035-456194	26.7	37	20.9	26.7	33.3	46.5	55.9	78.8	79.8	74.8	67.2	51.5	46.6	46.6	48.8	51.3	50.1	45.7
948	chr3:242545-242684	26.7	47	32.5	27.3	31.7	44.3	60	70.4	75.3	63.2	58.1	48.8	47.6	49	47	56.7	53.6	48.9
264	chr3:067835-067954	26.7	30.8	21.6	20.4	46.5	52.9	64.8	69.1	78.6	70.9	59.6	55	50.4	51.9	62.1	71.5	61.3	51.8
1643	chr7:312155-312294	26.7	37.8	19.4	20.7	34.6	48	63.3	83	80.8	77.5	64.6	63.4	58.3	63.4	67.7	66.5	59.4	59.6
1290	chr2:011405-011484	26.7	34.7	22.1	24.6	36.6	54.6	58.8	75.4	75.7	80.1	59.7	53.9	50.7	50.6	51.8	54.1	53.6	50.9
1629	chr7:130845-130984	26.6	41.2	24.3	23.3	34.9	46.5	57.2	73.1	75.4	72.2	63.8	52.6	56	55.9	56.6	55.8	54.5	49.3
1817	chr13:016545-016664	26.6	38.2	22.6	22	40.1	55.2	65.6	67.3	70.2	69.6	58	52.3	49.4	51.7	58.7	56.9	58.5	55.7
89	chr3:030275-030574	26.6	29.5	20.2	19	46.5	57.5	72.2	76.4	70.5	76.2	53	60.8	57.9	72	80	76.3	67.3	65
849	chr3:217875-218214	26.6	31.2	18.5	18.2	42.8	62.3	70.9	72.2	79.8	72	62.9	55.4	44.3	50.8	57.7	60.3	58.2	58.4
1508	chr4:295895-296034	26.6	42.1	23.2	25.9	32.5	42.8	57.6	73.4	78.5	70.9	67.3	59.5	62.5	68.5	62	58.3	57.7	52
525	chr3:133685-133824	26.6	36.4	23	20.3	46	60.1	62.5	70	67.5	67.7	56.2	56.7	47.7	55.1	61.2	64.2	54.8	57.7
1619	chr7:122745-122884	26.6	41.5	21.4	20.8	34.9	43.9	63.5	77.6	74.8	78.6	63.7	58.2	60.2	65.3	66.3	62.1	59.2	54
421	chr3:111055-111194	26.6	30	16.7	18.8	49.7	65.8	73.2	69.3	69.3	70.2	55.6	53.7	45.9	53.8	68.9	74.2	62.9	59.8
889	chr3:227515-227654	26.6	39.6	23	16.7	48.5	65.9	66	71.7	59.5	71	53.5	51.9	58.1	63.6	73.4	66.7	64.7	57.4
2149	chr15:754505-754644	26.6	43.8	18.3	21.1	35.9	51.8	63.6	74.7	75.7	69.3	62.1	56.7	50.6	56.9	57.3	55.3	57	55.9
2243	chr16:299385-299464	26.6	42.3	25.4	24.6	37.5	47.5	59	71.2	75.6	65.9	58.9	53.8	48.9	47.9	54.4	55.4	53.2	47.6
1243	chr6:128215-128314	26.5	30	17.9	19.9	44.3	63.5	71.7	71.4	79	62.6	58.6	48	39.5	43.3	51.5	60.6	59.4	57.7
1037	chr3:261595-261714	26.5	37.1	24.6	21.9	32.6	44.1	50.3	73.8	80.4	73.3	80.2	62.6	52	47.9	46	45.9	46.2	45.7
157	chr3:044015-044154	26.5	36.4	20.9	23	47.6	59	56	68.6	66.6	68.5	59.2	47.1	46.2	50.1	57.1	62.2	56.6	50.6
437	chr3:113975-114114	26.5	37	21.2	20.6	53.5	58.1	66.7	64.8	65.5	68.3	51	60.4	55.5	70.9	80	81.2	61.9	61.6
938	chr3:240725-240864	26.5	45.5	25.5	20.7	32.5	46.6	64.6	79.2	71.3	69.5	59.8	50.8	52.2	52.7	53.6	58.3	54.9	56
1875	chr13:880105-880304	26.4	41.7	25.1	24.5	37.9	50.2	59.6	67.8	71.7	65.8	53.9	50.2	46.4	47.2	54.9	56	51	49.7
1301	chr2:047645-047784	26.4	39.5	28.1	25.6	34.5	45.4	55.7	71	75.5	67.1	65.3	49.8	47.7	44.8	47.6	51.1	47.8	47.4
1105	chr3:276265-276404	26.4	38.3	22.1	22.6	35.8	53.7	62	70.5	74.8	69.5	58.3	53.2	45	47.8	49.9	49.2	49.1	53
1004	chr3:254655-254794	26.4	39.8	25.6	25.4	31.1	42.7	61.7	70	77.5	71.2	61.7	53.4	49.8	51.1	49.3	53.6	51.1	49.8
964	chr3:246345-246484	26.4	31.6	21.4	23.7	32.4	47.1	59.9	78.3	80.1	74.1	66.3	53.1	47.5	46.5	48.1	51.3	53.6	53.4
2113	chr15:009765-009904	26.4	54.6	23.7	22.5	39.9	40.5	61.1	72.1	67.4	70.2	57.8	48.7	53.8	56.2	59.7	57.9	55.2	52.7
679	chr3:175265-175404	26.4	33.5	23	22	35.3	49.2	58.8	75.3	89.2	68.1	61.4	53.6	49.3	49.7	51.4	53.6	59.5	52.8
681	chr3:175585-175864	26.4	35.7	23.6	23.4	33.6	45.4	63.5	74.2	83.3	70.7	65.3	55.6	51.4	49.5	51.1	55.6	53.9	51.3
884	chr3:226675-226814	26.4	41.1	25.7	29.2	47.7	57.4	56.2	59.1	65.6	56.2	52.1	39.8	39.1	41.1	47.3	49.3	47.2	41.2
2065	chr14:695545-695684	26.4	34.4	29	26.3	29.1	46.1	57	73.7	80.8	66.2	63.8	47.3	48.2	43.8	44.6	44.5	45.3	42.9
513	chr3:131145-131284	26.3	29.9	17.9	16.7	43.4	58.4	67.8	76.1	76	77	62.4	55.7	54.1	57.6	64	67.5	62.4	55.7
1946	chr14:147545-147684	26.3	38.9	22.4	24.1	30.9	36.8	54.3	77.6	76.8	78.2	74.5	53.9	58.2	53.6	51.5	47.1	49.9	44.7
2417	chr11:193015-193094	26.3	42.6	25	23.5	32.5	48.2	65.5	73.1	74.2	74.1	62.4	59.5	56.5	59.5	58	56.6	59.2	56.2
1475	chr2:740585-740724	26.3	48.8	27.8	24.9	32.4	39.5	54.7	69.8	74.9	75.5	62.5	55.8	53	56	59.8	53.2	45.8	46.7
575	chr3:147245-147364	26.3	38.9	23.4	22.2	33.7	43.6	64.5	76.1	81.2	76	62.6	58	50.6	55.7	58.7	62.6	58.2	59.5
1502	chr4:286155-286274	26.3	36.5	19.1	18.6	32	40.1	54.1	92.2	82.3	85.7	77	63.9	64.7	61.4	63	57.3	56	53
1528	chr4:857695-857834	26.2	38.9	22.1	23	30.6	44.9	58.6	78.1	82.1	72.2	62	56.3	55.5	60.4	57.5	52.2	54.6	50.8
2265	chr16:411785-411944	26.2	35.4	18.5	18.5	32.5	53.7	64.3	75.6	73.1	77.6	61.1	58.3	56.6	59.7	61.4	62.7	59.7	61.6
314	chr3:079585-079844	26.2	30.7	20.1	24	53.9	67	62.5	61.4	69.4	59.5	49.4	43.7	41.3	46.3	53.7	56.3	52.8	47.8
970	chr3:248175-248314	26.2	45.4	22.4	24.4	31.5	42.3	58.4	70.3	81.2	70.4	63.4	55.9	47.4	49.4	51.4	54.8	52.7	52.7
2267	chr16:497165-497244	26.2	34.5	22.5	21	32.8	52.5	64.2	70.7	82	69.8	62.3	55	44.1	47.1	54	54.6	56.2	57.6
59	chr3:023115-023254	26.2	30.9	31	24.4	43.8	50.9	64.4	61.5	78	63.5	53.4	52.5	46.5	49.9	52.4	54.2	51.6	53.7
2328	chr16:740145-740284	26.2	38.8	24.3	23.8	29	39.1	58.9	77.3	78.6	77.3	67.6	53.7	52.7	49.8	50.4	46.1	54.6	51.7
1553	chr4:1431115-1431254	26.1	41	25	21.3	34.5	38.7	63.6	74.5	75.6	71	61.2	54.5	49.4	49.6	52.3	56.8	50.4	50.9
1546	chr4:1349875-1350014	26.1	40.5	17.7	24	33.6	55	61.4	70.6	71.1	66.2	58.5	52.3	49	52.5	54.7	57.1	56.5	54
120	chr3:036875-037014	26.1	25.6	19.5	22.3	54.5	69.5	59.1	67	72.8	63.3	56.3	45.6	40.1	43.3	55	58.4	53.4	50.9
1415	chr2:582505-582644	26	34.5	24.1	21.5	36.1	50.9	62.8	78.6	72.4	75.5	59.8	54.9	55.4	57.8	61.6	62.6	59.3	55
747	chr3:193245-193384	26	42.2	21.9	22.8	27.9	35.7	60.1	74.1	84.2	76.7	65.8	56	55.3	61.1	52.8	61.5	56.3	52.5
633	chr3:164695-164834	26	32.4	18.1	20.6	42	55.2	57.2	70.2	76.3	72.3	64.6	53.7	48.4	47.8	53.2	56.2	53.8	48.8
442	chr3:115295-115534	26	32.9	19.9	15.5	48.7	64.6	74.6	73.6	61.1	71.8	48.8	53.2	60.2	68.2	86.4	76.5	70.3	60
1397	chr2:501745-501884	26	46.5	29.1	27.3	31.3	46.9	55.6	61.9	78.5	61.4	55.8	53.2	44.6	48.6	52.8	52.6	51.2	49.1
926	chr3:238225-238364	26	55.6	32.9	30.2	34.8	41.8	54.2	60.3	66.8	54.6	52.3	40.5	46.6	44.3	48	44.8	42.4	37.5
1536	chr4:1213525-1213664	26	54.7	23.8	28.3	29	50.9	55	63.1	67.1	67.5	56.2	55.2	56.3	63.6	63.5	52.3	48.6	47.6
677	chr3:174805-174944	25.9	32.1	21.2	24	34.5	52.6	56.4	75.4	80.5	65.8	62.4	48.9	49.4	44.6	48.8	47.9	51.1	47.7
99	chr3:032655-032774	25.9	26.8	13.8	16.7	47.6	63.9	65.4	72.3	70.7	76.2	64.3	59.5	45.6	50.2	59.9	62.3	58.9	57.4
1297	chr2:046885-047024	25.9	53.4	20.7	23.9	28.5	49.3	55	69.4	70.3	70.5	60.1	54.7	54.4	55.3	57.1	55.6	50.9	50.7
1304	chr2:070425-070564	25.9	36.6	22.8	21	45.5	50.3	54.9	67.8	67.3	69.4	60.4	47.5	42.8	39.2	50.1	46.6	47.8	47.1
943	chr3:241585-241724	25.9	44.6	23.8	19.1	32.1	47.6	59.9	70.3	80.5	73.5	65.9	53	48.4	46.2	48.2	52	51.9	49.4
899	chr3:230355-230974	25.9	35.7	20.5	20.3	40.1	56.2	57.8	66.7	81.7	64.7	61.4	49.6	38	39.9	47.7	56.2	53.3	52.5
2192	chr16:079865-080004	25.9	38.9	19	20.5	33.3	49	64.8	70.1	78	71.8	63.9	51.4	54.4	54.3	54.1	53.5	56.9	50.5
200	chr3:053255-053394	25.9	36.4	19.3	21.7	40.7	51.4	58.2	66.3	81.1	69.4	57.4	51	43	43.1	51.3	57.6	54.9	52
72	chr3:025915-026474	25.9	31.1	21.7	21.7	45.4	55.1	62.4	66.6	72.4	67.4	56.4	51.5	44.2	45.4	53.2	56	54.3	52.1
501	chr3:128305-128444	25.9	31.1	22.4	15.4	48.4	60.8	70.7	66.1	68	78.7	59.3	63.3	58	63.5	68.6	60.1	62.3	58.6
1591	chr5:349825-349964	25.9	28.5	15.6	19.2	36.5	56.1	62.3	75.8	80.4	71.8	67.2	52.9	52.5	59	59.3	59.3	56.4	55.5
2009	chr14:387145-387284	25.9	37.5	17.9	17.8	31.3	47.9	62.7	77.8	77.6	80.6	63.2	56.2	56.5	60.5	60.2	56.4	55.6	51
191	chr3:051475-051614	25.9	45.6	27.6	25.9	38.9	47.7	46.3	62.1	69.6	61.1	59.4	54.2	44.7	45.4	55.8	57.1	47.1	49.9
334	chr3:093115-093414	25.9	29.5	21.4	18.5	36.1	50.2	63.6	74.9	85.4	68.9	62.3	54.5	45.6	48	51.5	60.3	58	56.7
2206	chr16:150545-150684	25.9	40.1	23.9	20.3	29.5	41	60.5	78.2	75.2	77.8	68.1	58.1	56.8	57.7	57.4	59.5	54	56.6
102	chr3:033195-033554	25.9	24.7	15.2	16.8	52	61.4	63.7	68.6	74.1	73.1	60	55.5	42.3	46.3	57.2	60.1	56	57.8
1955	chr14:200145-200284	25.9	37.7	26.8	24.3	35.2	44.1	54.2	67.9	71.6	74.3	64.4	58.6	55.3	56.1	51.8	51.7	51.6	51.7
2370	chr1:187255-187394	25.8	36.3	16.5	19.9	33.4	51.9	63.6	72.7	73.4	73	62.4	50.1	53.9	54.5	60	61.2	58.3	51.7
1125	chr3:280685-280824	25.8	36	21.9	22.3	30.5	43.6	51.7	72.3	81	77.2	70.4	61.2	51.1	49.4	49.3	48.8	45	45.4
1566	chr5:027125-027284	25.8	43.7	34.4	32.2	40.4	47.5	55.4	55.7	69.4	54.1	48.4	44.9	42	48.6	54.3	51.1	50.8	46.1
133	chr3:039615-039754	25.8	37.2	22.3	18.5	51.9	61.3	74.7	67.6	68.4	59.1	48.6	49.3	61	63	70.8	68	55.9	53
1894	chr14:044165-044304	25.8	40.3	21.4	24.3	34.1	45.4	57.7	70.7	72.3	70.3	59.1	53.9	55.1	57.3	52.6	53	52.9	50.7
778	chr3:202875-203514	25.8	34	19.5	20.4	34.3	48.1	62.2	74.4	77.3	71.7	62.3	53.9	50.1	49.9	53.2	55.3	54.9	51
528	chr3:134525-135104	25.8	28.5	19.9	19.9	46.1	61.2	64.7	66.5	72.2	64.2	55.4	49	41.6	42.4	50.3	55.4	52.7	51.5
932	chr3:239365-239504	25.8	38.5	21.6	21	31.5	45.6	55.5	73.1	75.7	68.9	67.9	54.3	51.6	50	53.6	53	51.5	52.3
1840	chr13:545105-545244	25.8	42	21.2	21	29.9	48.3	58.6	70.2	74	78	66	54.1	54.3	54.3	58.3	59.8	57.8	54.4
2414	chr10:580135-580294	25.8	48	22.5	22.1	32.6	44.9	56.5	69.3	74.5	64.9	63	51.3	52.1	53.9	51.6	55	54	49.4
1529	chr4:857895-858034	25.8	45	19.2	22.2	28.4	47.2	62.7	72.7	76.5	73.6	60.5	55.4	59.7	64.4	62.5	60.1	57.5	51.8
1305	chr2:070585-070724	25.8	38.7	23.6	23.1	36.8	49.4	55.3	66.3	70	66.1	58.5	46	42.9	42.2	48.3	50.4	45.8	44.8
210	chr3:055975-056274	25.8	40.4	22.5	20.5	36.5	48.9	59.1	67.9	72.4	73.1	56.3	52.9	46.9	49.2	54.8	58.6	53.8	55
1486	chr2:770445-770564	25.8	36.4	19.9	21.4	33.5	44.3	60	71.9	75.1	74.7	70.4	60.4	56.6	60.7	59.1	54.7	55	51.4
163	chr3:045095-045234	25.8	26.2	20.8	15.3	47.6	60	61.2	72	77.4	70.4	61.5	55.4	48.2	53.3	60.7	63	61.3	60.1
323	chr3:081905-082044	25.8	30.1	17.7	19.1	45.9	61.8	63.5	68.5	70.6	71.5	55.1	55	45	53	62.8	69.6	58.7	57.3
1943	chr14:111145-111304	25.8	39.6	20.8	20.3	33.2	44.6	62.6	72.8	75.9	75.1	59.4	51.1	51.4	51.9	55.2	52.8	53	50.7
1370	chr2:331405-331544	25.7	33.9	19.5	19.6	34.9	50.1	65.5	70.1	83.3	68.1	59.3	55.9	49.9	56.9	57.6	61.3	58.5	56.5
1058	chr3:265795-265934	25.7	37.5	22	23	33.6	44.7	52.7	72.5	76.7	76.5	64.9	53.9	50	48.3	48	45.2	46	46.9
1795	chr12:609715-609854	25.7	37.4	17.9	23.1	40.2	56.2	60.4	69.2	67.4	64.2	55.8	50.2	45.9	49.8	57.4	62.5	56.7	55
121	chr3:037095-037274	25.7	28.3	17.3	21.4	56.7	65.8	58.4	60.3	71.6	62.2	50.3	48.6	39.3	47.6	59.5	64.3	56.3	55.6
1824	chr13:230505-230644	25.7	30.9	21.6	21.4	37.6	48.2	59.9	80	70.6	74.7	65.6	51.3	51.8	50.5	51.1	56.2	59.7	52.4
701	chr3:180305-180444	25.7	35.1	19.3	17	39.7	56.5	63.9	82.1	64	76.7	55.4	53	54.7	52.9	59.8	50.5	54.5	50.7
896	chr3:229755-229894	25.7	34.2	17.4	19.2	43.6	60.3	56.9	71.5	73.9	64.5	58.2	47.9	39.1	41.9	53.7	52.1	51.8	49.3
1762	chr12:053895-054014	25.6	42.8	23.2	25.1	32.5	48	60.1	67	81.8	62.5	55.9	51.4	48.8	55.7	54.2	58.3	52.1	48.7
2204	chr16:150005-150144	25.6	45.1	20.6	24	35.5	46.1	59.1	68.3	80.4	64	58.2	51.5	47.3	50.4	57.9	50.8	52.4	50
1493	chr4:068665-068804	25.6	34	22.9	20.4	36	45.7	59.4	69.6	75.3	75.5	61.3	54.3	50.5	56.5	57.4	60	57	54.9
41	chr3:017935-018074	25.6	37.7	22	19.4	36.9	47.3	61.5	70.1	73	77.2	56.3	53	45.8	45.3	49.9	54.2	53.4	53.8
1200	chr3:298915-299054	25.6	64.1	32.7	36.3	30	36.7	42.8	58.8	63	59.2	54.3	48	50	56.1	52.5	50	43.9	40.4
2166	chr15:1064105-1064244	25.6	39.3	19.3	18.9	32	46.5	62.6	77.6	75.5	73.5	63.2	51.5	50.8	51.2	58.6	65.1	56.4	53.1
2075	chr14:699825-699964	25.6	43.6	24.4	27	33.4	42.3	58.1	65.2	72.9	61.9	56.9	45.3	45.9	46.9	46.3	44.9	47	41.4
1739	chr11:526975-527114	25.6	61.1	24	28.9	30.1	49.4	50	58.2	66.8	60.4	55.8	44.6	47.1	50.2	50.3	51	45.3	43.9
527	chr3:134005-134424	25.6	32.4	19.2	20	47.1	60.3	66	65.8	68.6	65.4	51.7	53.8	43.6	46.9	56.6	60.1	55.2	56
2091	chr14:707425-707584	25.6	40.3	28.1	25.8	32.8	40.2	55.3	67	69.9	68.8	59.9	48.4	51.2	51	50	51.5	48.3	46.1
2340	chr16:802745-802884	25.6	38.7	17.5	19.5	26.2	51	60.3	74.3	86.1	78	64.7	60.3	48.7	50.8	53.2	59.7	58.9	53.2
2165	chr15:956925-957024	25.6	49.2	31.1	21.6	26.2	37.3	54.3	69.1	77.1	71.5	64	55.8	45.7	47.5	50.1	53.6	49.6	52.1
641	chr3:166295-166434	25.5	35.7	22.1	21.2	36.6	51.9	58.6	70.4	65.3	70.9	55.7	50.3	51.9	58.2	59	59.8	57.3	49.7
2402	chr10:577635-577754	25.5	43.5	35.3	27.3	30.7	34.5	53.5	66.9	69.8	64.5	61.9	47.4	47.8	44.3	42.9	47.4	41.6	41.4
2164	chr15:956765-956904	25.5	43.5	17.2	20.5	28.9	44.3	58.6	72.6	76.2	72.6	61.2	55.3	54	55.7	60	55.4	57.6	54.3
1723	chr11:172715-172854	25.5	38.8	24.2	25	28	43.3	55.9	71.5	81.3	66.7	63.8	46.9	49.3	46.6	46.5	44.7	46.2	44.3
1944	chr14:147285-147364	25.5	43.9	22.4	22	36	40.6	56.2	65.8	77.1	69.1	60.3	56.6	52.2	54.8	54.6	52.6	51.6	48.5
682	chr3:175925-176064	25.4	33.7	21.2	20.5	27.6	44.3	63.9	73.5	85.4	71	64.3	55.1	53.2	56.1	54.8	58.4	64	56.9
2142	chr15:721085-721224	25.4	45.7	29.2	25.6	37.4	42.7	45.8	69.7	61.3	63.9	55	45.5	48.7	45.7	47.5	40.9	44.5	38.3
2224	chr16:236675-236834	25.4	46.8	21	23.5	28.7	45.4	55.6	72.8	73.5	66.8	58.6	53.6	51	57.4	57.1	56	52	50.5
1251	chr6:213315-213414	25.4	29.7	20.8	23.6	36.8	52.4	63.3	66.6	79.7	63.3	59.3	53	43.7	46.8	49.8	55.7	52.3	51.6
2416	chr10:580875-580974	25.4	41.8	19.5	21.6	30.1	37.9	54.9	74.8	77.5	73.2	68	56.5	57.6	55.6	50.4	53.2	52.6	50.3
2306	chr16:712465-712604	25.4	54.6	19.3	22.6	29.8	42.6	52.9	69.4	69.6	72.4	63.9	52.4	54.9	52.9	50.2	56.2	53	51.5
967	chr3:247085-247224	25.3	44	23.2	25.2	30.5	41.2	51.4	67.9	78.6	62.1	62.6	55.3	46.6	46.3	49.9	47.1	47.6	43.7
663	chr3:171885-172024	25.3	36	20.3	18.6	34.1	47.3	62.3	69.1	77.7	73.4	60.2	55.7	50.5	54	58	60.6	56.1	56.3
1280	chr10:351785-351924	25.3	34.1	20	23.7	33.3	46	63.9	69.2	70.1	72.6	54.7	55.5	55.1	60.4	61	60.7	62.5	58.8
333	chr3:092735-093094	25.3	31.6	20.6	19	37.9	52	63.3	71.6	77.9	68.8	57.7	54.4	44.9	46.8	53.5	62.3	58.7	59.1
2229	chr16:242755-242894	25.3	35.1	19.3	19.3	32.9	47.6	67.1	68.7	79.7	69.9	60.3	56.8	51	53.8	57.6	60.7	57.9	59.5
1787	chr12:561135-561294	25.3	36.2	23	22.8	32.9	40.7	57.2	73.3	73.8	71.3	60.7	49.4	48.9	48.1	53.1	50.9	50.3	46.7
1034	chr3:261015-261254	25.3	35.4	22.6	21.1	30.3	42.2	49.5	71	84	72.4	73.3	61.3	46.6	46.1	46.5	43.8	47.2	49.6
805	chr3:208735-208854	25.3	41	24.7	21.8	29.1	41.7	54.6	69.3	73	74.5	64.3	47.5	49.5	43.4	44.7	46.3	44.9	44.3
2000	chr14:370305-370444	25.3	38.7	21.9	22.3	36.1	39.4	52.2	74.6	69.4	75.3	66.6	50.2	53.2	45.4	51.8	46.5	48.8	49.1
2061	chr14:685865-686004	25.3	39.2	20.8	23.7	35.2	42.8	60.1	73.1	69.6	69.6	58.3	45	52	48.7	53.4	49.4	51.9	43.2
608	chr3:159065-159204	25.3	35.5	21.8	19.8	34.8	50.7	62.5	72	66.4	68.8	59.4	51.3	48.4	48.7	54.8	59.7	52.1	50
2383	chr10:573575-573714	25.3	36.6	24.9	26.5	26.4	34.9	56.5	73.4	76.3	70.8	65.6	56.3	53.7	53.7	55.1	55.4	57.1	56.3
2227	chr16:237335-237454	25.2	43.6	17.3	22.1	33.1	51.6	63.3	72.2	69.5	64.5	50.4	51.2	48.8	52.5	58.5	53.8	53.9	51.6
1477	chr2:740965-741104	25.2	41.2	21.3	22.3	26.7	41.7	56.3	68.2	75.5	79.8	64.4	54.4	63	66.4	62.6	57.2	51.5	48.1
1862	chr13:628305-628444	25.2	36.9	24.6	26.3	28.4	47.2	53.5	66.9	71.6	65.3	63.6	50.7	50	47.9	54.6	53.2	50.1	45.6
971	chr3:248355-248494	25.2	44.5	20.9	21.4	29.8	43.3	54.7	72.1	78.5	68.7	61.4	50.3	46.2	43.2	48.6	49.2	48	45.9
2070	chr14:698825-698964	25.2	38.2	23.9	23.8	30.2	45.2	56.9	67.7	79.7	65.1	60.8	50.7	48.2	46.6	47.4	45.2	45	45.9
839	chr3:215955-216074	25.2	37.7	29.6	26.7	36.6	46	55.5	59.5	64.4	62.7	53.1	42.4	43.7	42.5	47.5	46.3	43.6	40.2
1954	chr14:199885-200044	25.2	42.4	37.5	29.5	31.2	35	51.2	59.5	75.1	59.7	58	50.2	42.5	43.3	42	40.5	45.3	41.5
658	chr3:170865-171004	25.2	34.3	21	19.9	31.9	45.6	62.7	73	77.6	70.7	63	46.6	47.5	44.1	44.1	49.6	52.2	48.2
1274	chr10:302735-302874	25.2	32.2	20.2	27.4	32	44	59.8	71.6	74	68.5	58.2	43.8	49.2	51	49.7	49.7	51.9	47.3
1040	chr3:262195-262334	25.2	32.5	21.4	24.2	28.5	42.8	47.4	71.7	83	71.1	75.5	58.1	47.8	46	45.3	44.6	46.8	46.7
1927	chr14:076945-077084	25.2	34.7	21.3	21.5	29	46.7	55.1	72.2	80.6	72.2	67.7	55.4	46.1	45.7	47.2	52.4	52.2	48.8
14	chr3:001585-001744	25.2	31.9	23.7	21.7	28.5	33.1	45.6	73.2	99.4	81.2	78.6	75.6	50.2	52.3	48.2	53.7	50	58.6
1059	chr3:265975-266114	25.1	34.9	23.4	27.2	34.4	46.8	50.2	65.2	78.2	66	58.6	51.4	41.7	42.7	45	43	41.8	45.6
2368	chr1:185855-186014	25.1	30.5	17.2	19.6	38.7	57.6	61.4	69.8	68.9	66.6	56	47.8	44.3	48.6	55.7	57.2	57.4	50.3
908	chr3:232635-232954	25.1	29.4	18	18	38.9	58.4	63.8	67.7	73.6	67.1	54.6	49.7	38.8	43.6	49.1	56	53.3	54.9
2415	chr10:580415-580814	25.1	42.1	22.7	21.3	33.2	40.8	51.8	67.7	72.2	71	64.3	53.7	56.8	54.6	53.1	52.9	52	49.5
2408	chr10:578855-579014	25.1	50.9	40.6	32.9	40.1	35.2	43	55.6	61.4	53.6	50.6	41.9	37.5	38.7	41.6	43.8	41	39.2
574	chr3:147025-147184	25.1	37.2	18.9	18	32.7	45.8	65.1	72.2	74.6	72.5	58.6	54.1	49.2	51.1	60.2	62.6	57.4	56.7
2362	chr1:184795-184934	25.1	38.4	20.4	19.3	36.2	49.8	57.3	69.4	70.2	66	56.1	48.8	49.9	54.4	59.9	65.9	54.7	52.1
2154	chr15:915105-915244	25.1	35.8	16.2	19.5	33.2	51.1	60	71.9	84.9	68.2	61.7	50.4	48	50.4	53.7	57.3	56.9	50.3
2026	chr14:456375-456494	25.1	31.7	16.5	18.2	34	45.1	58.9	78.4	76.2	76.4	68.9	55.6	53.4	52.1	58	53.4	56.1	55.7
69	chr3:025215-025354	25.1	32.6	18.9	16.6	37	50.7	61.7	74.8	77	70.4	65.1	52.7	53.5	48.6	58.2	62	52.5	53.5
1390	chr2:410265-410404	25.1	34.3	21.3	22	38.4	50.4	53	67.9	74.5	63.2	59.3	49.7	40.9	43.1	50	50.4	49.5	48.8
1963	chr14:238165-238304	25.1	37.5	23.7	24.4	29.7	39.4	51.2	66.6	74.2	69.2	64	54.4	55.7	53.9	56.9	53.4	51.3	51
203	chr3:054375-054514	25	32.2	19.5	19.3	38.8	55.4	64.3	67.1	71.8	66.4	55.5	45.9	39.4	38.8	48.9	55.2	52.9	53.1
2029	chr14:465645-465784	25	40.4	23.1	21.9	27.9	37.5	47.5	75.9	72.5	77.8	68	48.1	49.5	45.2	47.5	46.8	48.1	44.1
2404	chr10:578055-578214	25	35.1	24.1	21.1	30.6	39.3	49.7	68.8	75.5	76.4	71.9	58	51	46.7	48.2	51.8	48.5	50.2
563	chr3:144265-144404	25	33.7	20.6	21	38.1	50.4	61.3	64	71	72.1	50.9	50.4	40.7	43.7	52.6	54.5	52.7	55.6
1454	chr2:666325-666464	25	40.2	21.2	22.6	31.4	38.8	57.5	70.6	71.4	68.7	61.3	55.2	53.9	56.8	56.5	52.2	53	49
1068	chr3:267615-267754	25	35.7	22.2	21.2	32.3	47.1	61.4	69.3	79.2	70.4	54.3	51.7	48.7	48	49.9	46.4	48.9	47.5
1916	chr14:061365-061504	25	38.6	20.7	19.7	29.1	42	57.1	69.4	72.3	77.3	66	53.8	48.1	47.5	56.4	53.6	50.1	51.2
2042	chr14:531385-531524	24.9	38.6	19.8	21.1	30.1	42.8	55.8	69.4	76.1	65.7	61.3	51.9	47.1	47.8	54.4	50.8	50.9	46.5
520	chr3:132485-132604	24.9	38.5	18.6	20	46.3	57.6	58.9	59.1	62.9	65.3	47.5	48.8	44.9	50.3	59.4	62	49.4	46.3
1690	chr8:331645-331784	24.9	35.3	18.7	22.6	32.5	42.1	59.9	70.1	71.1	71.5	61	50.5	52.6	51	53.2	55.3	51.6	48.4
1294	chr2:037805-037944	24.9	35.3	21.7	20.7	32.1	44.5	55.2	75.2	74.5	67.2	60.5	51.9	49.6	47.1	51.8	50.5	49.5	47.9
358	chr3:097435-097574	24.9	29.9	19.8	16.7	38.3	55	59.6	69.6	74.7	77.9	64.6	64	48.1	52.6	62.3	57.4	54.8	56.5
1316	chr2:107335-107474	24.9	31.2	23.8	25.8	31.2	39.6	56.1	71.3	77.3	67.1	67.2	54.8	50.5	54.6	52.4	55.4	51.2	52
770	chr3:201235-201394	24.8	34.4	24.8	23.3	33.2	41.6	66	65.3	70.3	65.5	52.3	50.1	48.2	51.2	53.4	53.5	52.9	48.9
1825	chr13:230705-230844	24.8	26.1	19.3	22.2	35.6	51.1	63.6	69.5	75	63.7	60.5	49.1	50.9	52.2	55.4	55.7	57	52.4
1936	chr14:081065-081184	24.8	39.4	20.2	19.4	31.1	44.7	62.7	67.8	77.1	63.8	56.6	50.3	47.5	47.5	55.3	54.4	53	51.4
543	chr3:139605-139744	24.8	36.5	19.5	18.8	44.5	53.4	63.2	58.7	67.4	66	49.7	51.4	47.1	50.7	55.3	58.5	53.8	51.9
2101	chr14:736845-736924	24.8	36.2	23	23.9	32.5	43.4	53.9	70.8	68.5	63	64.6	53.1	54.6	56.7	54.3	53.2	50.7	46
1341	chr2:201145-201284	24.8	29.9	15.9	17.7	36.3	56.4	58.4	70	75	67.4	63.4	47	43.8	43.6	50.4	50.6	53.2	50.3
321	chr3:081405-081524	24.8	29.8	16.9	18.2	46	62.5	65.4	61.2	64.8	65.8	50.5	50	42.4	48.2	56.4	63.3	60.4	58.1
578	chr3:147885-148024	24.8	46.4	22.7	19.4	34.7	50.8	69.7	64.4	57.9	71	41.6	51.3	55.8	58.6	65.3	63.7	57.4	51.7
1551	chr4:1430655-1430814	24.8	37.7	22.4	27.6	30.8	43.1	57.2	64.6	71	61.9	53.1	45.9	44.4	49.8	47.9	48	47.1	46.3
1029	chr3:259515-259654	24.7	45.3	26.3	25.1	29.7	37.9	54	65.2	72.5	64.8	56	52.7	49.1	54.7	50.5	47.1	50.7	48.1
920	chr3:237025-237164	24.7	33.9	16.9	17.5	36.7	52.1	64.7	69.5	71.9	70.7	53.6	48	54.4	55.8	57.2	60	57.6	49.2
1312	chr2:101785-101944	24.7	33.7	21.4	25.3	32	43.3	52.2	68.4	69.8	71.9	61.9	48.4	47.1	42.7	45.8	47.7	48	46
1228	chr3:310135-310274	24.7	56	25.7	20.6	34	40.3	50.5	62.5	61.9	69.7	56.4	56.7	58	67.2	64.8	50.7	47.8	46.2
1548	chr4:1350355-1350494	24.7	32.2	20.4	20.8	28.7	46	59.1	73.3	73.9	72.1	63.7	49.9	48.4	47.1	48.6	56	50	50.8
2123	chr15:193725-193864	24.7	43.6	27.8	24.8	33.4	36.1	52.5	60.7	70.1	61.3	57.2	46.4	45	46.7	48.9	47.6	47.6	47
1918	chr14:068005-068144	24.7	34.8	21.7	20.8	30.2	40.9	56.5	71.7	71.8	74.6	62	56.5	49.5	49.2	56.3	51.9	51	49.6
1353	chr2:204365-204504	24.7	30.5	16.3	17.1	35.7	46.9	55.8	78	77.4	69.9	67.5	52.8	47.5	46	51.3	54.6	53.3	51.9
2111	chr15:009285-009424	24.7	50.6	21.4	20	30.6	40.9	56.7	66.9	67.1	63	55.9	47.9	52.1	55.9	56.4	50.8	51.9	48.6
1260	chr9:223005-223144	24.6	39.2	20.5	19.7	35.6	49.9	54.1	70.3	64.8	63.6	59.5	46.2	52.6	50.5	55.1	54.4	52.9	46.7
1226	chr3:309795-309934	24.6	50.4	27.4	29.8	28.2	36.3	45.1	57.7	65.7	60.6	61.7	50.1	53.6	55.2	50.4	42.8	42.2	38.1
1836	chr13:448955-449094	24.6	36.9	21.5	20.3	34.5	42.3	58	65.5	72.3	74.7	59.1	56.5	51.4	51.4	52.9	52.3	52.5	51.8
1479	chr2:748615-748694	24.6	36.7	22.9	22.6	34.1	41.7	54.6	63.8	69.3	69.9	59.2	51.8	50.4	49.8	53	39.9	50.6	48.8
2094	chr14:708185-708324	24.6	40	29.2	23	30.7	38.6	52.4	65.7	72.9	63.6	58.7	51.4	47.4	48.9	51.8	52.5	48.8	44
2032	chr14:466165-466304	24.6	42.7	21.7	20.6	30.3	44.4	53.7	70.3	64.9	70.1	59.6	49.1	51.5	51.7	54.3	49.4	49.2	43.9
1246	chr6:212375-212474	24.6	34.9	20.2	18	32.2	47.5	63.4	65.7	79.7	66.4	56.8	49.4	39.4	42.6	48.2	61.1	53.2	52.9
1884	chr13:902695-902914	24.6	36.7	17.8	19.6	37.1	50.4	60.7	65.6	69.5	63.2	58.2	51.7	53.6	55.2	58.6	59	54.3	50.8
885	chr3:226835-226974	24.6	40.5	27.4	26.8	45.6	54.6	47	54.3	64.8	48.2	46.4	36.1	35	35.2	43.2	42.6	39.6	34.4
758	chr3:195685-195984	24.5	36.1	19.9	16.4	32	46.6	61.2	69.9	73.2	70.5	56.4	55.9	50.4	50.4	55.1	53.5	53.8	50.3
2313	chr16:713705-713824	24.5	41.4	19	21.4	31.2	44.3	54.8	64.7	70.8	65.9	60	51	49.3	49.3	51.3	49.5	48.1	47.7
1997	chr14:369725-369864	24.5	38.1	21	19.6	30.7	39.5	50.9	74.5	71.9	70.6	66.1	53.2	48.7	47	47.4	48.4	47.8	45.9
1299	chr2:047305-047444	24.4	39.9	19.3	19.8	30.5	47.1	52.2	68.6	70.8	70.1	62	48.3	49.7	48	50.5	48.3	50.1	49
2233	chr16:243515-243614	24.4	30.9	18.4	21.4	33.5	42.5	56.3	68.4	78	69.3	61.3	51.2	50.8	56	57.6	58.3	52.1	50.5
620	chr3:161765-161904	24.4	41.6	16.1	16.4	37.7	54.1	59.1	69.6	59.4	67	54.2	45.1	48	47	52.7	53.6	50.8	48.3
746	chr3:192925-193064	24.4	33.7	25.7	21.5	27.8	37.8	60.8	63.8	75.8	69.3	58.8	60.7	50.6	58.2	55.4	58.4	60.5	55.2
2285	chr16:627345-627484	24.4	35.1	23.7	20.1	29.7	51.1	51.1	66.1	69.1	66	59.5	53	46.1	49.5	52.9	54.2	52.1	50.7
2001	chr14:370465-370604	24.4	43.1	21.1	21.4	28.9	40.4	52.5	69.3	71.3	69.6	60.6	53	51.8	52.8	53	52.3	47.9	49.3
1399	chr2:502085-502224	24.4	37.4	19.5	18.8	32.7	49	54.2	63.8	73.4	64	58.9	51.6	46	45.8	51.2	51.3	52.4	50.8
1680	chr8:325525-325664	24.4	41.2	18.9	19.1	31.2	41.2	66.8	71.4	67.3	68	56.9	48.6	49.8	51	56.4	55.4	52.8	49.7
1383	chr2:387485-387624	24.4	31.9	16.8	16.3	35.7	58.5	58.3	67	67.4	69.3	50.4	52.2	51.3	54.4	59.6	56.5	57.8	52.4
840	chr3:216095-216254	24.4	36.1	31.1	29.7	37.5	46.8	54.3	51.8	66.3	49.3	47.6	43.7	37.5	40.5	44.5	45.1	41.7	40.6
284	chr3:072515-072674	24.4	28.6	15.9	20.4	52	63.6	61	59.1	62.5	58.4	47.1	42.9	41.7	46.3	59.3	57.1	55.3	49.2
1366	chr2:289445-289524	24.3	30.1	18.6	18.8	32.1	46.4	57.6	72.4	76.1	67.8	64.2	51.4	48	49.6	55.2	54	54.7	51.8
1064	chr3:266835-266974	24.3	31.4	21.3	24	33.8	44.5	58.7	64.6	68.8	64.4	55	50	44	45.3	44.5	48	42.9	43.2
1972	chr14:258565-258704	24.3	34.6	18.8	22	30.9	43.2	52.3	68.9	72.3	67.7	61.3	52.1	47.6	45.9	48.1	48.2	49.2	50.7
2412	chr10:579595-579934	24.3	52.8	27.5	23.4	31.1	39.2	50.5	60.8	64.7	59.3	53.1	43.9	47.3	46.2	49.1	52	44.1	44.6
1789	chr12:561475-561614	24.3	32.5	21.5	19.9	30.5	38.6	54.3	77.8	73.8	73.9	64.3	48.1	50.9	48.5	52.1	56.2	51.8	49.5
672	chr3:173625-173764	24.3	35.5	21	14.2	31.8	49.5	69.6	77.8	59.8	73.6	48.5	45.2	53.9	54.8	60.9	57.1	56.2	49.5
2179	chr16:029385-029524	24.3	35	23.2	21.6	31	36.7	51.2	70.3	68.5	67.1	61.3	51	50.2	49.1	52.1	47.4	48.6	43.1
309	chr3:078605-078764	24.2	25.6	17.6	15.1	48.6	59.8	57.2	66.4	66.4	61.4	58.3	59.6	48.9	56.3	60.2	61.9	57.6	57.6
1313	chr2:101965-102044	24.2	31.8	19.1	23.5	28.5	42	57.7	66.5	71.6	68.3	61.3	53.3	45.9	48.2	51.4	54.5	47.4	51.5
1405	chr2:528185-528324	24.2	31.3	27.5	23.2	31.3	40.9	48.4	66.3	70.4	65.1	60.6	45.9	42.2	39.7	41.8	42	43	43.7
531	chr3:135965-136184	24.2	29.7	21.3	17.3	39.3	50	57.6	68.8	72.2	68	56	47.4	47.2	45	52.9	58.8	51.4	50.5
1278	chr10:303395-303474	24.2	30.5	19.7	20.9	29.5	42.5	67.4	63.5	81	65.8	55.2	50.1	42.1	44.9	46.7	50.2	50.8	50.1
320	chr3:081245-081384	24.2	22.9	17.8	16	42.3	54.8	61.6	69	80.7	65.4	50.5	46.4	39.8	42.9	57.2	64.4	54.9	55.7
942	chr3:241425-241564	24.1	39.6	22.6	18.5	28.1	38.2	52.9	66.8	76.5	67.3	64.6	48.8	45.5	43.9	46.9	50.2	48.7	46.8
1585	chr5:291905-292044	24.1	38.4	19.3	18.2	30.1	49.8	52.8	69.9	69.2	68.6	57.7	51.2	50.3	51.9	53.9	50.8	51.6	48.9
1612	chr7:085065-085204	24.1	38.9	23.5	21	30.4	36.9	47.2	68.1	69.5	72.2	63.2	52.9	55.9	51.3	50.2	48.6	46.3	44.6
722	chr3:186925-187044	24.1	30	20.7	20.3	27.2	34.9	50.4	73.2	81.5	77.9	70.6	62.4	48.9	46.6	46	49.6	49.8	49.5
547	chr3:140405-140544	24.1	34.8	18.9	17.7	36.3	51.5	62.9	65.3	68.9	64.5	52.8	48.3	45.1	48.4	49.2	52.6	51.7	48.8
1940	chr14:110425-110564	24.1	40.8	21.6	21.2	30.3	41.9	58.2	64.4	69.3	64.4	53.6	53.5	51.7	57.7	55.2	59.9	55	50.7
1962	chr14:237965-238104	24.1	38.9	21.1	22.6	27.5	37.6	48.3	71	73.2	72.4	60.2	54.5	52.4	57.6	55.4	53.7	48.8	46
136	chr3:040135-040274	24.1	47.2	24.9	22.8	46.2	50.3	52.2	50.2	57.2	50.4	45.6	47.4	47.6	54.2	57.9	52.3	45.1	44.1
1929	chr14:077265-077404	24.1	32.6	20.1	20	29.2	44.1	57.2	68	72.2	69.3	61.3	50.2	42.6	42.8	45.2	46.3	46.9	48.7
737	chr3:191005-191144	24.1	31.2	15.1	16.8	32.8	43	61.2	72.3	70.8	79.8	61.4	59.7	56.7	56.2	61.8	56.5	52.7	52.2
276	chr3:070775-070974	24	29.3	18.7	19.1	45	57.2	56	63.9	66.5	60	50	41	44.4	45.8	53.4	54.7	48.8	42.6
2307	chr16:712625-712764	24	43.2	22.5	25	31.2	40.3	51.3	63	67.6	62.6	54.2	47.8	45.7	45.3	43.9	47.7	45.4	43.4
1019	chr3:257595-257734	24	29.4	17	17.6	34.9	47.3	62	72.6	65.5	69.6	55.5	51.1	43.1	48.6	50	49.8	50.8	49.4
1592	chr5:350025-350104	24	27.7	17.1	28	37.7	51.2	56.4	64.9	68.8	56.2	52.6	41.2	43.1	45.1	52.9	51	44.8	39.9
621	chr3:161945-162064	24	48.3	20.5	18.6	41.3	52.8	59.4	61.5	59.4	56.5	44.9	46.9	45.9	50.7	52	54.7	51.2	46
678	chr3:174965-175244	24	29.5	22.5	23.6	32.1	44.5	50.9	67	71.8	63	57.5	44	43.1	40.1	40.7	41.9	44.3	41.5
2238	chr16:295365-295584	23.9	37.8	19.1	21.9	30.5	51.3	53	61.1	66.1	59.9	56.5	45.1	45.3	48	50.9	49.6	48.6	45.4
1495	chr4:069125-069264	23.9	35.4	20.5	22.3	37	48.1	49.5	64.3	60.2	61.7	51.6	42.3	44.7	46.3	47	45	46.3	41.7
1224	chr3:309275-309414	23.9	56.8	31	31.7	27.4	34.9	38.2	53	63	58.4	58.3	45.4	44.4	43.6	43.3	38.4	33.3	33
2072	chr14:699185-699324	23.9	43.8	19.9	19.4	28.2	39.9	55.9	69.5	69.3	63.8	56.5	48.9	46.5	48.3	48.1	46.7	46.9	47.4
882	chr3:226135-226454	23.9	44.1	27.5	27.1	41.5	50.6	45.3	52	60.4	50.1	46.4	37.1	37	38.2	43.2	43.6	39.8	35
716	chr3:185605-185744	23.9	43.5	20.4	16.7	30	44	57.7	70	67.8	71.9	54.9	50.1	46.7	49.5	53.9	51	49.7	51
937	chr3:240465-240604	23.9	33.3	23.1	23.2	27	38.4	52.2	70.1	78.8	63.8	63.4	52.9	51.3	56	56.5	58.9	53.9	50.6
1488	chr2:770765-770904	23.9	30.5	17	16.5	29.4	47.6	59.1	69.9	70.4	72.6	58.9	53.5	56.3	59.4	58.6	55.5	52.2	48.7
569	chr3:145745-145884	23.9	32.5	20.8	20.5	35.7	46.9	56.3	64.2	71.6	63.5	51.9	49.3	44.5	45.7	49.6	54.9	49.6	47.9
980	chr3:249915-250054	23.9	38.9	21.6	24	25.4	34.2	56.6	65.4	76.5	69.4	58.5	46.6	45.3	47.7	43.5	48.6	48.5	46.7
904	chr3:231775-231914	23.9	38.1	17.8	19.7	39.1	54.4	60.6	55.2	65.5	54.2	48.4	43.7	36.2	40.2	45.4	46.1	45.3	45.6
616	chr3:160945-161104	23.9	45.6	23.6	21.6	36.8	47.7	55.6	57.8	60.4	53.1	46.5	39.7	39.9	41.9	44.7	46.1	43.6	39.3
2388	chr10:574575-574694	23.9	37.9	23.6	19.5	28.1	39.5	53.9	69.9	71.6	66.9	59	49.4	49.1	48.4	47.7	52	52.6	54.2
941	chr3:241265-241404	23.9	35.6	19.3	17.9	28.6	41.7	56.1	69.7	73.5	69	65.7	47.5	46	43	44.2	49.3	49	47.8
1744	chr11:589115-589254	23.8	36.3	21.9	22.4	24.4	39.1	51.3	63.8	72.6	66.6	61.7	50	46	45	46.3	46.1	46.9	44.9
1361	chr2:288545-288684	23.8	37.9	20.1	21.7	32.8	47.2	53.5	61.6	63.9	59.7	55.7	48.1	47.9	53.6	54.6	52.4	52.8	48.5
2234	chr16:272345-272464	23.8	37.3	18.8	19.6	28.4	46.3	57	65.9	68.4	65.1	57	52.6	48.2	52.1	53.2	53.5	52.9	47.3
719	chr3:186245-186384	23.8	30.6	18.1	20.6	24.3	37.6	53.3	70.7	75	79.8	67.6	62.7	55.3	58.8	56.4	59.3	57.8	54.9
2365	chr1:185315-185434	23.8	31.2	16.4	17.9	33.5	46.7	61.2	67.7	72.7	63.9	55.8	47.6	43.5	44	50.3	52.3	50.7	46.7
1011	chr3:255895-256034	23.8	29.1	15.3	16.1	32.6	46	63.7	72.6	70.6	70.2	54.5	52.1	48.6	49	49.8	49.2	48.5	53.4
2407	chr10:578695-578834	23.7	46.2	39.3	28.7	36.7	31.8	41.6	58.2	55.9	53.7	50.2	43.1	40.5	37.4	38.7	43.5	39.6	39.6
962	chr3:246025-246164	23.7	26.9	18.5	20.3	28.4	42.3	53.1	67.6	85.1	66.4	63.3	47.9	40.3	39.7	40	46.5	47.1	45.9
2109	chr14:761725-761804	23.7	37.1	19	19.7	28.7	41.1	48.4	73.6	71.6	68.1	59.7	45.7	47.9	43.7	47.7	45.4	45.2	43.1
562	chr3:143925-144164	23.7	30.1	20.4	19.2	34.5	48.8	55.7	63.8	65.5	68	53.4	46.6	37.6	39.1	43.5	46.9	48.3	48.2
1948	chr14:147865-148004	23.6	34.2	18.5	23.1	32.8	42.4	53.5	62.7	71.6	61.7	53.2	48.4	45.5	51.3	46.5	51	45.8	45.3
618	chr3:161445-161584	23.6	50.7	22.3	19	37.9	50	56.1	56.3	61.3	51.6	43.4	42	37.4	39.5	45.7	47.8	44.4	41
1030	chr3:259695-259814	23.6	44.8	26.3	26.9	26.9	36.3	46.4	59	69.2	55.1	56.1	48.5	43.2	46	41.8	44	41.7	42.9
1248	chr6:212675-212814	23.6	33.8	20.9	20.1	32.4	46.3	53.3	61.6	70.3	61.6	52.3	44.8	36.2	38	46.1	53.1	47.9	46.4
1421	chr2:585585-585724	23.6	34.3	19.1	20.6	34.4	43.6	54.4	64.3	67.6	64.4	52.7	46.9	44.5	43.4	49	47.1	48	43.4
1323	chr2:126625-126764	23.6	51.6	25.1	24.3	29.8	36.9	46.7	55.3	62.2	60	52.6	48.7	47	49	50	49.4	44.1	41.2
1829	chr13:231425-231564	23.5	36	19.1	22.1	24.4	44.9	48.3	65.9	66.5	70.7	60.5	49.1	50.1	46.6	51.6	49.5	46.1	47.2
2308	chr16:712785-712904	23.5	38.3	20.7	25.7	30.4	40.7	46.8	64.1	63.6	62.9	54.4	43.8	43.8	43.4	45.1	43	45.8	44.7
1634	chr7:157185-157324	23.5	37.2	23.1	19.4	30.1	45.7	47.6	67.2	65.5	59.6	57.9	51.1	45.5	45.1	46.9	48.2	47.1	42.1
844	chr3:216915-217054	23.5	26.4	22.1	19.1	34	46.6	54.8	64.9	67.1	66.7	58.7	47.8	44.7	43.8	47.8	50.5	47.7	44.8
851	chr3:218755-219014	23.5	29.5	15.7	17	41.3	59.2	60.1	58.4	65.1	65.9	47.6	47.4	39.3	42.7	54.6	55	53.2	49.3
2284	chr16:627185-627304	23.4	33.5	17.9	17.4	29.4	45.9	51.4	70.2	69.4	67.4	62.3	50.1	49.4	50.5	53.7	56.3	51	51
450	chr3:116995-117114	23.4	30.2	14.9	16.5	41.9	54.4	64.7	64.1	60.6	64.3	46.4	51.7	55.8	65	70.7	69.1	63.9	52.9
2085	chr14:702325-702464	23.4	38.9	20.5	22.6	25.3	39	53.7	63.4	74.3	60.2	57.5	44.7	44.3	43.1	42.5	42.4	42.9	40.8
660	chr3:171245-171384	23.4	26.5	18	16.9	27.1	39.9	55.8	75	83.3	73.5	66.6	53.9	45.8	42.5	47.7	56.2	49.6	50.5
1794	chr12:609455-609594	23.4	27.4	16.5	17.4	34.9	52.6	60.3	64.9	67.1	66.3	53.5	46.9	42.5	48.9	53.5	55.6	51.9	49.4
659	chr3:171045-171184	23.4	30.8	18.5	18.5	31	43.7	54.4	70.5	71.1	71	58.7	46.2	45	40.2	47.3	49.5	49.1	46.5
529	chr3:135165-135664	23.4	26.1	17.6	16.8	38.6	51.7	55.5	64	66	65.5	54.6	48.2	41.9	41.7	49.3	52.1	49.3	46.8
1673	chr8:190465-190604	23.4	35.6	31.7	28	35.3	30.6	46.6	58.2	59.2	56.2	51.7	40.6	43.3	42.6	43.6	39	38.5	35.8
1678	chr8:325165-325304	23.4	42.4	23.9	22.4	29.7	34.7	50.6	62.8	67.2	63.5	55.3	45	44.9	44.3	45.7	48.5	50.5	44.5
1314	chr2:106975-107134	23.3	31.6	21.8	22.1	29.8	37.3	53.2	65.6	70.3	65	57.3	47.2	44.8	45.6	45.6	46.3	45.5	45.3
118	chr3:036515-036654	23.3	24.1	15.5	17.7	50.4	60.1	59.2	59.5	64.3	55.7	45.6	39.2	37.1	41.8	53.6	58.2	51	46.5
124	chr3:037935-038074	23.3	22	14.9	16.7	48.2	56.6	61.5	61.1	68.5	59.3	50.1	46.9	37	43.5	51.8	61.6	56.6	52.8
955	chr3:243765-244044	23.3	28.8	17.2	16.9	29	44.2	58.2	70.6	72.1	69.4	57.9	48.1	41.1	41.5	44.8	52.6	49.9	50.6
2043	chr14:531665-531804	23.3	41.3	23	20.9	26.8	38.5	53	62.8	70.5	59.5	54.6	47.8	44.5	44	47.5	47.8	43.8	42.8
283	chr3:072355-072494	23.3	23.4	14.9	19.3	46.7	59.2	60.2	61.1	70.5	59.4	48.5	41.3	38.5	45	55.2	62.5	51.3	49.9
1474	chr2:740405-740544	23.3	39.7	19.1	18.5	32.9	38	50.5	71.2	64.9	68	59.1	49.4	52.9	48.5	52.1	43.5	44.4	42.3
2426	chr11:194575-194714	23.3	30.9	19.4	18	29.9	42.1	52.1	71.8	67.8	72.7	54.9	47.8	52.2	47.8	50.9	50.3	51.6	49
1395	chr2:501265-501404	23.3	32.8	16.9	19.1	25.5	43.4	54.9	66.5	74.4	67.2	60.2	51.5	44.9	44.6	48.3	51.8	51.2	50.1
278	chr3:071215-071354	23.3	26.2	17.7	21	46	57.9	49.9	57.6	66.6	56.1	49.2	43.2	38.4	43.4	54.7	54	48.9	46.2
1937	chr14:109985-110064	23.3	42.4	19.3	16.7	27.1	38.6	56.6	67.8	66.1	70.1	59.2	52	51	54	50.7	55.1	51.7	49.4
977	chr3:249435-249574	23.2	45.4	24.6	24.9	26	35.2	52.2	60.9	67.5	55.7	50.3	39.5	42.4	40.2	40.2	42.6	40	37
961	chr3:245865-246004	23.2	28.3	18.6	18.5	28.2	41.3	56.3	65.4	82.5	63.9	59.6	49.9	43.7	43.1	43.8	46.1	48.5	47.5
329	chr3:083945-084064	23.2	30.7	19.5	18.4	30.8	45	55.3	69.4	67.9	67.3	52.5	43.2	41.5	44.3	50.4	56.1	54.7	52.7
1462	chr2:669985-670124	23.2	35.4	19.1	20.1	28.8	37.3	47.4	66.5	70.5	71	61.2	50.4	49.4	47.9	47.3	45.3	45.8	44.4
379	chr3:102495-102634	23.2	25.9	14.1	14.1	37.3	52.4	53.2	72.8	71.4	67.9	60.7	52.8	46.1	46.5	53.8	54.8	54.5	47.9
2319	chr16:725125-725264	23.2	31.5	17.4	19.6	29.1	49.4	53.9	70.6	67.8	66.7	53.9	53.3	56.5	58.8	58	50.5	52.1	48.3
1183	chr3:293955-294094	23.2	36.6	16.8	14.2	30.3	49.7	63.7	65.1	62.4	68.5	50.7	54.1	56.2	61.1	61.9	57.5	48.9	43.1
1371	chr2:331685-331824	23.2	34.3	16.6	18.9	34.3	46	54	64.1	62.3	63.8	51	49.3	47.2	48	52.5	52.9	50.2	47
1122	chr3:280225-280344	23.1	32.2	15.7	17	28.4	41.2	52.3	72.1	63.5	80.5	62	56.8	55	56.8	54.3	49.5	46.1	45.4
2216	chr16:217705-217784	23.1	31	16.8	17	28.6	43	52.4	73.5	71.7	69	57.7	49	49.3	43.6	47.4	48.4	46.7	44.8
1311	chr2:101425-101644	23.1	36.2	22.4	20.4	23.4	36.4	49.8	69.1	72.8	66.9	65.7	54.2	49.1	51.4	47.9	54.4	46.6	49.5
1172	chr3:291065-291204	23.1	33.7	16.9	18.8	31.4	45.6	55.2	71.8	57.6	73	49.2	50	51	48.9	53.7	49.7	42.4	41
1668	chr8:025825-025964	23.1	35.4	16.9	20.8	25.9	41.4	53.3	64.8	70.9	63.6	57.8	54	48.7	54.6	51.4	50.1	49.2	49.1
419	chr3:110395-110634	23.1	27.4	18.2	16.4	44.4	56.2	63.8	62.9	58.6	56.8	43.8	42.9	45.4	49.3	63.5	59.8	50.9	48.7
2125	chr15:194065-194204	23.1	49	23.2	20.1	24.8	31.6	46.9	67.9	68.1	63.1	57.1	44.6	48.6	46.1	45	45.5	46	44.9
2012	chr14:419245-419384	23.1	42.9	19.6	19.8	29.3	44	52.5	60.6	65.6	57.6	50.7	45.5	44	47.4	51.4	47.1	47.7	44
2053	chr14:633965-634104	23	38.3	24.7	22.3	30.3	42.7	47.9	54.5	62.4	58.9	50.9	41	42.8	41.2	42.8	42.7	43.3	39.2
1617	chr7:085885-086024	23	31.1	22.4	20.8	31.5	37	46.4	67	65.7	68.2	60.6	46.9	44.9	43.7	47.3	44.4	43.4	41.7
1391	chr2:410445-410584	23	28.6	17.3	20.2	34.4	46.4	46.2	67.6	70.5	58.7	59.4	46.8	38.5	39.8	47.8	50.3	49.7	46
1121	chr3:279985-280184	23	28.5	17.2	18.1	24.8	36.6	49.5	70	71.6	79.9	69.8	58.3	59.1	60.3	61.1	59.2	49.5	49.5
1189	chr3:296735-296874	23	35.8	12.5	13.2	34.4	49.3	65.3	84.2	48.2	77.1	44.5	50	61.2	63.7	62.7	50.1	48.8	41.5
895	chr3:229195-229614	23	33.9	15.3	18.3	38.8	51.9	51.5	58.1	63.8	58.6	52	47.3	37.4	40.4	51.4	50.9	45.4	44.6
1439	chr2:625585-625764	23	32.5	14.3	18.4	29.6	50.6	55.2	65.8	62.6	67.1	52.8	51.6	50.1	54.8	55.3	58.7	51.2	46.1
1935	chr14:080905-081044	23	34.9	19.1	19.8	32.5	41.8	52.9	59.1	67.6	58.7	55.1	45.1	44.5	43	48.8	48.5	49.3	44.5
1513	chr4:296835-296934	23	40.8	16.5	22.1	29.7	40.5	52.6	62	68.4	59.1	53.3	52.3	46.6	49.3	51.1	48.6	50.1	47.2
2423	chr11:194075-194194	23	36.4	16.3	18.2	27.8	43.2	52.4	68	67.6	64.4	57	43.8	45.6	44	44.7	44.2	45.7	44.5
523	chr3:133165-133304	23	28.5	18.2	18.2	41.2	53.5	54.1	60.5	65.7	56.9	51.3	45.6	41.4	43.3	49.5	50.1	47.2	44.8
1255	chr9:085055-085174	23	21.9	14.3	16.3	23.2	38.7	57	75.5	87.2	72.1	66.3	51.9	46.3	49.8	53.8	60.2	56.2	56
2301	chr16:704965-705104	22.9	31.8	20.9	19	27.6	36.1	54.2	65.9	75.9	67.5	56.7	50.2	41.5	46.6	45	54	49.1	51.4
280	chr3:071695-071954	22.9	25.3	15.8	19.4	45.8	56.8	60.8	57.5	63.6	57.6	44	41.9	37	44.9	58.2	64	53	48.9
912	chr3:234625-235064	22.9	27	16.8	17.8	32.6	47.9	55.8	61.1	73.4	58.7	57.1	47.3	38.6	41.3	43.8	50.6	49.6	49.8
212	chr3:056495-056634	22.9	30.6	26.7	15.7	32.9	42.5	56.3	63.5	69.2	64.6	51.5	50.8	48.7	50.1	56.6	61	52.8	55.1
1027	chr3:259115-259254	22.9	48.9	24.1	21.9	27.3	36.6	49.7	60.2	62.1	60.7	52.3	50	49.1	55.6	51.7	49.5	46.6	45.2
4	chr1:115125-115244	22.9	27.3	18.4	17.4	29.4	39.1	55	68.2	74.3	68.8	59.4	45.3	39.1	35.2	38	42.6	43	43
1012	chr3:256115-256374	22.9	30.9	16.7	17.2	33.7	48.2	58.5	64.7	63	61.6	49.6	49.6	41.9	45.4	47.8	45.5	46.7	46.3
2248	chr16:300245-300384	22.9	30.9	16.4	15.8	34.3	55	53.3	65.5	61.9	65.5	53.6	45.4	48.2	42.4	47.9	53.5	49.9	49.8
1016	chr3:257055-257194	22.9	27.5	16.8	12.9	36.8	44.1	53.9	69.1	63.7	75.7	54.7	49.1	44.1	44.5	44.8	44.4	48	47.4
1973	chr14:258725-258844	22.9	31.7	20.8	19.8	28.3	37.7	45	69.8	68.1	68.6	61.1	48	44.7	43.6	41.2	44.1	44.3	44.5
2018	chr14:451625-451784	22.9	38.8	19.8	21.6	26.8	37.3	48.7	64.4	68.4	61.5	56.8	44.3	43.2	41.7	42	43	40.9	40.5
1849	chr13:608145-608264	22.9	39.1	17.2	21.3	30	47.8	50.9	57.1	63.5	62.5	48.1	49.8	48.3	54.3	58	57.9	49.9	47.3
786	chr3:205135-205254	22.9	33.2	19.1	16.5	28.1	40.5	54.5	66.4	67.6	68.9	60.5	56.6	47.3	48.6	49.6	55.1	50.6	50.3
1790	chr12:561635-561774	22.9	29.9	18.8	20.9	27	37.2	57.6	67.8	69.8	67	58.9	48	46.1	48.1	48.2	50.2	50.4	48.6
1774	chr12:287355-287474	22.8	35.8	19	18.8	26	38.2	49.1	67.8	72.3	64.3	60.2	49	42.5	40.5	44	46.8	44.7	44.6
1500	chr4:276515-276654	22.8	32.2	19.5	22.3	29.4	38.6	50.3	64	71.2	60.6	56.3	48.3	49.1	52.4	47.9	45.6	47.8	45.3
863	chr3:222695-222814	22.8	21.6	16.6	15.9	39.9	52.3	49.7	63.2	72.4	65.7	61.4	44.2	38.3	36.1	43.7	47.9	44.4	43.5
634	chr3:164855-165034	22.8	27.9	14.7	16	39.3	52.9	54.2	60.2	66.3	57.6	54.5	46.3	42.9	45	50.9	53.7	51.7	47.5
2422	chr11:193895-194034	22.8	33.6	15.7	19.5	28.6	44.4	56.1	63.2	65.6	64.6	52	44.1	47.3	45	47.8	48.4	44.7	43.4
1055	chr3:265335-265474	22.8	35.4	21	22.4	28	36.6	45.9	62.2	67.5	60.6	55	46.4	43.4	40.8	41.1	36.9	38.1	37.8
745	chr3:192745-192884	22.8	30.2	19.7	17.8	28	41.5	56.3	65.2	63.2	65.5	57.3	51.6	46.9	50.8	50.5	48.4	48.5	51.1
1006	chr3:254975-255114	22.8	41.9	22	18.9	27	37.1	54.9	59.8	65	59.1	53.4	46.2	44.3	45.7	43.1	44.4	43.6	43.3
1796	chr12:609895-610034	22.8	29.1	14.8	18.4	35.1	48.1	57.4	65.2	63.3	65.4	51.8	43	40.9	42.1	48.3	52.2	49.9	44.8
1149	chr3:287185-287304	22.8	29.1	16	17.5	26.7	37.8	52.9	70.9	71.3	73.8	58.7	54.3	44.5	47.8	51.9	48.1	45.6	47
564	chr3:144425-144564	22.7	28.5	17	15.8	35.9	47.6	58	63	62.7	63.1	49.6	49.1	40	43.5	46.5	48.5	45.8	47.8
2077	chr14:700165-700304	22.7	36.4	19.2	20.1	30.1	41.2	51.4	61.7	66.5	58.5	51.5	44.3	43.1	43.1	43.6	44.6	43.3	41.6
940	chr3:241045-241184	22.7	36.9	21.3	19.4	29.1	41.3	51.4	60	64.4	56.6	54.6	48	40.6	39.8	44	50.5	45.7	45.4
1852	chr13:608665-608804	22.7	38.8	18.6	18.9	25.8	46.4	56.4	61.2	63.8	62.2	49.5	47.7	44.5	48.9	53.8	55.7	48.1	47.3
1976	chr14:259205-259344	22.7	33.4	17.4	19.4	24.7	39.1	51.7	62.3	74.4	60.8	57.8	51.4	41.3	43.7	43.6	46.1	47	45.9
1895	chr14:044405-044544	22.7	43.8	22.4	20.7	25.6	30.5	49.6	65.2	65.8	63.9	56.1	43.6	48.1	45.4	45.3	47	44.4	41.7
1483	chr2:749215-749354	22.6	34.3	22.1	22.9	26.7	34.7	54.2	60.9	68.3	60.2	53.9	48.8	46.3	48.2	46.7	44.9	44.6	41.9
2098	chr14:736225-736364	22.6	40	23.6	23.9	26	32.2	45.7	60.1	61.4	55.9	58.3	49.2	52.3	54	51.1	46.7	43.4	40.2
380	chr3:102655-102774	22.6	27.8	14.6	14.9	39.2	46.9	52.1	62.8	70.3	64	56.1	50.7	45	46.7	50.6	53.4	51.8	48.8
362	chr3:098175-098314	22.6	23.7	15.8	14.6	38.5	47.6	59.3	58.8	72	62.7	57.1	64	47.6	50.7	56.8	55.4	51.5	53.8
491	chr3:126435-126574	22.6	37.3	16.1	14.5	38.2	50.8	65.6	61.5	54.6	60.1	44.3	51.6	50.6	58.2	70.5	62.8	62.9	47.9
24	chr3:013335-013474	22.5	24.8	18.5	18.7	27.8	38.1	39.6	66.3	77.2	65.5	62.7	59.2	39.6	43.5	43.9	47	48.2	54.7
434	chr3:113435-113574	22.5	30.4	15.4	14.3	42.9	53.5	61.8	62	54.8	63.7	46.3	48.1	49.3	55.1	66.8	61.5	54	50.5
2239	chr16:295605-295804	22.5	35.4	18.1	16.7	29.9	43.5	51.8	61.9	66.9	63.1	56.5	44.4	48.1	45.2	48.1	47	47.6	42.6
31	chr3:015135-015274	22.5	41	29.8	24.4	38.8	46.2	42.3	60.4	50	48.5	37.1	37	35.9	36	40.1	35.5	38.7	42
1007	chr3:255135-255274	22.5	30.4	18.1	16.7	28.4	36.6	56.4	70.6	70.5	63.5	59.7	50.3	45.9	43.7	44.9	44.9	45.4	45.3
1999	chr14:370045-370184	22.5	36.4	21	20.5	28.1	34.5	44.2	66.8	67.9	64	61	51.9	46.1	46.7	47	48	45.7	44
1090	chr3:273555-273674	22.5	34.5	17.7	15.7	30.6	43.7	52.4	67.9	55.1	73.2	51.8	50	51	52.3	50	46.1	44.5	42.9
123	chr3:037775-037914	22.5	22.8	19.4	13.7	45.8	59.6	57.7	62.2	56.9	56.4	41.6	43.1	38.8	47.5	61.4	58.6	54.1	48.9
1965	chr14:239405-239484	22.5	33.5	20.9	19	31.1	35.2	46.8	66.7	63.8	67.8	53.3	52.4	51.1	46	52.1	48.5	44.2	43
2385	chr10:573895-574034	22.5	34.3	21.7	19.6	25.8	36.3	48.4	63.5	67.6	64.3	54.9	46.4	44	43.8	48	48.4	45.8	47.3
2208	chr16:150865-151004	22.5	36.9	19.5	18.6	21.4	35.9	53.2	64.8	72.9	67.5	61.3	51.8	45.5	46	46.3	50.1	46.2	45.9
1664	chr7:1013585-1013724	22.5	31.9	21.3	22.1	28.6	39.8	51.8	62.7	62.8	56.2	52.3	43.6	40.6	42.4	40.9	42.3	39.9	38.7
1337	chr2:182405-182524	22.5	28.4	18.9	19.1	27.5	39.5	48.7	68.5	64.9	67.8	60.7	43.2	45.1	42.5	45.5	45.8	50	45.4
546	chr3:140225-140384	22.4	29.1	16.5	17	35.8	50.4	56.7	61.5	65.6	57.2	49.9	46	40	43.1	47.9	48.5	49.2	46.8
958	chr3:244845-244984	22.4	26.8	17.3	17.6	28.8	42.1	50.5	66	67.6	63	57.5	47.2	39.6	40	41.2	47	46.2	46.3
1810	chr12:759625-759764	22.4	36	17.7	19.8	27.1	43.1	53.1	57.9	59.5	64.6	54.8	44.7	41.5	40.7	45.7	48.5	43.4	45.4
2057	chr14:685085-685224	22.4	38.2	23	21.1	27.9	38.7	50.9	57.9	60.3	58.5	54	44.5	44.2	41.2	40.3	42.3	39.3	40.6
1602	chr5:456405-456544	22.4	33.9	16.2	19.4	23.3	39.6	55.6	64.2	65	65.1	55	52.3	48.9	52	54.9	54.4	50.5	48.4
1646	chr7:446455-446594	22.4	35.2	17.8	22.8	23.1	40.4	46.1	64.2	65.8	62.6	57.7	47.6	48.4	49.1	50.4	48.3	46.4	42.2
1456	chr2:666925-667064	22.4	38.2	22.1	20.3	33	36.5	45.7	60.1	60.8	56.2	51.1	45.9	44.5	40.5	43.6	39.4	40.5	39.9
1547	chr4:1350175-1350314	22.4	30.4	17	19.1	27.2	43.7	55.6	63.8	67	61.5	54.3	47.9	43	45.2	45.6	49.6	48.1	46.5
1287	chr2:010865-011004	22.4	35.1	18.9	19.1	29.5	43.6	54.4	57.3	63.3	58.9	50.1	45.3	42.7	43	45.7	46.3	46.2	45.8
5	chr1:115305-115444	22.4	27.3	19.7	19.2	28.3	32.1	45.3	62.3	82	74.1	56.1	54.2	42.6	40.4	41.9	46.2	39.4	45.1
850	chr3:218375-218674	22.4	25.6	15.5	15	36	52.3	57.3	61.1	62.1	59.5	50.7	45.5	37.7	42.5	51.7	55.5	51.6	49.1
853	chr3:219515-219654	22.4	27.8	21.6	16.2	36.7	51.8	56.4	56.9	62.1	55.1	49.6	42.7	37.3	41.9	47.1	54.5	47.6	49.1
1806	chr12:758745-758904	22.3	33.1	15.4	17.6	28.2	44.9	57.1	63.7	65.2	60.9	49.4	44.9	40.5	44.8	47.1	51.9	49.2	47.6
2195	chr16:129065-129204	22.3	38.7	19.3	18.1	31.2	35	55.8	57.9	67.1	61.7	49.9	45.5	45	49.3	45.7	45.8	49.7	45.2
1785	chr12:425205-425304	22.3	35.2	21.1	17.9	27.1	38.9	51.8	67.1	60.8	59.4	53.4	40.6	47.8	43.8	48.9	48.3	47.6	42
1056	chr3:265495-265634	22.3	32.2	20.1	22.1	28.8	36.6	46.3	59.2	68.7	59.3	56	45	41.7	37.6	39.8	36.3	36.4	37.2
2155	chr15:915385-915524	22.3	38.6	17.9	17.2	28.7	46.7	54.7	63.2	61.5	62.9	48.2	44.6	43.6	44.6	48.3	45.1	45	43.5
784	chr3:204655-204934	22.2	29.5	17.3	16.5	28.4	36.7	54	64.2	70.9	67.4	59.1	53.9	46.6	47.4	47.6	54	50.2	49.2
348	chr3:095655-095794	22.2	28.7	20.6	21	28.5	40.9	48.4	54.5	67.8	58.7	54.1	46.3	39.7	43.4	44.3	51.3	48.3	48.7
97	chr3:032215-032354	22.2	23	12.1	13.2	41	54.9	53.8	61.6	62	65.8	56.6	54.2	38.9	42.6	51	53.7	49.9	53.1
1494	chr4:068925-069064	22.2	36.7	17.3	17.5	31.9	48.8	55.7	55.8	58.6	61.7	45.4	46	46.1	50.5	53.5	48.6	48.1	43.2
1330	chr2:132345-132504	22.2	30.4	18.9	20.8	26.8	36.8	47	61.4	68.3	65.4	59.3	46.6	46.5	44.8	44.7	45.3	42.3	40.8
1449	chr2:663605-663744	22.2	43.6	21.1	23.3	24.9	37.9	45	57	64.2	59.9	51.3	43.2	44.1	43	42.4	39.6	39.5	36.5
567	chr3:145105-145364	22.2	30.2	18.6	18.1	31.5	43.7	53.3	63.1	64.7	59.5	49.8	39.6	38.6	36.8	40.8	45	42.8	40.5
1870	chr13:637485-637624	22.2	33.6	17	19.6	30	41.4	49.7	62.1	57.4	59.6	56.7	42.6	49.1	49.8	53.6	54.5	50.3	45.6
2252	chr16:355605-355744	22.1	38.5	19.8	20.3	24.7	32.7	45.1	62.9	69.5	60.8	56.6	45.6	46.9	45.1	45	46.1	44.7	40.5
2203	chr16:149845-149984	22.1	30.2	19.5	20.4	28	35.6	47.9	63.4	69.1	64	56.8	44.4	45.4	41.5	44.1	43	44.8	42.4
1913	chr14:060865-061004	22.1	32.2	23.3	20	28.7	39.1	47.2	59	59.8	56.2	54.4	42.4	42.7	39.7	44	43.5	40.7	40.3
1742	chr11:588815-588914	22.1	37	21.7	20.7	27.2	38.5	52.1	59.6	62.1	54.9	49.4	42.7	39.7	40.6	42.6	46.4	43.8	40.8
1814	chr12:991355-991494	22.1	36.4	18	20.4	25.8	38.1	49.2	60.9	64.3	60.8	56.6	48.5	44.1	44.7	43.6	44.2	41.6	42
431	chr3:112955-113074	22.1	27.2	14	15.1	40.2	53.1	63.8	62.9	54.8	62.5	39.8	45.1	50.6	60.2	68.3	63.1	56.7	47.1
1903	chr14:052585-052664	22.1	27.8	15.1	22.4	24.4	40	47.6	63.5	70.1	66.8	60.9	44	47.1	46.5	48.3	43.6	43.3	43.3
1225	chr3:309575-309714	22.1	43.4	26.1	28.2	25.8	33.2	34.1	51.8	60.1	59.1	57.5	45.4	48.7	49.3	44.1	39.1	34.9	33
2257	chr16:360185-360264	22.1	39.9	23.4	21.9	24.4	32.5	48.4	60.2	64.2	57.3	50	39.1	41.4	39.8	43.2	42.2	39.1	37.6
1815	chr12:991515-991654	22.1	41.6	16.9	18.6	26.4	40.1	49	61.6	62.4	59.1	55.1	44.9	43.4	42.8	44.8	41.2	42.2	40.4
1586	chr5:292065-292184	22.1	34.3	16.2	16.4	29.1	42.6	50.6	61.4	61	65	50.6	45.5	43.6	44.4	49	48	43.5	42
1590	chr5:349605-349744	22	26.1	16.6	20.8	34.5	41.3	49.2	60.3	67.1	56.9	54.5	45.3	46.4	53.6	52.7	49.6	50.1	44
972	chr3:248515-248654	22	33.8	17.6	19.1	24.9	36.9	49.3	65.6	63.9	63.6	55.9	44.9	41.6	40.8	42.3	46.3	44.7	44.4
1091	chr3:273695-273814	22	38.9	14.5	15.5	28	40.4	58.2	65.4	63.4	67.4	46.4	46.5	46.1	48.1	47.2	45.6	44.8	41.7
2217	chr16:217805-217924	22	35.7	18.1	20.4	25.6	37.5	49.4	62.4	68.3	60.5	53.3	45.2	43.4	41	41.3	41.8	40.6	40
1217	chr3:302725-302864	22	32.5	17.6	20.3	28.5	40.2	44	63.5	64.3	64	56.2	47.5	45.6	45.2	44.7	38.8	39.9	38.5
2112	chr15:009465-009724	22	44.4	23.1	20.1	29.9	34	48.9	55.9	63.3	55.2	47.2	42.4	45.1	47.6	48.5	47.8	48	40.9
886	chr3:226995-227134	22	33.8	20.7	21.5	39.6	47.5	43	52.5	60.3	49	44.5	32.5	33.8	34.4	40	41.4	38.5	33.6
723	chr3:187065-187184	21.9	29.2	17.5	17.8	24	31.6	44.5	66.1	76.5	74.3	68.2	58.2	47	45.3	46.4	47.1	45.3	46.9
2016	chr14:420045-420184	21.9	37.2	19.7	20	28.5	44.7	47	58.3	57.3	57.6	49.6	41.4	41.5	41.7	45.6	45.4	42	39.6
552	chr3:141425-141544	21.9	28.6	17.2	16.9	32.3	43.6	55.2	59.4	64.5	60.6	47.5	47.5	46.6	48.9	53.6	53.8	50.4	48
664	chr3:172065-172204	21.9	31.9	18.3	16.7	27.2	39.4	55.4	66	61.9	66.3	54.7	49.3	44.9	48	51.7	56	47.2	46.7
1722	chr11:172535-172674	21.9	34.2	21.3	20.2	27.4	34.6	46.9	63.1	63.7	59.5	52.4	41.6	40.7	39.5	39.8	42.3	39.6	39.4
657	chr3:170565-170764	21.9	28.2	17.1	15.5	32.2	44.2	57.8	60.4	63.8	64	46.7	47.1	43.7	45.4	51	50.8	49.3	47.6
2181	chr16:029725-029864	21.9	34.9	18.8	18.1	26.1	36.5	52	59.8	62.7	64.2	53.6	47.6	51.9	54	47	47.6	42.9	46.1
673	chr3:173805-173944	21.9	30.5	20.3	18.7	28.2	36.3	51.9	62.2	66.4	58.3	54.3	42.8	41	38.6	42	46.8	42.4	39.8
1578	chr5:187785-187924	21.9	30.1	16.4	18.3	30	43	51.8	58.8	61.5	59.6	53	39.4	41.2	43.7	46.2	49.8	46.9	44.3
1633	chr7:156985-157124	21.9	26.8	16.4	20.2	29	46.8	46.2	61.8	59.4	58.9	52.5	46.9	35.7	40.9	39.9	44.2	44	40
361	chr3:098035-098154	21.9	23.2	14.4	13.7	31.3	47.1	52.3	67.8	69.5	64.3	67.4	57	45.9	47.5	51.6	56.8	51.3	50.3
571	chr3:146425-146564	21.9	29.4	18.3	15.9	28.1	41.7	54.9	62.7	66.7	61.3	53.6	46.3	41.8	41.5	47	49.9	46.7	46.5
1326	chr2:131545-131684	21.9	32.4	18	18	25.8	38.5	44.8	62.5	70.8	61.3	58.1	46.5	43.6	42.7	44.2	43.2	42.8	41.3
1499	chr4:276335-276474	21.9	33.4	17.1	21.1	27.9	36.1	45.3	62.1	62.2	63.1	55.4	43.7	46.8	45.1	44.1	40.1	41	38.7
1720	chr11:172215-172354	21.8	31.1	22.3	19.5	35.8	35	43.4	57.8	62.6	60.9	46.4	40.4	42.4	37.6	44.1	38.9	42.2	36.9
1772	chr12:286755-286894	21.8	30.5	20.3	18.4	29.1	34.1	51.5	63.3	60.5	61.8	52	42.8	46.3	47.9	48.9	49.9	45.4	41.9
1286	chr2:010705-010844	21.8	34.5	17.4	18.3	26.7	45.5	56.5	59.4	62.2	63.4	47.7	43.2	43.7	44.5	46.8	46.7	44	42.6
700	chr3:180025-180264	21.8	31.8	16.1	15.1	31.1	42.5	55.7	61	61.5	64.8	47.6	46.1	46.1	48.1	52.7	46.6	45.8	43.8
369	chr3:100075-100354	21.8	25	15.9	14.4	41.3	52.8	52.3	55.8	63.6	59.5	47.2	44.1	35.6	38.1	47.1	49.9	47.9	48
1177	chr3:292405-292544	21.8	29.5	16.1	15.3	26.5	40	46.1	66.7	64.8	80.3	61.2	63.3	51.6	58.8	56.3	51.6	47.2	49.4
756	chr3:194945-195224	21.8	32.1	17.6	17.1	28.9	38.6	51.5	59.7	65.4	61.6	50.7	45.9	44.1	42.8	46.4	43.6	43.6	44
676	chr3:174485-174784	21.8	29.2	21.1	20.7	29.3	41.3	51.1	59.6	65.4	54.2	48.3	39.4	40.8	37.7	41.2	41.7	41	39.3
836	chr3:215435-215574	21.8	30.6	21.4	19.9	34.8	47.3	48.1	51.9	59.7	54.9	43.2	38.8	37.4	36.2	42.9	45.8	40.8	38.4
1468	chr2:683765-683904	21.8	35.8	19.4	20.2	26.6	33.9	46.7	58.3	64.4	59.7	54	45.2	45	43.1	44.3	41.7	39.5	38
965	chr3:246505-246644	21.7	23.7	18	18.9	24.1	36.1	53.2	68.5	69.9	63.1	65.1	46.9	44.1	44.2	43.2	49.9	49.3	46.2
1750	chr12:022095-022234	21.7	28.1	22.3	20	32.9	37	46.5	61.3	58	60.6	51.5	38.3	41.7	39.3	40.9	38.7	37.9	35.1
1283	chr10:352365-352504	21.7	27	13.7	13.4	29.2	42.4	64.7	68.3	63.9	69.1	48.5	46.2	47.5	52.8	57.3	59.5	55.9	52.2
129	chr3:038755-038894	21.7	26.2	18.3	16.2	42.5	55.9	52.9	57.8	57.6	53.4	43.7	44.9	45.4	62.1	63.8	55.1	53.7	49.5
1595	chr5:351065-351204	21.7	33	14.8	17.9	30.9	45.3	47	56.4	64.5	56.5	55.7	42.5	39.8	41.5	46.6	45.9	42.4	41.2
721	chr3:186585-186844	21.7	27.4	18.4	17.3	22.2	31.2	46.3	70.9	72.5	71.6	68.6	54.1	45.7	40.8	40.6	42.9	40.7	43.1
2316	chr16:724525-724664	21.7	33	19.1	18.9	30.7	36.8	44	59.3	57.9	62.2	56.3	47.6	45.4	46	47	40.7	45.4	42.2
759	chr3:196035-196154	21.6	29.2	20.2	15.8	26.2	36.5	54.6	59.6	66.1	63.5	56.8	50.3	44	47	46.1	46.7	46.9	45.6
1205	chr3:300095-300234	21.6	35.5	23.4	23.9	25.9	36.1	41	54.2	62.4	56.6	51.1	42.8	43.1	41.1	39.5	37.5	38.5	34.9
1816	chr12:991695-991834	21.6	28.8	19.6	18	29.1	35.4	46.9	60.1	64.8	62.6	57.6	46.1	41.8	41.6	41.5	45.1	41.5	43.2
29	chr3:014795-014934	21.6	30	20	17.2	30.7	44.7	49	63.2	55.6	56.6	45.3	47.1	35.9	40.4	41.6	44.2	47.3	47.1
1138	chr3:284325-284464	21.5	28.9	19.4	20.7	29.8	41.3	43.8	53.2	66	56.3	53.2	47.3	35.4	36.5	34.8	35	35.6	38.1
1898	chr14:044905-045044	21.5	39.2	21.7	21.2	25.9	33.7	44.9	57.6	61.5	57.2	50	43.7	44.3	44.9	46.2	45.1	42.6	40.6
2145	chr15:721585-721724	21.5	30.4	24.5	20.4	31.5	35.4	40.6	57.9	53.4	57.6	56	39.8	46.9	43.7	43.9	37.4	42.4	36.4
2387	chr10:574295-574554	21.5	35.6	19.5	18.9	25.5	34.5	47.9	61.2	71.4	57.8	53.5	46.2	39.5	40.6	40.6	43.5	43.4	47
1510	chr4:296255-296394	21.5	29.5	19.2	19	28.8	32.6	48.4	62.4	63.6	62	51.7	47.6	53.1	51.5	53.1	48.6	51.1	45.9
1580	chr5:188225-188364	21.5	28.9	14.6	19.6	29.5	44.2	49.6	59	62.4	59.2	51.4	40.5	40.1	41.4	45.4	48.1	45.2	43.3
1282	chr10:352185-352324	21.5	26.2	16	17.3	26.4	37.2	55.1	69.4	67.6	71.7	53.9	49.2	47.3	50	50.3	52.6	50.4	49.6
910	chr3:233845-234344	21.5	25.4	15.9	16.6	33.7	47.9	53.7	56.3	65	53.6	47.1	40.2	33.2	33.7	38.7	44.5	42.3	44.1
1511	chr4:296515-296654	21.4	34.5	15.6	18.5	26.4	37	48.5	62.9	66.2	61	53.4	47.2	48.8	50.5	48.9	46.6	46.1	43.5
1281	chr10:352025-352164	21.4	26.3	15.8	16.8	24.2	34.2	58.7	67.2	66.5	68.6	57	42.3	49.8	47.2	47.4	52.9	52	46.4
1687	chr8:328245-328384	21.4	34.3	17.3	19.9	23.3	37.1	50.8	61.7	62.1	62.1	49.1	47.1	46.6	47.3	46.1	50.8	46.3	44.9
566	chr3:144745-145064	21.4	30.9	17.4	18	32	41.5	53.1	56.5	63.1	55.4	45.3	40	36.1	36.7	39.5	46.3	41.8	41.4
2078	chr14:701065-701204	21.4	39.9	25.9	20.6	28.9	37.2	42.4	53.7	56.5	51.7	48.4	37.6	41.3	38.1	40.9	40.7	37	35
328	chr3:083745-083884	21.4	32.7	19.9	19	28.6	38	48.5	56.4	66.2	55.2	46.6	41.9	36.9	40.5	43.4	56.1	48.1	45.3
986	chr3:251435-251574	21.4	28.2	17.2	16.6	23.3	32.4	47.5	69.3	68.3	67.2	66.6	48.1	47.9	41.7	42.9	42.6	44.2	40.9
32	chr3:015295-015434	21.4	38.8	22.4	26.7	36	39.5	40.6	49.6	48.7	48.3	36.9	40.1	32.3	34.2	33.7	36.2	37.3	36.9
1160	chr3:289005-289144	21.3	30.6	15.5	17.9	28.2	42.3	47.6	64	55.6	66.3	49.7	46.7	44.2	46.5	48.5	38.5	40.8	40.7
400	chr3:106575-106714	21.3	32.1	18.2	19.7	38.9	48.3	48.4	48.4	59	46	42.5	40.4	35.9	40.3	48.7	53.2	41.5	40.4
364	chr3:098695-098914	21.3	26.3	18.4	16.1	38.1	46.7	52.2	50.9	62.6	54.5	47.3	51.1	36.5	40.8	48.9	52.6	44.6	45.8
1062	chr3:266515-266654	21.3	30	18.1	21.3	28.9	36	46	61.8	58.6	56.3	51.6	39.6	35.8	32.6	33.6	32.8	31	31.2
1756	chr12:027215-027354	21.2	30.9	18.5	18.6	29.5	43	47.9	61	58.6	53	45.7	41.7	39.5	42.8	43.6	40.4	40.2	38
1318	chr2:107835-107974	21.2	26	21.1	16.8	31.5	36.7	45	57.6	61.7	61.5	53.5	40.3	40.2	43.1	45.8	46.8	43.7	42.6
1663	chr7:1013285-1013424	21.2	31.2	18.6	20.9	28.1	38	45.7	58.7	58.6	55.9	50.3	41	39.2	36.1	39.1	39.5	38	36.5
1719	chr11:172035-172154	21.2	35.2	21.1	22	25.5	32.4	42.7	57.7	57	55	55.7	42.6	43.9	40.5	41.1	41.2	37.9	35.9
710	chr3:183545-183684	21.2	25.7	16.9	16.3	33.1	41	53.7	60	55.5	66.1	47.9	43.9	41.1	40.6	40.7	40.6	42.3	39.2
1324	chr2:126825-127044	21.2	39.4	24.6	23.3	32.7	37.3	41.3	47.2	58	46.4	45.4	42.4	34	40.1	40.3	38.9	36.9	35.6
2250	chr16:355145-355284	21.2	41.4	25.6	20.4	24	30.4	40.6	54.9	65	51.5	51.9	46.5	41.1	42.6	42.6	41.7	40.5	39.7
2310	chr16:713225-713364	21.2	33.5	21.5	18.4	32.3	36.2	48.1	58.1	53.3	58.9	48.4	43.4	43.1	41.9	45.6	40.5	43.6	41.9
1847	chr13:607765-607904	21.2	34.5	15.5	19.3	26.2	44.3	47.1	54.3	62.7	58.2	52	43.9	40.5	41.2	48.7	46.3	44.1	42.3
1038	chr3:261775-261974	21.2	31.6	18.1	17.6	25	32.7	40.2	59.4	70.6	59.2	61.2	47.7	41.8	37.7	38.2	37.5	35.7	36.2
197	chr3:052755-052894	21.1	39.6	15.9	14.7	33.1	41.3	50.3	54.5	64.3	55.3	46.8	40.5	39.4	38.8	44	46.4	43.2	37.9
196	chr3:052595-052734	21.1	40.9	15.8	15.8	31.4	45.6	51.8	52.8	57.6	53.1	42.9	40.9	36	39.4	44.6	49.7	48.4	48.2
924	chr3:237705-237864	21.1	35.4	23.6	19.6	29.4	38.4	46.6	55.1	58.1	50.1	44.7	35.1	37.9	36	40.5	39.5	38	34.7
1098	chr3:274935-275074	21.1	32.8	18.2	17.9	30.7	41.9	47.6	56.9	58	56.5	47.4	41.7	37.9	38.2	39.4	38.5	37.1	38.1
2255	chr16:356085-356224	21.1	35.4	15.4	17.2	25.4	38.7	45.4	61.5	62.4	59.7	51	47.5	44.3	46.5	48.1	43.2	45.7	43.7
1941	chr14:110805-110944	21.1	29.7	15.3	15.5	27.3	39.7	56.7	62.2	59	62.1	49.1	44.9	46.6	48.8	49.7	47.3	51.2	47.2
1050	chr3:264375-264514	21.1	42	29.4	23.1	24.2	33	40.7	52.6	55	53.1	45.6	42.6	38	40.9	39.6	36.4	34.5	35.6
2062	chr14:686045-686124	21.1	34.9	18.4	20.7	26.9	35.2	48.6	59.5	56.1	58.6	47.4	38.3	44.5	43.7	41.8	41.3	40.3	39.5
1885	chr14:022565-022704	21.1	26.5	16.3	18.2	28.1	33.9	48.4	63.7	61.3	62.4	52.8	45.3	45.6	49.6	51.3	49.6	49.5	45.1
773	chr3:201975-202114	21	26.5	11.8	13.1	33.5	48.7	56.6	67.8	54.2	67	44	45.9	48.5	46.4	55.3	46.9	47.8	42.7
922	chr3:237365-237504	21	34.1	19.5	18.1	28.8	41.9	47.3	54.3	59.8	51.4	46.6	39.4	39.5	41	44.1	45.8	42.2	39
1628	chr7:130685-130824	21	32.7	20.8	19.2	32	35.9	49.5	52.7	55.9	54	44.8	42.7	41	43.1	46.9	46.3	43.6	39.1
636	chr3:165475-165614	21	25.8	18.1	14.8	35.1	47	51.5	54	67.5	58.6	49	45.1	39.9	42.9	45.9	54.6	49	43.4
1596	chr5:351225-351364	21	33.6	13.5	18	26	44.6	46.3	55.7	65	56.1	52.6	44.6	40.7	44.4	47.6	50.9	46.8	42.9
2088	chr14:706925-707064	21	37.3	22.1	19	25.3	31.7	50.9	53.4	60.5	55.1	49.3	43.1	41.5	41.2	39.8	42.3	39	38.7
923	chr3:237545-237684	21	37.8	18.4	19.1	30.1	42.1	47.9	52.1	55.8	51.6	42.6	33.4	38.6	40.6	43.3	46.2	40.8	35.8
164	chr3:045255-045394	21	23.8	15	13.7	43.5	49.5	48.9	54.4	63.5	58.9	42.8	44.9	41.3	44.6	53	52.8	49.3	43.1
1422	chr2:585745-585884	21	30.1	14.4	18.7	26.3	39.4	46.9	60	61.7	59.2	52.1	43.5	42.9	41.8	43.9	47.2	43.7	42.7
2262	chr16:360925-361144	21	31.8	17.5	17.4	24.6	33.5	45.2	62.7	61.7	60.9	57.5	44.1	44.3	41.9	43.8	44	41.8	40.9
1757	chr12:027395-027534	20.9	27.8	19.8	19.6	33	41.9	44.5	61.7	52	55.5	45.4	36.8	36.1	34	35.5	35.3	39.2	34.1
1791	chr12:561895-562034	20.9	27.9	18	17.2	24.7	32.7	49.4	68.8	63.4	65	54	46	43.4	46.8	47.4	51.5	46.9	47.2
1164	chr3:289785-289924	20.9	36.5	20	18.8	26.6	37.2	43.3	56.9	57.9	54.8	46.1	42	44.2	41.4	45.9	39.1	36.5	33.8
1490	chr2:771125-771244	20.9	38.6	17.9	20.1	25.1	38.9	47.1	53.2	55.9	55.8	48	41.3	40.4	45.9	46.3	44.8	41	38.4
684	chr3:176225-176364	20.9	27.5	14	14	26.3	36.1	57.8	58.3	67.7	67.2	54.3	54.1	50.4	54.4	55.6	55	54.1	54.8
335	chr3:093435-093574	20.9	22.5	13.8	13.2	29.8	38.3	55.2	62.7	69	60.2	51.7	50	39.6	40.7	47.4	57.8	53.2	52.6
860	chr3:221835-222154	20.9	24.3	13.3	13.8	36.6	48.3	50.8	57.1	62.7	56.4	52.9	43.1	37	35.8	42.9	45.3	42.3	41.3
572	chr3:146585-146804	20.9	28.7	18.5	16.7	27.1	36.6	53.5	58.2	67.1	61.2	47.9	44.8	39.5	41	46.5	51.2	43.8	45.6
1497	chr4:275955-276114	20.9	31.9	16.2	24.7	32.2	51	43.7	51.6	45.5	51.3	42.5	38	39.2	42.1	44.2	42.2	39.6	36.9
1126	chr3:280845-280984	20.8	26	15.7	16.3	25.4	35.4	42.4	65.6	66.1	63.5	64.8	53.4	40.6	39.1	39.1	36.7	36.7	39.1
2392	chr10:575455-575674	20.8	26.3	16.9	14.8	21.7	31.5	45.4	68.2	75.2	69.8	61.8	49.2	44.1	41.8	42.9	45.4	45.3	49.7
725	chr3:187365-187904	20.8	28.2	17.4	16.3	24.3	32.6	42.9	59.1	67	68.9	62.1	60	42	43.9	46	43.6	42.3	46.4
2218	chr16:217945-218084	20.8	35.8	17.8	19.2	22.9	36.3	46.9	54.8	60.6	58.1	50.3	41.6	39.3	39.5	39.3	41.2	36.8	37.9
675	chr3:174165-174444	20.8	27.7	17.7	16.8	32.4	42.8	54.4	54.5	59.1	54.8	42.7	41.1	39.4	41.8	43.2	43.1	43.2	40.5
356	chr3:097115-097234	20.8	23.6	15.8	14.6	30.8	39.8	50.5	56.9	62.8	61.8	56.1	51.6	40.6	41	46.7	49.8	45.1	45.5
319	chr3:081005-081144	20.8	23.8	14.8	15	38.1	52.2	51	52.4	53.7	57.4	41.8	39.5	31.9	36.5	47.9	51.4	46.4	46
1467	chr2:683585-683724	20.7	32.9	18.9	17.2	27	34.5	45.1	56.5	60	60.9	51.2	40.7	43.1	40.4	42.2	39	37.5	36.2
897	chr3:229915-230054	20.7	31.2	16.6	13.1	32.7	46.5	48.7	54.6	61.1	52.8	47.2	40	30.2	32.1	40.4	46.8	41.9	41.9
973	chr3:248695-248834	20.7	28.9	17.4	17.6	21	30.3	46.9	62.1	72.6	65.4	56.1	48.8	43.9	45.7	52.1	56	49.1	42.6
1466	chr2:683425-683564	20.7	31.8	20.3	19.9	30.1	30.4	41.5	56.3	57.8	61.9	45.4	41.6	43	40	43.9	39.8	39	35.7
45	chr3:019395-019534	20.7	22.8	16.7	13.2	35.9	47.7	52.4	54.5	59.3	60	44.6	43.9	38.7	43.8	43.9	42.6	45.9	47.4
1380	chr2:386865-386964	20.7	29.2	15.2	17.3	24.4	40.8	45.9	58.3	66.9	58.8	52.7	43.1	38.5	41.2	43	46.5	46	43.6
2076	chr14:699985-700124	20.7	34.2	19	18.7	25.4	36.2	45.6	57.7	58.3	55.3	48.8	37.8	39.3	37.6	39.4	39.4	37.3	34.3
147	chr3:042235-042374	20.7	23.6	15.1	17.2	45.3	48.4	51	48.6	53.1	53.1	38.1	41.7	31.7	38.4	49.4	52	45.1	44.9
1704	chr11:113575-113714	20.7	32	18.1	17.8	26.7	40.8	51.8	53.2	56.2	55.7	45.8	45	41.7	40.4	38.2	47.4	46.5	49.8
149	chr3:042555-042694	20.7	19.5	13.8	16.3	46.4	56.4	48.8	50.7	59.7	51	42.8	41.1	30.6	37.8	45	47.7	47.9	47.2
720	chr3:186425-186564	20.7	28.2	18.7	17.1	25	32.1	45.8	62.1	61.9	65.9	55.4	51.4	41.5	43.9	44.7	47.6	44.4	45
588	chr3:154825-154964	20.6	29.6	19.9	17.5	26.3	38.5	51.8	58	57.8	57.9	43.3	40.5	41.9	44.9	51.5	51.6	45.9	42.4
1400	chr2:502245-502324	20.6	31.1	14.6	15.2	26.9	38.7	48.2	58	63.3	56.1	51.2	46	38.4	40.8	43.6	44.2	42.5	43.8
207	chr3:055095-055574	20.6	26.3	16.4	15.6	30.9	40.9	50.9	56.5	57.9	59.6	48.1	40.7	35.5	34	41.1	46.1	41.8	40.9
2389	chr10:574715-574854	20.6	30.2	16.4	15.9	22.9	35.2	46.2	63.4	66	60.4	54.8	47	38.8	43.4	43.9	47.1	46.3	49.5
981	chr3:250135-250274	20.6	27.5	13.9	13.6	23.3	37.3	54.2	64	66.9	60.9	53.7	48.3	41.2	47.9	52.2	51.3	50.9	51.2
310	chr3:078785-078904	20.6	18.3	15.2	15.3	36.6	47.4	44.1	50.7	68.3	55.2	54.5	54.8	41.4	48.5	51.8	52.5	48.3	48.6
1146	chr3:286665-286804	20.6	30.1	19.8	19.9	22.9	31.8	43.3	61.9	61	58.5	53.4	43	46.8	44.7	42.1	39.9	37.5	37.8
57	chr3:022775-022914	20.6	26.1	17.4	17.1	35.1	43.6	54.3	56.1	52.4	55.2	41.9	40.3	41.1	42.9	47.8	48.2	44.3	41.4
317	chr3:080305-080644	20.6	23	14.3	16.2	39.5	55.1	51.8	52.1	56.9	51	41.5	39.6	31.4	35.6	46.2	51.1	45.5	45
1930	chr14:077425-077504	20.6	27.2	17.2	16	25.7	37.8	48.1	61.1	62.6	57.9	52.8	44.1	37.9	37.5	41.7	43.4	44.9	45
644	chr3:166935-167074	20.5	25	17.8	13.5	35.2	49.2	58.3	56.8	50.8	58	40.5	40.1	40.6	40.3	50.3	47	43.3	38.4
1133	chr3:282865-283024	20.5	26	13.3	14.8	29.1	43.8	43.4	57	56.6	62.6	54.3	49.2	37.6	38.2	38	35.2	35.6	37.9
1377	chr2:337305-337444	20.5	30.6	19.8	18.1	23.9	35.9	43.5	57.8	59.6	54.9	54.8	44.5	39.8	37.6	41	40.6	39	39.5
1909	chr14:058265-058404	20.5	34.4	14.4	18.1	24.1	40.2	47.1	57.8	61.8	52.8	51.3	44.8	39	41.5	41.2	41.7	40.7	39.2
1766	chr12:054695-054834	20.5	28.7	21.4	21.4	23.4	32.4	41.6	61	64.1	50.6	47.9	36.1	31.9	29.7	32.5	31.7	37.2	36.1
1185	chr3:294615-294754	20.5	30	15.6	12.6	27	41.8	50.5	63.1	54.4	70.9	45.2	50.1	47.9	56	55.7	42.5	47.5	42.2
696	chr3:179365-179504	20.4	31.2	17.7	17.6	25.2	34.8	49.9	55.4	61.1	61.2	46.4	49.5	46.2	55.2	51.6	52.3	49.3	48
1705	chr11:113755-113894	20.4	31.4	14.1	15.5	25.8	43	54.3	59.5	58.4	58.7	45	42	42.8	43.2	50.6	51	49.4	43.1
6	chr1:115465-115544	20.4	23.8	16.2	17.2	25.5	35.3	50.4	57.3	68.5	60.5	50.4	46.1	35.8	35.9	39.3	45.2	41.5	43.9
1095	chr3:274435-274574	20.4	26.6	13.7	16	24.6	35	49.3	58.4	67.8	60.3	53.8	43.7	39.5	39.7	38.7	43	38.9	39.3
366	chr3:099175-099534	20.4	24	15.4	14.6	35.9	46.8	47	53	60.7	52	46.5	44.2	32.2	35.3	42.7	48.1	41.4	41.9
1768	chr12:285975-286114	20.4	31.8	17	17.6	23.1	31.4	46.8	58.6	62.3	59.6	52.5	39.3	46.8	43.3	41.8	43.3	40.1	36
1182	chr3:293775-293914	20.4	26.5	12.8	13.6	28.9	42.9	52.5	64	52.1	63.9	45.4	42.4	47.8	49	53.7	46.4	43.2	38.5
561	chr3:143745-143884	20.4	26	21.6	19.2	26.7	38.5	44.2	54.2	58.2	59.8	47.5	41.3	33	36	40.5	44.8	41.1	40.7
2196	chr16:129245-129384	20.4	35.5	17.9	16.4	27.6	37.3	44.9	55.5	57.7	53.8	48.7	38	37.9	38.8	38.7	41	39.1	36.6
1420	chr2:585245-585544	20.4	28.6	15.5	16.5	27.3	38.9	46.4	60.9	60.5	54.6	51.5	39.9	38.6	36.9	39.4	40.7	39.2	38.6
2425	chr11:194375-194514	20.3	29.6	16.5	17	23.5	36.9	47.9	57.7	60.9	57.4	49.1	40.7	40.1	39.3	39.6	43.9	43	40.7
963	chr3:246185-246324	20.3	21.9	15.3	17.7	23.4	36	46.5	64.6	72.5	60.5	56.9	41.6	35.6	35.9	38.6	42.7	42.5	42.6
550	chr3:140865-141024	20.3	23.3	16.2	12.3	31.2	43.6	52.1	63	53.7	62.8	44.2	40.3	43.7	45.4	48.6	47.5	46.6	43.8
1835	chr13:448795-448934	20.3	28.4	16.4	15	27.7	30.1	43.8	62.3	57.4	68.2	51.9	44.5	43	42.3	44.1	41.6	41.6	41.2
1584	chr5:291745-291884	20.2	35	19.5	16.5	21.3	39.1	45.2	55.7	57.9	58	48.2	41.2	41.5	41.9	45.2	43.9	43.2	41.6
1147	chr3:286825-286964	20.2	28.8	18.2	19	24.9	31.4	43.1	53.7	61.9	59.7	50.1	47.4	44.9	46.3	41.6	40.3	40.8	38.8
1082	chr3:272075-272214	20.2	28.1	17.4	18.5	24.6	34.3	45.3	59.4	63.2	53.6	50.3	37.2	33.9	31.4	31.3	32.7	34.1	33.7
2059	chr14:685425-685564	20.2	28.5	16.2	19.7	22.5	33.7	44.6	56.5	61.4	54.6	54	42.8	41	41	38.2	38.4	36.8	34.5
1904	chr14:057285-057404	20.2	28.4	15.4	17.4	22.3	36.8	42.9	60.5	60.3	62.2	54.2	42.7	44.6	40.7	43.6	41.8	40.8	39.9
1960	chr14:237525-237664	20.2	34.6	14.9	14.7	25.2	35.5	47.8	59.9	57	62.6	48.7	47.3	45.4	46.4	49.6	41.5	42.1	39.1
1597	chr5:351505-351644	20.2	33.9	12.4	16.9	29	45.7	49.6	49.3	58.9	50.9	44.6	43.7	37.9	43.9	48.7	47.1	42.7	41.8
728	chr3:188865-189004	20.1	24.7	17.2	17.4	24.2	33.7	39.5	59.2	62.1	62	56.9	48.7	38.3	38	39.3	40	39	41.3
1731	chr11:304935-305174	20.1	27.7	14.5	16.2	30.2	40.4	48	54.2	56.8	54.7	46.6	40.9	37.1	39.1	43.6	43.1	42.9	39.9
711	chr3:183745-184224	20.1	24.9	16.3	16.8	25.9	35.6	49.6	57.7	61.1	57.9	48.8	41.5	35.4	34.7	36.9	38.8	37.9	38.9
1129	chr3:281425-281624	20.1	24.2	14.9	15.5	23.9	34.5	39	59.3	67.5	67.6	62.9	50.4	40	38.1	39.4	36.6	35.8	38.2
984	chr3:250635-250774	20	26.3	13.7	15.2	24.4	37.8	44.6	61.4	66.1	59.1	57.2	47.9	38.7	37.7	41.4	38.9	43.1	41.2
1046	chr3:263495-263634	20	44.1	29.6	24.8	22.6	29.4	36.8	47.4	51.3	46.1	40.6	34.5	31.1	30.2	33.4	30.8	29.3	29.8
699	chr3:179865-180004	20	31.2	17.3	14.3	30	42.5	49.3	54.8	51.2	52.2	43.6	44.8	43.2	45.8	49.5	43.4	43.4	41.7
1176	chr3:292225-292384	20	26.9	17.1	14.2	24.1	35.6	42.3	58.8	54.9	69.2	53.6	54	43	45.7	46.2	39.9	38.5	39.2
1109	chr3:277085-277364	20	24.4	15.9	15.1	27.1	39.8	46.5	63.2	56.9	58	44.7	39.5	35.6	36.3	38	36	36.3	39.3
1472	chr2:684425-684564	20	29.5	17.6	19.1	24.3	31.8	42	56.9	63	57.8	50.8	43.1	42.3	40.7	42.5	36.5	37.9	37.4
921	chr3:237205-237344	20	31	15.2	14.8	28.2	38.6	50.3	55.1	58.4	52.5	45.7	39.7	41.9	44.8	45.6	46.5	44.3	40.4
1764	chr12:054335-054474	19.9	33.5	19	17.9	23.4	32.3	44.9	53.8	57.2	52.4	46.5	40.8	34.5	35.5	36	39.8	40.1	40.7
1057	chr3:265655-265774	19.9	30.8	18.6	18.9	24.5	32.7	41	52.3	67.4	49.9	48.7	42.5	33.9	34.4	36.2	35.6	34.8	34.1
1788	chr12:561315-561434	19.9	30.5	17.9	16.8	26.2	33.9	49.3	56.8	57.7	56.8	45.1	40.5	39.2	40.5	45.5	42.4	42.1	41
1661	chr7:1012945-1013084	19.9	28.3	18.5	17.4	26.4	34	42.8	60.8	52.6	55.1	49.3	37.6	41.1	39	39	38.6	37.9	34.9
570	chr3:146065-146364	19.9	26	16.3	15.5	27.7	37.2	48.9	56.6	57.8	57.3	46.1	41.3	37.9	37.4	40.9	43.4	40.9	39.3
1527	chr4:857535-857674	19.9	30.7	14.3	14.3	27.6	38.8	50.1	59.3	54.6	55.8	43.4	42.6	45.3	49.4	49.7	43.3	41.5	42.1
101	chr3:032995-033114	19.9	20.6	13.4	15	35.1	42.9	45.2	54.9	65	57.1	48.4	45.8	34.6	38.3	46.7	50	43.1	43.3
27	chr3:014435-014574	19.9	22.4	16.7	12.6	26.4	38.3	52.3	55.7	64.3	56	49.9	58.8	38	46.1	42.2	43.6	49.9	57.4
2106	chr14:760765-761064	19.9	32.2	15.1	18.7	24.6	37.2	42.9	51.8	58.2	55.7	46.5	40.2	40.7	41	41.7	35.5	35.1	33.8
357	chr3:097275-097414	19.9	22.1	12.8	13.1	27.4	36.7	47.4	59	63.6	70.2	56.4	50.3	42.2	40.5	48.1	51.2	50	46.5
1828	chr13:231265-231404	19.8	25.9	14.8	14.7	29.4	38.7	48.2	64.2	49.9	56.4	47.5	41.2	45.7	42.2	48.1	43.8	45.2	44.4
1481	chr2:748895-749054	19.8	28.3	17	21.5	20	34.3	41.8	56.4	62.3	56.5	52.1	38.5	43.6	42	38.8	36.1	37	34
1288	chr2:011025-011164	19.8	30.2	16.2	18.7	23.3	37.8	43.9	55.5	58.7	53.1	46.1	36.7	36.3	33.1	36.5	37.3	36.8	35.9
2256	chr16:356245-356324	19.8	36.6	15.8	18.9	23.7	34.4	42.8	55.5	57	55.1	46.5	41.2	40.7	41.5	40.4	38.6	37.8	37.8
1632	chr7:131485-131624	19.8	24.9	19.4	16.8	28.5	33	44.3	55.3	56.1	59.7	47.5	39.4	40.5	43.6	40.8	39.1	39.4	39.3
1752	chr12:022435-022574	19.8	26.8	17.9	17.7	28.8	40.9	45.6	53.4	53.3	51.2	43.1	37.9	33.7	37.8	40	39.8	36.8	36
2254	chr16:355925-356064	19.8	34	16.4	17.2	22.5	32.1	41.2	57.8	59.4	55.5	53.4	41.1	40.9	39.3	39.1	41	38.4	38.6
2424	chr11:194215-194334	19.7	29.6	16.1	16.2	22.7	37.7	47.5	54.7	61.5	54.1	44.9	39.4	38.1	37.2	40.3	38.1	42	39.1
287	chr3:073095-073234	19.7	25.5	11.8	16.5	40.8	51.7	46.9	50.7	51.8	46.1	37.4	34.8	31.7	37.6	49.8	49.7	47.8	40.7
1448	chr2:663325-663564	19.7	40.4	18.4	18.9	22.4	28	38.8	53.7	57	52.3	48.7	38.9	40.2	36.9	37.6	36.3	33.7	32.7
1473	chr2:740225-740364	19.7	30.6	17	18.3	21.9	33.1	40.2	55.2	56	58.4	53.4	41.5	42.4	41.1	42	39	37.5	36.5
2247	chr16:300085-300224	19.6	27.9	16	15	25.2	34.7	43.3	58.3	57.8	52.9	52.1	41.2	38	36	40	41.6	40.5	38.9
245	chr3:063895-064034	19.6	24	12.6	13	31.1	41.8	53.2	52.3	62.1	58.7	43.7	38.3	35.2	38.8	47	50.5	47.5	43
2337	chr16:792625-792764	19.6	24.5	17.4	15.4	21.8	35.4	45.9	59.3	56.2	60	51.9	37.6	43.9	40	44.3	46.8	42.2	37
153	chr3:043295-043434	19.6	26.8	14.9	16.1	38.1	46.6	48.7	48.1	52.4	45.9	37.7	36.9	34.9	43.3	48.3	52	45.5	43.1
445	chr3:115935-116074	19.6	22.3	12.9	14.7	36.3	45.4	52.5	51.6	54.3	49.8	45	44.3	41.3	52.1	51.7	53.4	51.6	44.9
2258	chr16:360285-360424	19.6	37.1	21.4	20.9	21.9	29.5	38.4	50.8	54.4	48.7	45.1	35.3	36.3	34.8	36.6	35.8	33.2	30.8
757	chr3:195265-195644	19.6	27.7	17.1	16.5	25.3	33.9	45.9	55	58.5	55.6	47.3	41.2	37.6	36.4	41.9	42.6	40.1	38.3
1689	chr8:331365-331584	19.6	29	16.7	18.8	23.6	31.3	45.8	54.9	56.1	56	47.7	40.3	38.5	39	39.9	42.9	38.8	40
1382	chr2:387165-387304	19.5	28.1	13.4	16.6	21.9	38.5	45.9	53.7	59.5	55.9	47.9	44	37.5	38.1	38.2	41.6	39.5	40.2
318	chr3:080685-080924	19.5	23	17.3	15.6	39.4	47.5	46.5	46.8	52.9	47.9	36.3	38.8	29.9	35.4	43.6	49.6	40.9	42.9
2411	chr10:579375-579514	19.5	38.1	23.4	20.6	24.4	28.7	38	49.2	56.1	47.6	45.4	33.2	34.3	33.6	34.6	35.8	34.8	31.4
1837	chr13:449255-449374	19.5	27	15.7	15.6	27	34.1	46	55.8	57.5	54.6	46.8	43.4	39.3	40.8	41.1	44.1	40	41.4
313	chr3:079405-079544	19.5	21	13.9	19.8	38.8	50	48.1	46.9	54.5	44.1	39.2	34.2	30.3	36.5	41.4	45.9	39.2	36
1519	chr4:486075-486214	19.5	29.2	13	14	26.4	38.9	47.7	60.2	58.5	56	45.6	41.5	39.9	43.5	45.1	45.3	45.3	42.3
244	chr3:063715-063854	19.5	26.6	17.2	15.4	32	41.7	44.5	51.6	56.4	50.6	38.4	36.6	34.5	38.9	42.5	49.8	41.2	37
1959	chr14:237365-237504	19.5	31.4	14.3	14.4	23.9	33.5	50.4	57.2	58.8	58.7	46.6	44.1	43.4	43.6	46.1	39.3	39.7	38.4
1714	chr11:124885-125024	19.4	30.2	18.1	15.8	27.2	36.5	42.5	51.5	55.6	53.8	46.4	38.5	34.9	33.6	36.8	37.2	35.3	37.9
1275	chr10:302935-303074	19.4	25.2	15.1	19.4	23.3	32.3	48.3	57	61.5	53.7	43.7	38.3	33.4	35.8	39.8	42.6	39.8	37.7
285	chr3:072715-072854	19.4	22.9	14.2	16.6	37.1	48.2	45.7	52.2	52.9	50.4	38.1	34.4	31.7	37.2	48.8	51.3	43.9	43.3
1498	chr4:276175-276314	19.4	35.2	17.1	23.6	23.3	34.5	37.5	47.9	54.4	48.2	46.2	36.8	38.7	39.9	38	39	36	34.3
2300	chr16:704785-704924	19.4	28.3	16.5	16.1	23.3	33.4	52.1	54.4	59	51.9	47.4	39.6	38.4	41.6	40.9	43.8	41.4	42.9
363	chr3:098475-098614	19.3	23.4	14.2	12.6	28.9	41.7	44.6	57	58.1	58.4	50.3	45.7	36.1	37.5	44.1	50.6	41.5	44.2
1053	chr3:265015-265154	19.3	34.6	15.9	16.7	22.2	28.2	43.1	53.7	60	56.8	50.3	43.4	39	40.1	41	40.3	37.4	35.5
1951	chr14:148485-148624	19.3	29.5	16.1	21	22.1	35.7	39.7	52.8	54.4	51.1	47.4	38.5	37	39.2	38.2	38.8	38	36
956	chr3:244085-244304	19.3	25.6	15.4	14.3	27.7	41.1	52.2	49.8	56.6	51.2	41.3	40.1	32.9	36.2	38.5	44.3	41.3	41.8
1124	chr3:280525-280664	19.3	26	12.5	11.6	23.5	36.8	48.4	57.3	58.5	60.7	49.6	43.7	41.3	42.5	45.3	35.5	36.8	34.2
1526	chr4:857375-857514	19.3	29.2	15.4	15.1	22.9	32.8	47.1	59.1	56.7	53.2	49	38.6	38.9	39.4	39.6	36.7	38.2	34.7
2084	chr14:702165-702304	19.3	28.3	16.2	16.7	24.1	33.7	44.6	54.3	55.4	52.6	46.6	39.1	40.2	39.1	38.1	39.4	40.5	39.8
1014	chr3:256555-256834	19.3	24.1	12.2	12	29.8	40.8	52.1	56.5	54.6	58.2	43.4	41.6	38.3	39.8	41.7	38.8	39.1	39
2366	chr1:185475-185594	19.3	25.5	13.8	13.4	28.8	42.7	46.9	54.1	56.3	52.2	47.7	41.1	37.3	39.8	45	47	44.5	39.1
26	chr3:013955-014394	19.3	22.7	15.7	12.6	28.4	35.2	43.9	57.5	56.4	56.8	50.9	52.6	38.8	44.7	41.2	39.3	43	45.6
1613	chr7:085225-085364	19.3	30.9	17.6	17.4	20.8	29.1	37.9	54.6	60.1	56.3	54.1	44.6	41.6	39.3	38.4	37.2	34.8	34.8
1826	chr13:230945-231084	19.2	26.9	12.6	15.7	25.3	38.3	49.8	57.2	53.2	53.6	43.7	38.7	41.4	46.4	46.2	50.7	45.6	41.4
150	chr3:042755-042914	19.2	22.6	11.7	13	39.8	50.4	50.9	48.2	51.8	49.9	37.3	36.2	31.8	38.4	48.5	54.5	44.6	43.4
548	chr3:140565-140704	19.2	25.7	15.2	14.5	27.7	38.8	56.1	52	54	54.5	42.5	40.3	34.4	36.9	40.2	44.3	41.5	39.2
1155	chr3:288185-288324	19.2	23.7	13	17.8	24.9	32.1	40.8	53.8	54.7	62.7	46.6	42.5	39.3	39.4	39.2	34.2	35.8	35.9
771	chr3:201475-201694	19.2	25.9	14.4	16.1	27	38.3	49.2	56.8	56.3	54.7	42	38.9	38.3	39.4	41.1	42.6	39.4	37.2
1111	chr3:277745-277984	19.2	22.8	13.3	14.8	28.6	40.9	47.5	55.3	54.9	52.4	44.7	40.8	35.4	35.8	35.4	34.5	36.5	36.8
946	chr3:242085-242224	19.2	20.6	18.1	15.4	22	31	40.6	59.2	60.8	60	57.3	39.5	34.5	31.5	32.1	37.1	37	38.9
2341	chr16:802905-803024	19.2	30.7	12.4	11.8	19.4	42.5	46.2	59.5	58.1	64.4	49.3	41	40.4	40.1	45.4	45.5	45.3	41.9
1045	chr3:263295-263434	19.1	37.5	18.4	15.5	22.4	33.4	43.8	51.9	52.2	55.7	39.2	36.6	37.7	38.8	41.8	37.8	34.1	32.8
1165	chr3:289965-290104	19.1	31.9	17.3	19.2	23.2	31.1	38.6	52.8	55.4	50.6	46.3	36.9	37.1	35	34.8	32.4	30	29.3
365	chr3:098935-099154	19.1	22.9	14	13	32.6	44.6	44.9	50.2	53.2	49.8	46.5	41	31.2	33.3	39.7	42.9	39.7	39.4
1471	chr2:684245-684384	19	27.6	16.9	16.7	21.4	27.7	37	56.6	56.7	61.5	54.1	40.3	40.8	36.2	36.9	34.3	33.7	31.9
983	chr3:250475-250614	19	26.5	14.7	13.2	23	34.3	47.3	55.1	53.3	56.9	47	43.7	39.1	40.3	40.6	41.8	40.8	41
1041	chr3:262355-262494	19	25.2	15.5	16.9	23.1	30.7	40.1	51.7	66.4	52.3	56.1	47.3	35.2	35.9	37.1	36.1	38.2	40.2
1013	chr3:256395-256534	19	23.7	14.5	15.4	27.2	38.4	48.5	50.6	55.7	52.4	42.3	39.8	33.9	35.2	36.2	35.7	36.4	37
204	chr3:054575-054714	19	25.9	15.1	14.9	29.5	39	48.1	51.7	56.9	49	41.3	38.8	31.1	32.2	37.3	43.4	40.8	39.9
2202	chr16:149685-149824	19	27.6	15.7	15.9	23.1	31.3	42.6	57.6	55.3	55.5	50.9	36.5	36.9	37.7	37.5	38.2	36	33.1
2008	chr14:386845-387004	19	31.8	13.6	16.1	21	34	39.4	57.3	57.3	55.4	50.5	41	39.6	39.8	40.5	39.7	38.1	35.5
2268	chr16:497285-497424	19	27.2	13.9	15.7	20.5	37	45.9	55.1	58.7	54	47.8	38.8	35.9	35.4	39	39.4	39.7	37.1
428	chr3:112475-112594	18.9	28	12.2	11.9	38.5	45	57.6	51.1	40	49.4	30.3	37.8	41.2	53.9	59.8	53.8	44.2	36.4
715	chr3:185405-185544	18.9	25.4	17.3	16.8	21.9	29.1	42	54.5	65	56.5	49.5	41.8	34.4	35.9	36.1	38.3	37.4	40.7
519	chr3:132325-132464	18.9	27.4	16.3	17	31.7	41.1	45.3	48	51.3	46.3	38.6	35.7	33.4	37.7	43	46.3	38.9	36.2
2221	chr16:218545-218684	18.9	26.6	14.2	16.3	22.5	40.7	50.1	49.7	54.5	51.7	42.8	40.4	36.3	40.5	40.5	38.2	36.2	41
2327	chr16:739985-740124	18.9	27.4	17.6	16.1	20.6	29.8	43.9	55.8	55.8	53.1	44.1	38.3	36.4	36.8	38.8	41.9	40.7	40.2
1132	chr3:282285-282684	18.9	24.5	14.8	16	23	33.2	37.1	53.2	60.6	55.5	53.7	44.3	34.8	34.6	33.2	32.9	33	34.1
432	chr3:113135-113274	18.9	26.5	12.9	11.4	38.2	48.9	61	50.4	42	51.2	32.7	37.8	44.2	49.8	59.6	55.3	46.4	40.2
703	chr3:181105-181424	18.9	24.5	16.3	13.3	27.6	39.3	49.1	52.4	51.9	56.5	43.1	40.6	34.3	38.5	40.2	37.3	40.1	40.6
370	chr3:100455-100654	18.8	24	14.2	13.5	32.3	43	45.4	49.6	55.6	48.9	41.3	37.7	28.9	31.3	40.2	43.1	41.1	40.8
1065	chr3:267095-267234	18.8	27.2	16.2	17.5	25.1	33.3	49.1	50.6	54.1	48.5	41.8	38	38	41	40.1	39	38	36.6
2023	chr14:455635-455834	18.8	29.1	15.3	17.3	22.9	34.5	40.7	52	55.3	52.1	47	40.5	35.6	34.6	37.7	36.7	35.6	35
1989	chr14:346765-346904	18.8	29.9	17.1	15.5	24.8	34.5	41.1	53.2	53.4	52.1	44.3	37.7	35.7	34.1	39.3	38.4	38.8	33.8
2211	chr16:159145-159284	18.8	33.3	15.7	17.7	19.3	34.3	43.6	51.3	56.4	49	44.2	39.3	34.3	35.7	36.9	37	36.9	35.8
2207	chr16:150705-150844	18.8	27.5	18.3	14.6	19.2	28.9	42.2	55.2	57.8	58.8	52	44.9	40.2	39.5	38.4	39.5	36.8	37.3
1036	chr3:261435-261574	18.8	24.5	15.3	13.7	22.8	30.7	36	58.1	61.8	55.8	60.2	47.4	40	38.1	36.6	34.3	36	38.5
907	chr3:232295-232574	18.8	24.3	13.9	12.9	29.5	44.1	48.2	50.8	52.2	49.6	40	36.3	28.5	30.9	37.2	42.2	39	40.3
1839	chr13:544885-545024	18.7	26.4	14.6	15.5	21	36.3	43.9	52.8	54.8	50	47.8	38.6	37.9	38.2	41.6	44.3	41.6	37.3
1647	chr7:446635-446774	18.7	34.3	16.3	19.9	21.7	33.5	38.5	48.8	50.3	47.1	43.6	36.9	36.6	37	39.3	38.5	34.8	33.2
768	chr3:198515-198674	18.7	32.1	15.5	14.2	24.1	35.3	42.6	53.5	53	52.2	42.1	39.6	47.3	47.4	48.5	43.1	43.8	37
1442	chr2:632765-632904	18.7	27.3	13.6	14.7	24.7	40	43.6	53.4	51.2	54.3	43.4	34.9	36	34.8	37.8	39	37.6	36.1
1797	chr12:610055-610194	18.7	26.7	13.8	15.9	24.4	41.3	42.9	49.6	53.7	50.6	43.1	34.8	33.4	34.9	39.8	43.3	37.3	36.3
1107	chr3:276665-276804	18.7	22.7	14.2	13.6	28	38.7	50	54.6	53.1	56.8	38.1	38.7	36.6	38.7	40.5	41.5	38.5	38.6
2225	chr16:236855-236994	18.7	33.1	17.6	19.3	25.3	31.7	39.4	50.7	54	45.4	39.7	37	32.2	34.3	37.1	33.1	35.7	34.8
898	chr3:230075-230314	18.6	26.1	11	11.6	30.6	43	43.1	51.3	57.2	50.2	44.7	36.8	29.2	31.9	38.6	43.3	41.1	41.1
1131	chr3:282065-282204	18.6	25.3	16.3	16.6	23.1	30.8	35.2	50.3	60	53.4	52.1	42.4	34.5	33	33.5	31	31.8	31.7
646	chr3:167255-167374	18.6	21.6	14.9	10	28.9	42.9	53.3	57.5	49.9	57.9	42.5	38.6	38.6	43.5	48.9	53.4	45.7	40.8
1711	chr11:118215-118354	18.6	37.5	17.6	18.4	22.9	32.3	45.3	46.6	51.2	47.2	40.1	37	34.2	39.4	41.4	39	38.3	35.3
597	chr3:156405-156544	18.6	31.5	15.6	15.7	26.8	35.4	45	51.6	48.6	50.7	38.6	35	40	41.9	48.4	47.7	40.5	35.6
1208	chr3:300675-300954	18.6	28.3	15	14.9	29.3	39.6	42.9	49.7	48.1	49.2	38.2	37.3	38	37.9	40.1	32.3	33	30.7
1021	chr3:257995-258154	18.5	23.2	12	13.4	26.3	36.3	46.7	56.4	56	56.2	42.8	40.2	34.9	35.3	37	37.7	37.2	38.7
1525	chr4:857215-857354	18.5	33.7	17.2	18.2	23.4	31.8	41.2	49.9	52.9	47	39.2	37.2	35.2	38.2	38.6	35	36.3	32
1135	chr3:283285-283444	18.5	24.4	17.1	16.5	23.7	34.2	38.5	49.1	57.5	52.6	50.2	43.5	31.4	32.7	32.1	31.8	31.1	32.9
906	chr3:232115-232254	18.5	24	12.6	14.4	27.9	42.4	46.8	46.8	58.7	44.9	40.7	39.8	26.3	31.9	38.3	43.8	37.4	43
800	chr3:207835-207974	18.5	28.2	15.9	17.9	21.3	30.7	40.7	48.7	58.8	50.2	44.6	41.5	37.1	41.1	41.4	49	41	38.6
883	chr3:226475-226614	18.5	33.6	19.9	19.1	31.3	39.5	35.6	43.2	48.7	36.9	34.9	26.7	28.3	28.8	33.4	33.3	31.5	27.3
1066	chr3:267275-267414	18.5	25.5	14.3	13.4	26.5	37.9	49.5	50.8	50	53.1	37.9	38.1	38.5	40.7	41.1	36.8	35.7	35.4
2013	chr14:419425-419564	18.5	28.7	15.6	16.2	24.5	34.7	44.4	53.1	52.4	47.1	41.9	37.9	35.5	34.9	38.4	37.5	35.7	34.6
1085	chr3:272595-272734	18.4	28.2	16.1	15.3	23.5	33.5	44.2	50.9	53.1	47.7	45.1	38.9	32.8	35.4	34.8	38.5	33.5	35.6
1447	chr2:663145-663244	18.4	32.2	16.8	16.7	21.8	27.8	37.1	50.6	55.4	53.6	45.9	37.9	37.6	36.4	37.6	35.1	34.9	31.3
2080	chr14:701405-701544	18.4	33.1	19.6	20.7	25.3	31.3	36.8	45.2	49.9	43	40.7	32.6	34.4	33.8	33	33.3	32.3	29.6
1813	chr12:991195-991334	18.4	30	14.5	16.2	21	31.6	41.3	47.9	58.6	54.8	45.9	42.8	36.6	38.4	38	40.3	37.5	37.3
1338	chr2:182585-182724	18.3	25.3	16.4	14.5	22.7	30.7	42.4	53.6	57.2	50.7	46.9	38.8	35.4	35.7	40	38.2	41.5	41.6
1754	chr12:026875-026994	18.3	28.1	16	16	22.7	32.9	39.8	55.2	56.8	48.1	42.3	33.3	33.2	34.4	35.5	36.7	37.4	33.1
1008	chr3:255295-255414	18.3	26.1	13.6	11.4	25.8	37.8	46.9	60.5	45.1	57.3	40.8	43.5	41.8	41.1	43.9	41.4	40.4	37.9
2157	chr15:915685-915824	18.3	25.7	13.2	15.7	24.5	35.9	41.2	52.3	51.5	49.3	43.7	39.2	34.1	34.6	38.2	37.8	38.9	37.3
2427	chr11:194735-194874	18.3	24.3	17.5	15.4	23.2	35.5	42.5	51.3	52.3	53.5	41.5	36.9	36.7	36	37.3	41.9	39.9	38.8
2028	chr14:465445-465584	18.3	31.7	14.5	15.8	23.9	30.5	38.2	49.4	55.1	52.6	43.2	38.3	33.2	34.7	37	33	34	33.7
351	chr3:096295-096434	18.3	16.9	9.2	9.7	25.4	38.1	47.6	58.8	61.5	67.4	55.5	48	38.6	40.7	44.9	50.4	46.1	42.4
1277	chr10:303255-303374	18.2	25.6	15	16	23.1	31.5	46.3	48	54.5	49.9	40.6	38.3	32	33.4	35	36.9	37.2	38.5
1094	chr3:274275-274414	18.2	27.6	12.1	14.7	21.4	28.6	45.2	52.4	55.8	54	46.1	39.6	42.3	42.7	39.9	42.3	35.9	37.1
1276	chr10:303095-303234	18.2	24.8	12.4	15.2	25.3	34.4	47.1	52.1	52.8	50.6	40.4	35.7	34.7	34.7	40	41.1	38.3	36.5
1489	chr2:770945-771084	18.1	25.6	13.9	16.4	21.7	34.9	41.7	52.3	47.5	54.1	47	34.5	38.2	37.4	37.1	36.6	33.4	31.9
1469	chr2:683925-684064	18.1	28.5	15	15.4	22.1	28.8	39.5	51.1	56.4	52.4	45.8	39.4	37.5	35.6	38.1	36.5	36.4	33
1096	chr3:274595-274734	18.1	26.9	15.1	15.2	22.4	33.4	42.8	51	54.9	47.7	44.5	37	33.8	32.9	34.5	33.7	33.7	33.5
743	chr3:192125-192544	18.1	22.5	13.7	13.1	21.6	30	44.9	56	56.8	60.4	49.2	41.3	36.3	35.7	35.4	37.7	36.5	36.6
316	chr3:080085-080224	18.1	20.4	12.3	13.4	34.5	45	45.1	43.8	53.1	46.4	37.9	34.2	28.4	33.6	39.9	46.3	39.8	39.2
680	chr3:175445-175564	18.1	24.3	13.8	14.3	24.9	33.8	44.4	51.3	54.1	51.1	42.6	36.3	37.5	34.8	37.5	36.3	39.5	35.3
2290	chr16:647225-647384	18.1	30.1	16.1	15.8	21.3	32.7	40.5	48.9	50.3	48.9	44.1	34.4	36	33.8	37.5	36.4	36	32.6
1460	chr2:669665-669804	18.1	28.4	14.9	12.8	29.2	32.3	33.5	54.5	47.4	57.8	47.3	35.3	40.7	33	37.6	31.6	39.9	38.2
1157	chr3:288545-288684	18	22.6	11.7	14.4	23.2	32.2	40.4	55.7	49.6	55.3	39.5	41.9	38.7	42.3	39.2	35.5	38.9	37.2
713	chr3:184825-185164	18	25	15.9	16.3	23.1	31.2	42.6	50.7	54.9	53	42.9	38.1	32.1	32.9	34.3	37.7	35.5	37.5
315	chr3:079905-080044	18	18.4	10.5	12.4	33.7	45.5	45.6	47.7	51.5	49.7	36.7	35.8	30.7	34.2	42.3	48.6	41.7	41.1
2323	chr16:739165-739304	18	22.6	15.1	15.1	20.7	27	38.5	57.8	57.7	58.4	53.5	39.1	36.9	33.7	34.3	32.6	37.8	37.7
1670	chr8:026265-026364	18	28.6	15.3	16.4	21.1	27.6	38.5	53.7	50.6	47.5	48.1	38.8	42.6	39.6	40.5	38.5	35.2	32.8
1171	chr3:290865-291004	18	25.3	14.4	13.3	24.9	34.9	43.6	49.6	48.5	55	41.2	39	36.3	38.3	38.4	33.1	32	31.4
705	chr3:181745-182224	18	21.8	14.8	13.8	26.6	37.1	46	51.7	48.3	51.5	38.8	38.3	31.3	33.5	36.4	36.4	37.1	38
755	chr3:194805-194884	18	27	14.3	13.9	21.6	30.5	43.9	51.9	54	52.1	45	38.4	35.3	35.1	36.6	40.3	37.6	35.3
607	chr3:158885-159024	18	27.4	12.5	13.6	26.4	36.6	47.7	48.7	50	48.1	39.7	39.9	36.6	39.7	45.1	44.5	40.4	35.6
2213	chr16:159465-159604	17.9	29.6	15.5	15.9	19.3	30.7	42.7	49.7	61.7	46.9	42.3	40.9	33.4	38.5	39.3	42	41.2	41.2
1232	chr3:311555-311694	17.9	27.6	15	15.2	24.9	34.6	39	46.7	45.1	53.4	41.3	38.7	38.7	37.7	38.3	32	30.6	29.6
1152	chr3:287665-287804	17.9	23.6	14.8	16.1	22.8	30.4	37.5	50.9	57.9	56.5	43.8	39.5	31.6	31.2	33.2	32.1	31.4	31.7
1845	chr13:546045-546164	17.9	25.5	13.6	14.5	22.6	31.9	41.4	51.7	51.1	56.9	45.6	39	37.9	37.6	39.7	41.2	38.8	37.5
[truncated: 316 more rows]
