# Supplementary material for: Cell Cycle– and Chaperone-Mediated Regulation of H3K56ac Incorporation in Yeast
Source: PLoS Genet. 2008 Nov 21;4(11):e1000270. doi: 10.1371/journal.pgen.1000270 (PMC2581598; doi:10.1371/journal.pgen.1000270)
Supplement: Dataset S2 — Replication-independent turnover rates during G1 and M phases, mutant strains. (3.24 MB XLS) [file pgen.1000270.s013.xls]

## Sheet: Turnover
NUC	POS	DESC	G1 rates (Dion et al)	G1 rates (FLAG/Nuc)	M rates (FLAG/Nucs)
1	chr1:114505-114664	493552-493566	0.0235807	0.0118979	0.00328475
2	chr1:114765-114904	493578-493590	0.0230754	0.00929068	0.00264503
3	chr1:114965-115104	493598-493610	0.0177936	0.00846634	0.00314549
4	chr1:115125-115244	493614-493624	0.0146419	0.00764509	0.00195312
5	chr1:115305-115444	493632-493644	0.013139	0.00701058	0.00294759
6	chr1:115465-115544	493648-493654	0.0128575	0.00870615	0.00270295
7	chr1:158065-158204	497908-497920	0.0159671	0.00914842	0.00282262
8	chr1:158225-158364	497924-497936	0.0181832	0.00709821	0.00253289
9	chr1:158405-158544	497942-497954	0.0181832	0.00764509	0.0022729
10	chr1:158565-158704	497958-497970	0.0251639	0.00929068	0.00382255
11	chr1:158845-158984	497986-497998	0.026278	0.00997643	0.00382255
12	chr1:159005-159084	498002-498008	0.0220971	0.00636962	0.0022729
13	chr3:001445-001564	505262-505272	0.0140212	0.0157227	0.00350529
14	chr3:001585-001744	505276-505290	0.0128575	0.0163678	0.0022729
15	chr3:001785-001924	505296-505308	0.0117903	0.0141964	0.00195312
16	chr3:001965-002124	505314-505328	0.0117903	0.0150561	0.00264503
17	chr3:002145-002724	505332-505388	0.0110485	0.0143282	0.0022242
18	chr3:002785-002944	505396-505410	0.00929068	0.0170924	0.0021299
19	chr3:003185-003504	505436-505466	0.0115377	0.0260317	0.0022729
20	chr3:003545-003704	505472-505486	0.0110485	0.0292839	0.0022242
21	chr3:003805-003964	505498-505512	0.0112905	0.0473088	0.00366048
22	chr3:012935-013094	506411-506425	0.0235807	0.0146419	0.00301213
23	chr3:013175-013294	506435-506445	0.0137207	0.0133032	0.00307809
24	chr3:013335-013474	506451-506463	0.0123124	0.00732097	0.0022729
25	chr3:013635-013914	506481-506507	0.0166741	0.00798357	0.00288443
26	chr3:013955-014394	506513-506555	0.0230754	0.00671336	0.00237353
27	chr3:014435-014574	506561-506573	0.019404	0.00642873	0.00335668
28	chr3:014595-014734	506577-506589	0.0299251	0.0147334	0.00798357
29	chr3:014795-014934	506597-506609	0.0292839	0.0293754	0.00798357
30	chr3:014955-015094	506613-506625	0.0268534	0.0556465	0.00686036
31	chr3:015135-015274	506631-506643	0.0251639	0.0748255	0.0104479
32	chr3:015295-015434	506647-506659	0.0257149	0.0247017	0.00955346
33	chr3:015555-016054	506673-506721	0.0246247	0.0370466	0.00895239
34	chr3:016195-016454	506737-506761	0.0177936	0.0245477	0.00671336
35	chr3:016555-016774	506773-506793	0.0181832	0.0194647	0.00522393
36	chr3:016795-016954	506797-506811	0.0220971	0.0173579	0.00485101
37	chr3:017235-017374	506841-506853	0.0274414	0.0124663	0.00435307
38	chr3:017395-017554	506857-506871	0.0174123	0.0104181	0.00314549
39	chr3:017575-017714	506875-506887	0.0159671	0.00876056	0.00328475
40	chr3:017755-017894	506893-506905	0.0140212	0.00808337	0.00294759
41	chr3:017935-018074	506911-506923	0.0149626	0.0078125	0.00288443
42	chr3:018115-018334	506929-506949	0.0137207	0.00602426	0.00282262
43	chr3:018375-018514	506955-506967	0.015625	0.00748128	0.00374064
44	chr3:018575-019214	506975-507037	0.0170392	0.00582148	0.00282262
45	chr3:019395-019534	507057-507069	0.0143282	0.00517671	0.0020396
46	chr3:019555-020334	507073-507149	0.0159671	0.00594896	0.00217654
47	chr3:020435-020674	507161-507183	0.0159671	0.0051291	0.00199589
48	chr3:020795-020934	507197-507209	0.0177936	0.00533832	0.00237353
49	chr3:020975-021474	507215-507263	0.0174123	0.00529006	0.0020396
50	chr3:021535-021674	507271-507283	0.0185814	0.00596886	0.00301213
51	chr3:021695-021834	507287-507299	0.0177936	0.00846634	0.00217654
52	chr3:021875-022014	507305-507317	0.0189882	0.00522393	0.0021299
53	chr3:022035-022174	507321-507333	0.0220971	0.0108794	0.00422062
54	chr3:022275-022414	507345-507357	0.0274414	0.0107124	0.00321437
55	chr3:022455-022594	507363-507375	0.0198289	0.00732097	0.00217654
56	chr3:022615-022754	507379-507391	0.0166741	0.00846634	0.00247862
57	chr3:022775-022914	507395-507407	0.0174123	0.00798357	0.00276214
58	chr3:022955-023094	507413-507425	0.0202631	0.00788378	0.00258835
59	chr3:023115-023254	507429-507441	0.0292839	0.011361	0.00294759
60	chr3:023275-023414	507445-507457	0.0423205	0.0127392	0.00366048
61	chr3:023555-023694	507473-507485	0.0371627	0.0199529	0.00474706
62	chr3:023715-023854	507489-507501	0.0371627	0.0302937	0.00876056
63	chr3:024055-024194	507523-507535	0.0363664	0.0235807	0.00559333
64	chr3:024235-024374	507541-507553	0.0423205	0.0174123	0.00429866
65	chr3:024495-024634	507567-507579	0.0292839	0.0155273	0.00321437
66	chr3:024715-024854	507589-507601	0.0235807	0.0109795	0.00264503
67	chr3:024875-025014	507605-507617	0.019404	0.00903478	0.00350529
68	chr3:025055-025194	507623-507635	0.0146419	0.00798357	0.00237353
69	chr3:025215-025354	507639-507651	0.0152902	0.00859732	0.0022729
70	chr3:025435-025614	507661-507677	0.0149626	0.00629098	0.00217654
71	chr3:025715-025854	507689-507701	0.013139	0.00621234	0.0022242
72	chr3:025915-026474	507709-507763	0.0134267	0.00805641	0.00208426
73	chr3:026755-026894	507793-507805	0.0216236	0.0173579	0.00270295
74	chr3:026915-027054	507809-507821	NaN	0.0195859	0.00258835
75	chr3:027075-027214	507825-507837	0.0274414	0.0340251	0.00270295
76	chr3:027275-027414	507845-507857	0.0371627	0.051912	0.00366048
77	chr3:027435-027594	507861-507875	0.0333481	0.0949123	0.0040282
78	chr3:027675-027814	507885-507897	0.0246247	0.0204531	0.00335668
79	chr3:027875-028014	507905-507917	0.0257149	0.0408428	0.00557467
80	chr3:028055-028194	507923-507935	0.0246247	0.0679437	0.00270295
81	chr3:028215-028354	507939-507951	0.0257149	0.132166	0.00264503
82	chr3:028375-028514	507955-507967	0.0274414	0.728236	0.0024255
83	chr3:028535-028654	507971-507981	0.0286564	0.571007	0.00282262
84	chr3:028695-028834	507987-507999	0.0326336	0.571007	0.00343018
85	chr3:028855-028994	508003-508015	0.0451619	0.434522	0.00448898
86	chr3:029255-029454	508043-508061	0.0371627	0.0177936	0.00429866
87	chr3:029555-029714	508073-508087	0.0274414	0.00934875	0.00314549
88	chr3:029935-030214	508111-508137	0.024097	0.0127771	0.00358205
89	chr3:030275-030574	508145-508173	0.0363664	0.0214209	0.00642873
90	chr3:030655-030794	508183-508195	0.0363664	0.0246247	0.005112
91	chr3:030855-031174	508203-508233	0.0305804	0.0419237	0.00602426
92	chr3:031375-031514	508255-508267	0.0268534	0.00903478	0.00282262
93	chr3:031555-031694	508273-508285	0.0216236	0.0123124	0.00258835
94	chr3:031715-031854	508289-508301	0.0181832	0.00679727	0.00288443
95	chr3:031875-032014	508305-508317	0.015625	0.0078125	0.00247862
96	chr3:032035-032194	508321-508335	0.0152902	0.00701058	0.00232267
97	chr3:032215-032354	508339-508351	0.013139	0.00694611	0.00208426
98	chr3:032375-032614	508355-508377	0.0134267	0.00629098	0.00237353
99	chr3:032655-032774	508383-508393	0.0137207	0.00671336	0.0022729
100	chr3:032815-032974	508399-508413	0.0149626	0.00662944	0.00258835
101	chr3:032995-033114	508417-508427	0.0134267	0.00679727	0.00321437
102	chr3:033195-033554	508437-508471	0.0143282	0.00671336	0.0022242
103	chr3:033595-033874	508477-508503	0.0159671	0.00815839	0.00343018
104	chr3:033935-034174	508511-508533	NaN	0.00895239	0.00374064
105	chr3:034255-034434	508543-508559	0.0166741	0.00707454	0.00253289
106	chr3:034475-034614	508565-508577	0.0174123	0.00615618	0.00253289
107	chr3:034635-034774	508581-508593	0.0152902	0.00594896	0.00232267
108	chr3:034815-034954	508599-508611	0.0166741	0.00576885	0.00217654
109	chr3:034975-035114	508615-508627	0.0181832	0.00576885	0.00195312
110	chr3:035135-035274	508631-508643	0.0220971	0.00732097	0.00232267
111	chr3:035295-035434	508647-508659	0.024097	0.0105801	0.00288443
112	chr3:035535-035674	508671-508683	0.0257149	0.00642873	0.00208426
113	chr3:035715-035854	508689-508701	0.019404	0.00748128	0.00208426
114	chr3:035875-036014	508705-508717	0.0163168	0.00665162	0.0024255
115	chr3:036035-036154	508721-508731	0.0170392	0.00934875	0.00328475
116	chr3:036175-036334	508735-508749	0.0170392	0.00707454	0.0024255
117	chr3:036355-036494	508753-508765	0.0149626	0.00648738	0.0024255
118	chr3:036515-036654	508769-508781	0.0149626	0.00716409	0.00258835
119	chr3:036675-036814	508785-508797	0.0163168	0.00671336	0.00237353
120	chr3:036875-037014	508805-508817	0.0134267	0.00589517	0.00217654
121	chr3:037095-037274	508827-508843	0.0146419	0.00679727	0.00288443
122	chr3:037395-037554	508857-508871	0.0137207	0.00716409	0.00276214
123	chr3:037775-037914	508895-508907	0.0166741	0.00634837	0.00237353
124	chr3:037935-038074	508911-508923	0.0152902	0.00589517	0.0021299
125	chr3:038095-038234	508927-508939	0.0143282	0.00671336	0.0022729
126	chr3:038255-038394	508943-508955	0.015625	0.00798357	0.00199589
127	chr3:038415-038554	508959-508971	0.0185814	0.00764509	0.00301213
128	chr3:038575-038714	508975-508987	0.0257149	0.00823282	0.00328475
129	chr3:038755-038894	508993-509005	0.0299251	0.0122354	0.00328475
130	chr3:039035-039174	509021-509033	0.0280423	0.0144177	0.00301213
131	chr3:039195-039334	509037-509049	0.0268534	0.0135492	0.00358205
132	chr3:039355-039494	509053-509065	0.0286564	0.00943478	0.00301213
133	chr3:039615-039754	509079-509091	0.0251639	0.00914842	0.00474706
134	chr3:039795-039934	509097-509109	0.0216236	0.0119377	0.00366048
135	chr3:039975-040114	509115-509127	0.0177936	0.0104181	0.00276214
136	chr3:040135-040274	509131-509143	0.0211602	0.011864	0.00270295
137	chr3:040315-040454	509149-509161	0.0251639	0.0119732	0.00335668
138	chr3:040495-040634	509167-509179	0.0292839	0.0138065	0.00328475
139	chr3:040655-040794	509183-509195	0.0379765	0.0185814	0.00435307
140	chr3:040875-041014	509205-509217	0.0441942	0.0141088	0.00366048
141	chr3:041095-041234	509227-509239	0.0363664	0.0140212	0.00422062
142	chr3:041255-041394	509243-509255	NaN	0.0127771	0.00314549
143	chr3:041455-041594	509263-509275	0.0251639	0.0179604	0.00358205
144	chr3:041615-041754	509279-509291	0.0220971	0.0123124	0.00479037
145	chr3:041795-041934	509297-509309	NaN	0.0153858	0.00422062
146	chr3:042035-042174	509321-509333	0.024097	0.00991446	0.00276214
147	chr3:042235-042374	509341-509353	0.022581	0.0151946	0.00358205
148	chr3:042395-042534	509357-509369	0.0163168	0.00876056	0.00237353
149	chr3:042555-042694	509373-509385	0.0166741	0.00764509	0.00217654
150	chr3:042755-042914	509393-509407	0.0174123	0.00552427	0.00282262
151	chr3:042955-043074	509413-509423	0.0207068	0.00602426	0.00237353
152	chr3:043115-043254	509429-509441	0.0202631	0.00650909	0.00217654
153	chr3:043295-043434	509447-509459	0.0202631	0.00671336	0.00294759
154	chr3:043455-043594	509463-509475	0.0216236	0.00589517	0.00294759
155	chr3:043655-043794	509483-509495	0.0189882	0.00903478	0.0020396
156	chr3:043815-043954	509499-509511	0.0170392	0.0065695	0.00208426
157	chr3:044015-044154	509519-509531	0.0177936	0.00621234	0.00199589
158	chr3:044175-044334	509535-509549	0.0189882	0.00725365	0.0024255
159	chr3:044355-044494	509553-509565	0.0220971	0.0107442	0.00237353
160	chr3:044555-044694	509573-509585	0.0202631	0.0160669	0.00343018
161	chr3:044755-044894	509593-509605	0.0166741	0.00949412	0.00301213
162	chr3:044935-045074	509611-509623	0.0166741	0.00748128	0.00237353
163	chr3:045095-045234	509627-509639	0.0143282	0.00709821	0.0021299
164	chr3:045255-045394	509643-509655	0.0143282	0.00686036	0.00237353
165	chr3:045515-045674	509669-509683	0.0134267	0.00522393	0.00175265
166	chr3:045875-046014	509705-509717	0.0143282	0.00506578	0.00183024
167	chr3:046035-046174	509721-509733	0.0146419	0.00535619	0.00187032
168	chr3:046195-046334	509737-509749	0.0137207	0.00650909	0.00247862
169	chr3:046355-046474	509753-509763	0.0177936	0.00552427	0.0024255
170	chr3:046495-046634	509767-509779	0.0185814	0.00642873	0.0022242
171	chr3:046655-046794	509783-509795	0.0181832	0.00662944	0.0022729
172	chr3:046815-046954	509799-509811	0.0251639	0.00884118	0.00343018
173	chr3:047095-047234	509827-509839	0.0211602	0.0158673	0.00470341
174	chr3:047295-047434	509847-509859	0.022581	0.0195253	0.00390625
175	chr3:047455-047594	509863-509875	0.0211602	0.0117903	0.00270295
176	chr3:047635-047774	509881-509893	0.0177936	0.0116098	0.00258835
177	chr3:047815-047974	509899-509913	0.019404	0.00991446	0.00366048
178	chr3:047995-048254	509917-509941	0.0202631	0.0109795	0.00335668
179	chr3:048295-048434	509947-509959	0.0299251	0.0123893	0.00416852
180	chr3:048575-049054	509975-510021	0.0220971	0.0163678	0.00382255
181	chr3:049195-049334	510037-510049	0.0170392	0.0147334	0.00343018
182	chr3:049415-049554	510059-510071	0.0170392	0.0146419	0.00366048
183	chr3:049575-049834	510075-510099	0.0198289	0.0153858	0.00399179
184	chr3:049855-049994	510103-510115	0.024097	0.0171989	0.00374064
185	chr3:050035-050174	510121-510133	0.0396578	0.0201998	0.00470341
186	chr3:050195-050334	510137-510149	0.0414136	0.0245477	0.00435307
187	chr3:050695-050834	510187-510199	0.0379765	0.0275272	0.00970201
188	chr3:050855-050994	510203-510215	0.0388081	0.0331397	0.00716409
189	chr3:051015-051174	510219-510233	0.0305804	0.0430445	0.00650909
190	chr3:051315-051454	510249-510261	0.0299251	0.0392861	0.00629098
191	chr3:051475-051614	510265-510277	0.03125	0.0504065	0.00665162
192	chr3:051635-051954	510281-510311	0.0371627	0.0555589	0.00748128
193	chr3:051975-052114	510315-510327	0.0451619	0.102699	0.0098525
194	chr3:052135-052274	510331-510343	0.0432472	0.140115	0.0098525
195	chr3:052295-052474	510347-510363	0.0441942	0.728236	0.0119377
196	chr3:052595-052734	510377-510389	0.0251639	0.0108794	0.00444839
197	chr3:052755-052894	510393-510405	0.0202631	0.010514	0.0040282
198	chr3:052915-053054	510409-510421	0.0211602	0.0226515	0.00474706
199	chr3:053075-053214	510425-510437	0.0177936	0.00897796	0.00314549
200	chr3:053255-053394	510443-510455	0.0152902	0.00701058	0.00294759
201	chr3:053415-053694	510459-510485	0.0163168	0.00725365	0.00237353
202	chr3:053755-054314	510493-510547	0.019404	0.00870615	0.00301213
203	chr3:054375-054514	510555-510567	0.0149626	0.00857284	0.00294759
204	chr3:054575-054714	510575-510587	0.0146419	0.00929068	0.00288443
205	chr3:054735-054874	510591-510603	0.0146419	0.00889679	0.00301213
206	chr3:054935-055074	510611-510623	0.0143282	0.00970201	0.00195312
207	chr3:055095-055574	510627-510673	0.0117903	0.00774066	0.00247862
208	chr3:055655-055794	510683-510695	0.012582	0.00686036	0.00276214
209	chr3:055815-055954	510699-510711	0.0140212	0.00722946	0.00258835
210	chr3:055975-056274	510715-510743	0.0166741	0.00764509	0.00314549
211	chr3:056315-056454	510749-510761	0.0257149	0.00788378	0.00301213
212	chr3:056495-056634	510767-510779	0.0363664	0.0117903	0.00301213
213	chr3:056755-056894	510793-510805	0.0423205	0.0232917	0.00547347
214	chr3:056915-057054	510809-510821	0.0379765	0.0171989	0.00506578
215	chr3:057115-057254	510829-510841	0.0257149	0.03125	0.00301213
216	chr3:057295-057494	510847-510865	0.0202631	0.0104479	0.00288443
217	chr3:057555-057794	510873-510895	0.0152902	0.00964138	0.00270295
218	chr3:057875-058294	510905-510945	0.0166741	0.00903478	0.00343018
219	chr3:058315-058454	510949-510961	0.0166741	0.0108118	0.00358205
220	chr3:058475-058774	510965-510993	0.0211602	0.0105801	0.00366048
221	chr3:058955-059094	511013-511025	0.0274414	0.00826037	0.00328475
222	chr3:059135-059274	511031-511043	0.0268534	0.00897796	0.00358205
223	chr3:059315-059594	511049-511075	0.0216236	0.00748128	0.00294759
224	chr3:059615-059854	511079-511101	0.019404	0.00709821	0.00307809
225	chr3:059955-060094	511113-511125	0.0146419	0.00679727	0.00247862
226	chr3:060135-060294	511131-511145	0.015625	0.00701058	0.00282262
227	chr3:060335-060714	511151-511187	0.0166741	0.0084131	0.00314549
228	chr3:060775-060914	511195-511207	0.0198289	0.00970201	0.00288443
229	chr3:060955-061094	511213-511225	0.0216236	0.0109795	0.00321437
230	chr3:061115-061254	511229-511241	0.0246247	0.013635	0.00301213
231	chr3:061335-061474	511251-511263	0.0379765	0.0175211	0.00435307
232	chr3:061595-061734	511277-511289	0.0246247	0.00903478	0.00343018
233	chr3:061755-061894	511293-511305	0.0177936	0.00774066	0.00301213
234	chr3:061915-062054	511309-511321	0.0170392	0.00976265	0.00374064
235	chr3:062095-062234	511327-511339	0.015625	0.00903478	0.0040282
236	chr3:062275-062414	511345-511357	0.0152902	0.00865173	0.00294759
237	chr3:062455-062594	511363-511375	0.0143282	0.00870615	0.00328475
238	chr3:062635-062774	511381-511393	0.0163168	0.00914842	0.00350529
239	chr3:062795-062934	511397-511409	0.0159671	0.00857284	0.00232267
240	chr3:062995-063134	511417-511429	0.0170392	0.00846634	0.00282262
241	chr3:063155-063294	511433-511445	0.022581	0.00884118	0.00270295
242	chr3:063375-063514	511455-511467	0.0202631	0.0081074	0.00464534
243	chr3:063535-063674	511471-511483	0.0163168	0.00686036	0.00232267
244	chr3:063715-063854	511489-511501	0.0149626	0.00623313	0.00288443
245	chr3:063895-064034	511507-511519	0.012582	0.00524141	0.0022242
246	chr3:064055-064194	511523-511535	0.0149626	0.00732097	0.00276214
247	chr3:064215-064354	511539-511551	0.0149626	0.00615618	0.0024255
248	chr3:064395-064534	511557-511569	0.0152902	0.00844125	0.00270295
249	chr3:064695-064854	511587-511601	0.0177936	0.00642873	0.00217654
250	chr3:064875-065014	511605-511617	0.0143282	0.00607922	0.0021299
251	chr3:065035-065154	511621-511631	0.0177936	0.00636962	0.00208426
252	chr3:065175-065314	511635-511647	0.0181832	0.00716409	0.00258835
253	chr3:065335-065474	511651-511663	0.0211602	0.00748128	0.00247862
254	chr3:065495-065634	511667-511679	0.0257149	0.00788378	0.00270295
255	chr3:065755-065914	511693-511707	0.0251639	0.0098525	0.00416852
256	chr3:065935-066054	511711-511721	0.0211602	0.00934875	0.00335668
257	chr3:066075-066234	511725-511739	0.0170392	0.00722946	0.00314549
258	chr3:066275-066414	511745-511757	0.0163168	0.00838914	0.00301213
259	chr3:066435-066574	511761-511773	0.0143282	0.00716409	0.00282262
260	chr3:066675-067034	511785-511819	0.0146419	0.00732097	0.00282262
261	chr3:067215-067354	511839-511851	0.015625	0.00709821	0.00282262
262	chr3:067375-067514	511855-511867	0.015625	0.00671336	0.00253289
263	chr3:067555-067794	511873-511895	0.0152902	0.00671336	0.00247862
264	chr3:067835-067954	511901-511911	0.0170392	0.00629098	0.00294759
265	chr3:067975-068114	511915-511927	0.0211602	0.00808337	0.00270295
266	chr3:068135-068274	511931-511943	0.0257149	0.0105801	0.00321437
267	chr3:068315-068454	511949-511961	0.0319343	0.0129748	0.00382255
268	chr3:068655-068794	511983-511995	0.0903238	0.0464393	0.00771484
269	chr3:068895-069314	512007-512047	0.0268534	0.014869	0.00444839
270	chr3:069375-069674	512055-512083	0.0170392	0.00823282	0.00321437
271	chr3:069715-069994	512089-512115	0.0181832	0.0078125	0.00232267
272	chr3:070095-070234	512127-512139	0.019404	0.00826037	0.00276214
273	chr3:070255-070374	512143-512153	0.0189882	0.00828493	0.00350529
274	chr3:070415-070574	512159-512173	0.0146419	0.00870615	0.00282262
275	chr3:070595-070714	512177-512187	0.0137207	0.0107442	0.00458727
276	chr3:070775-070974	512195-512213	0.0149626	0.0114656	0.00264503
277	chr3:071015-071154	512219-512231	0.0166741	0.0160669	0.00464534
278	chr3:071215-071354	512239-512251	0.019404	0.0207715	0.00431304
279	chr3:071395-071534	512257-512269	0.0305804	0.0171457	0.00366048
280	chr3:071695-071954	512287-512311	0.0246247	0.0457903	0.00253289
281	chr3:071975-072134	512315-512329	0.0251639	0.0598502	0.00208426
282	chr3:072175-072314	512335-512347	0.0246247	0.0746738	0.00247862
283	chr3:072355-072494	512353-512365	0.0235807	0.087974	0.0021299
284	chr3:072515-072674	512369-512383	0.0268534	0.728236	0.0022729
285	chr3:072715-072854	512389-512401	0.024097	0.728236	0.00335668
286	chr3:072895-073034	512407-512419	0.026278	0.571007	0.00390625
287	chr3:073095-073234	512427-512439	0.0286564	0.728236	0.00343018
288	chr3:073275-073414	512445-512457	0.0286564	0.571007	0.00366048
289	chr3:073435-073594	512461-512475	0.0319343	0.571007	0.00468772
290	chr3:073615-073754	512479-512491	0.03125	0.434522	0.00407919
291	chr3:073775-073914	512495-512507	0.0286564	0.434522	0.00458727
292	chr3:073995-074134	512517-512529	0.0371627	0.434522	0.00533832
293	chr3:074235-074374	512541-512553	0.0251639	0.0558218	0.00439279
294	chr3:074395-074534	512557-512569	0.0251639	0.0464393	0.0054059
295	chr3:074595-074734	512577-512589	0.0235807	0.0166741	0.00390625
296	chr3:074795-075094	512597-512625	0.0211602	0.0157227	0.0048064
297	chr3:075135-075274	512631-512643	0.0198289	0.0211602	0.0042598
298	chr3:075295-075434	512647-512659	0.0251639	0.0291924	0.00582148
299	chr3:075535-075674	512671-512683	0.0326336	0.0276987	0.00679727
300	chr3:075695-075854	512687-512701	0.0371627	0.0311523	0.00671336
301	chr3:075995-076074	512717-512723	NaN	0.0445394	0.00820938
302	chr3:077265-077344	512844-512850	0.0286564	0.0232917	0.00692295
303	chr3:077425-077584	512860-512874	0.0432472	0.042056	0.00857284
304	chr3:077605-077764	512878-512892	0.0638686	0.0669047	0.00798357
305	chr3:077845-077984	512902-512914	0.0963882	0.160142	0.00823282
306	chr3:078005-078144	512918-512930	0.142349	0.571062	0.012582
307	chr3:078185-078324	512936-512948	0.192776	0.434522	0.0116098
308	chr3:078405-078564	512958-512972	0.024097	0.0250066	0.00629098
309	chr3:078605-078764	512978-512992	0.0216236	0.0106462	0.00276214
310	chr3:078785-078904	512996-513006	0.0246247	0.00716409	0.0024255
311	chr3:079045-079184	513022-513034	0.0230754	0.0106462	0.00485101
312	chr3:079225-079364	513040-513052	0.019404	0.0112199	0.00366048
313	chr3:079405-079544	513058-513070	0.0159671	0.00833703	0.00276214
314	chr3:079585-079844	513076-513100	0.0170392	0.00798357	0.00276214
315	chr3:079905-080044	513108-513120	0.0137207	0.0065695	0.00237353
316	chr3:080085-080224	513126-513138	0.0140212	0.00564524	0.00253289
317	chr3:080305-080644	513148-513180	0.0152902	0.00615618	0.00237353
318	chr3:080685-080924	513186-513208	0.0152902	0.00552427	0.00199589
319	chr3:081005-081144	513218-513230	0.0143282	0.00589517	0.00195312
320	chr3:081245-081384	513242-513254	0.015625	0.00576885	0.0024255
321	chr3:081405-081524	513258-513268	0.015625	0.00589517	0.00264503
322	chr3:081605-081844	513278-513300	0.0207068	0.0081074	0.00350529
323	chr3:081905-082044	513308-513320	0.0211602	0.00914842	0.00374064
324	chr3:082085-082224	513326-513338	0.0216236	0.0121584	0.00335668
325	chr3:082245-082384	513342-513354	0.0230754	0.0119732	0.00366048
326	chr3:083205-083344	513438-513450	0.0189882	0.0517513	0.0045458
327	chr3:083365-083504	513454-513466	0.0181832	0.0331435	0.00390625
328	chr3:083745-083884	513492-513504	0.0163168	0.0236544	0.00390625
329	chr3:083945-084064	513512-513522	0.0170392	0.0191069	0.00321437
330	chr3:092095-092314	514327-514347	0.0216236	0.0490955	0.0229312
331	chr3:092335-092474	514351-514363	0.0251639	0.0123893	0.0155273
332	chr3:092555-092694	514373-514385	0.03125	0.024097	0.00559333
333	chr3:092735-093094	514391-514425	0.0149626	0.0126967	0.00294759
334	chr3:093115-093414	514429-514457	0.0137207	0.0090916	0.00232267
335	chr3:093435-093574	514461-514473	0.013139	0.00774066	0.00247862
336	chr3:093595-093734	514477-514489	0.0163168	0.0078125	0.00208426
337	chr3:093755-093894	514493-514505	0.0146419	0.00634837	0.00237353
338	chr3:093935-094074	514511-514523	0.0149626	0.00748128	0.00208426
339	chr3:094095-094234	514527-514539	0.0177936	0.00798357	0.00237353
340	chr3:094255-094394	514543-514555	0.0230754	0.00671336	0.0020396
341	chr3:094535-094674	514571-514583	0.0202631	0.00748128	0.0020396
342	chr3:094695-094834	514587-514599	0.0181832	0.0065695	0.00208426
343	chr3:094855-094994	514603-514615	0.0149626	0.00642873	0.0024255
344	chr3:095015-095154	514619-514631	0.0149626	0.00662944	0.00199589
345	chr3:095175-095314	514635-514647	0.0143282	0.00662944	0.00217654
346	chr3:095335-095474	514651-514663	0.015625	0.00692295	0.00208426
347	chr3:095495-095634	514667-514679	0.0181832	0.00895239	0.00276214
348	chr3:095655-095794	514683-514695	0.0216236	0.00997643	0.00294759
349	chr3:095875-096014	514705-514717	NaN	0.0078125	0.00307809
350	chr3:096135-096274	514731-514743	0.0181832	0.00741248	0.0020396
351	chr3:096295-096434	514747-514759	0.0137207	0.00629098	0.00195312
352	chr3:096495-096614	514767-514777	0.0143282	0.0051291	0.00191127
353	chr3:096635-096754	514781-514791	0.012582	0.00439279	0.00175265
354	chr3:096775-096914	514795-514807	0.012582	0.00411641	0.00179102
355	chr3:096955-097094	514813-514825	0.0128575	0.00431304	0.00232267
356	chr3:097115-097234	514829-514839	0.0123124	0.00399179	0.00171509
357	chr3:097275-097414	514845-514857	0.0112905	0.00564524	0.0020396
358	chr3:097435-097574	514861-514873	0.0143282	0.00407919	0.00191127
359	chr3:097615-097754	514879-514891	0.0152902	0.00506578	0.0022729
360	chr3:097875-098014	514905-514917	0.0152902	0.00485101	0.00183024
361	chr3:098035-098154	514921-514931	0.0137207	0.00964138	0.00167834
362	chr3:098175-098314	514935-514947	0.0189882	0.00623313	0.00191127
363	chr3:098475-098614	514965-514977	0.0140212	0.00589517	0.00217654
364	chr3:098695-098914	514987-515007	0.0177936	0.00564524	0.00237353
365	chr3:098935-099154	515011-515031	0.015625	0.00576885	0.00208426
366	chr3:099175-099534	515035-515069	0.0170392	0.00529006	0.00217654
367	chr3:099635-099794	515081-515095	0.015625	0.00485101	0.00301213
368	chr3:099915-100054	515109-515121	0.0163168	0.00589517	0.00282262
369	chr3:100075-100354	515125-515151	0.0152902	0.0054059	0.00237353
370	chr3:100455-100654	515163-515181	0.0146419	0.00596886	0.00237353
371	chr3:100835-100974	515201-515213	0.0181832	0.00846634	0.00301213
372	chr3:101075-101194	515225-515235	0.019404	0.00970201	0.00390625
373	chr3:101235-101494	515241-515265	0.022581	0.00798357	0.00366048
374	chr3:101515-101654	515269-515281	0.0246247	0.0111176	0.00358205
375	chr3:101695-101834	515287-515299	0.0305804	0.0122354	0.00350529
376	chr3:101995-102134	515317-515329	0.0348246	0.0365369	0.00569674
377	chr3:102155-102294	515333-515345	0.0251639	0.0261138	0.00350529
378	chr3:102335-102474	515351-515363	0.0202631	0.0226515	0.00314549
379	chr3:102495-102634	515367-515379	0.0149626	0.015625	0.00288443
380	chr3:102655-102774	515383-515393	0.015625	0.0138459	0.00276214
381	chr3:102815-102954	515399-515411	0.0163168	0.0135492	0.00314549
382	chr3:103055-103214	515423-515437	0.0211602	0.0162658	0.0054059
383	chr3:103255-103394	515443-515455	0.0305804	0.014869	0.00390625
384	chr3:103555-103694	515473-515485	0.0216236	0.0142386	0.00321437
385	chr3:103735-103874	515491-515503	0.0181832	0.0133428	0.00366048
386	chr3:103915-104054	515509-515521	0.0211602	0.0103534	0.00328475
387	chr3:104075-104214	515525-515537	0.0216236	0.011864	0.00343018
388	chr3:104255-104394	515543-515555	0.03125	0.0103534	0.00350529
389	chr3:104555-104694	515573-515585	0.0235807	0.011864	0.00382255
390	chr3:104715-104854	515589-515601	0.022581	0.0116098	0.00307809
391	chr3:104875-105014	515605-515617	0.0198289	0.0108794	0.00390625
392	chr3:105135-105254	515631-515641	0.0166741	0.00857284	0.00237353
393	chr3:105275-105414	515645-515657	0.019404	0.00903478	0.00258835
394	chr3:105435-105574	515661-515673	0.0257149	0.00982329	0.0042598
395	chr3:105715-105854	515689-515701	0.0268534	0.0176268	0.00460262
396	chr3:105895-106034	515707-515719	0.0216236	0.0150561	0.00444839
397	chr3:106075-106214	515725-515737	0.0174123	0.0104181	0.00270295
398	chr3:106235-106374	515741-515753	0.019404	0.019767	0.00958074
399	chr3:106415-106554	515759-515771	0.0185814	0.0121238	0.00448898
400	chr3:106575-106714	515775-515787	0.0185814	0.010514	0.00399179
401	chr3:106735-106874	515791-515803	0.026278	0.0108794	0.00374064
402	chr3:106975-107114	515815-515827	0.0326336	0.0153858	0.00301213
403	chr3:107175-107434	515835-515859	0.0299251	0.0230033	0.00390625
404	chr3:107495-107634	515867-515879	0.0348246	0.0325316	0.00547347
405	chr3:107675-107814	515885-515897	0.0414136	0.0330415	0.00552427
406	chr3:107955-108094	515913-515925	0.0340784	0.011864	0.00343018
407	chr3:108115-108254	515929-515941	0.024097	0.010514	0.00282262
408	chr3:108275-108394	515945-515955	0.0198289	0.00949412	0.0024255
409	chr3:108435-108574	515961-515973	0.0202631	0.0112199	0.00301213
410	chr3:108595-108734	515977-515989	0.022581	0.0106462	0.00264503
411	chr3:108775-108894	515995-516005	0.0280423	0.011361	0.00328475
412	chr3:108995-109134	516017-516029	0.0286564	0.0108794	0.00343018
413	chr3:109175-109314	516035-516047	0.022581	0.0108118	0.00270295
414	chr3:109355-109494	516053-516065	0.0198289	0.00833703	0.00195312
415	chr3:109515-109634	516069-516079	0.0189882	0.00798357	0.00237353
416	chr3:109675-109794	516085-516095	0.0181832	0.00725365	0.00247862
417	chr3:109815-109974	516099-516113	0.0198289	0.00642873	0.00217654
418	chr3:109995-110354	516117-516151	0.0177936	0.00764509	0.00217654
419	chr3:110395-110634	516157-516179	0.019404	0.0078125	0.00288443
420	chr3:110735-111014	516191-516217	0.0170392	0.00820938	0.00232267
421	chr3:111055-111194	516223-516235	0.0177936	0.00716409	0.00253289
422	chr3:111235-111374	516241-516253	0.0170392	0.0107442	0.00314549
423	chr3:111395-111534	516257-516269	0.0202631	0.00991446	0.00399179
424	chr3:111595-111734	516277-516289	0.0598502	0.0130569	0.00464534
425	chr3:111835-111974	516301-516313	0.0333481	0.00943478	0.00429866
426	chr3:112015-112154	516319-516331	0.0251639	0.00838914	0.00270295
427	chr3:112175-112314	516335-516347	0.0202631	0.00642873	0.00270295
428	chr3:112475-112594	516365-516375	NaN	0.00738776	0.00294759
429	chr3:112615-112754	516379-516391	NaN	0.00594896	0.0020396
430	chr3:112775-112914	516395-516407	0.0198289	0.00485101	0.00208426
431	chr3:112955-113074	516413-516423	0.019404	0.00552427	0.00294759
432	chr3:113135-113274	516431-516443	0.0189882	0.00629098	0.00264503
433	chr3:113295-113414	516447-516457	0.0230754	0.00774066	0.00264503
434	chr3:113435-113574	516461-516473	0.0181832	0.00621234	0.0022729
435	chr3:113595-113734	516477-516489	0.0189882	0.00732097	0.00247862
436	chr3:113775-113914	516495-516507	0.0202631	0.0084131	0.0042598
437	chr3:113975-114114	516515-516527	0.026278	0.0102887	0.00429866
438	chr3:114135-114274	516531-516543	0.0451619	0.0257953	0.00399179
439	chr3:114375-114514	516555-516567	0.0371627	0.0116098	0.00350529
440	chr3:114595-114734	516577-516589	0.0299251	0.0108794	0.00288443
441	chr3:114775-115214	516595-516637	0.0230754	0.0096128	0.00314549
442	chr3:115295-115534	516647-516669	0.0177936	0.00791016	0.00276214
443	chr3:115575-115734	516675-516689	0.0189882	0.00722946	0.00232267
444	chr3:115755-115914	516693-516707	0.0202631	0.00692295	0.0022729
445	chr3:115935-116074	516711-516723	0.0202631	0.010224	0.00264503
446	chr3:116155-116314	516733-516747	0.0235807	0.011361	0.00321437
447	chr3:116375-116534	516755-516769	0.0207068	0.009008	0.00321437
448	chr3:116575-116734	516775-516789	0.0181832	0.0096128	0.00282262
449	chr3:116815-116954	516799-516811	0.0198289	0.00876056	0.00294759
450	chr3:116995-117114	516817-516827	NaN	0.00884118	0.00232267
451	chr3:117175-117314	516835-516847	0.0185814	0.00738776	0.00282262
452	chr3:117355-117494	516853-516865	0.0163168	0.00798357	0.00191127
453	chr3:117535-117774	516871-516893	0.0159671	0.00701058	0.00195312
454	chr3:117795-117914	516897-516907	0.0146419	0.00716409	0.0022729
455	chr3:117935-118074	516911-516923	0.015625	0.00665162	0.00195312
456	chr3:118115-118234	516929-516939	0.0207068	0.00677461	0.00247862
457	chr3:118255-118394	516943-516955	0.024097	0.00754953	0.00307809
458	chr3:118575-118714	516975-516987	0.0202631	0.00923261	0.00253289
459	chr3:118735-118874	516991-517003	0.0174123	0.00764509	0.00232267
460	chr3:118915-119054	517009-517021	0.0177936	0.0100682	0.00328475
461	chr3:119075-119214	517025-517037	0.0257149	0.0151946	0.00416852
462	chr3:119235-119374	517041-517053	0.0235807	0.0149626	0.00366048
463	chr3:119395-119534	517057-517069	0.0251639	0.0117167	0.00444839
464	chr3:119595-119734	517077-517089	0.0211602	0.0120485	0.00390625
465	chr3:119755-119874	517093-517103	0.0198289	0.0109795	0.00343018
466	chr3:119915-120054	517109-517121	0.0257149	0.013139	0.00366048
467	chr3:120075-120194	517125-517135	0.0292839	0.0143282	0.00435307
468	chr3:120215-120354	517139-517151	0.0432472	0.0152902	0.00366048
469	chr3:120435-120574	517161-517173	4	0.0158673	0.00474706
470	chr3:120695-120834	517187-517199	0.0414136	0.0410901	0.005112
471	chr3:120895-121194	517207-517235	0.0333481	0.0273557	0.00420655
472	chr3:121215-121354	517239-517251	0.0251639	0.0218263	0.00382255
473	chr3:121395-121534	517257-517269	0.0220971	0.0178492	0.00328475
474	chr3:121575-121674	517275-517283	0.019404	0.0176268	0.00288443
475	chr3:121835-122374	517301-517353	0.0299251	0.024097	0.00382255
476	chr3:122415-122534	517359-517369	0.0625	0.0949123	0.00738776
477	chr3:122575-122874	517375-517403	0.10286	0.434522	0.00970201
478	chr3:122955-123214	517413-517437	0.148651	0.0830214	0.00764509
479	chr3:123295-123454	517447-517461	0.0984988	0.0380952	0.00444839
480	chr3:123535-123674	517471-517483	0.0810525	0.0202631	0.00485101
481	chr3:124055-124134	517523-517529	0.0257149	0.0124247	0.00307809
483	chr3:124515-124654	517569-517581	0.0230754	0.0155273	0.00264503
484	chr3:124675-124814	517585-517597	0.0220971	0.0129378	0.00276214
485	chr3:124875-125014	517605-517617	0.0305804	0.0157227	0.00343018
486	chr3:125175-125474	517635-517663	0.0776161	0.434522	0.00725365
487	chr3:125515-125674	517669-517683	0.0340784	0.0322337	0.00399179
488	chr3:125755-126014	517693-517717	0.026278	0.0181264	0.00358205
489	chr3:126055-126194	517723-517735	0.026278	0.0170392	0.00270295
490	chr3:126235-126374	517741-517753	0.0280423	0.0169327	0.00294759
491	chr3:126435-126574	517761-517773	0.0257149	0.0151946	0.00350529
492	chr3:126655-126874	517783-517803	0.022581	0.0174667	0.00253289
493	chr3:126935-127074	517811-517823	0.03125	0.0144177	0.00232267
494	chr3:127095-127234	517827-517839	0.0216236	0.0147334	0.0022242
495	chr3:127275-127414	517845-517857	0.0246247	0.0251639	0.00307809
496	chr3:127475-127614	517865-517877	0.0257149	0.0139335	0.00294759
497	chr3:127635-127714	517881-517887	0.0251639	0.012582	0.00343018
499	chr3:127945-128104	517912-517926	NaN	0.0224398	0.00564524
500	chr3:128125-128284	517930-517944	0.0268534	0.0151946	0.00444839
501	chr3:128305-128444	517948-517960	0.0251639	0.0098525	0.00247862
502	chr3:128465-128604	517964-517976	0.0174123	0.00748128	0.00232267
503	chr3:128805-129364	517998-518052	0.0137207	0.00881497	0.00232267
504	chr3:129405-129544	518058-518070	0.015625	0.0090916	0.00208426
505	chr3:129565-129844	518074-518100	0.0146419	0.010224	0.00217654
506	chr3:129925-130064	518110-518122	0.0170392	0.0164697	0.00282262
507	chr3:130105-130244	518128-518140	0.0189882	0.0230754	0.00335668
508	chr3:130285-130424	518146-518158	0.0216236	0.0247017	0.00282262
509	chr3:130505-130644	518168-518180	0.0235807	0.0245477	0.00282262
510	chr3:130665-130804	518184-518196	0.019404	0.0217587	0.00314549
511	chr3:130825-130964	518200-518212	0.0174123	0.0195253	0.00288443
512	chr3:130985-131124	518216-518228	0.0181832	0.016622	0.0022242
513	chr3:131145-131284	518232-518244	0.0181832	0.0145504	0.0022242
514	chr3:131305-131444	518248-518260	0.024097	0.0150561	0.00270295
515	chr3:131465-131604	518264-518276	0.0396578	0.013139	0.00321437
516	chr3:131745-131884	518292-518304	0.0292839	0.0227221	0.0024255
517	chr3:131905-132064	518308-518322	0.0333481	0.114267	0.00307809
518	chr3:132125-132264	518330-518342	0.0461508	0.0565228	0.00307809
519	chr3:132325-132464	518350-518362	0.0319343	0.0449502	0.00407919
520	chr3:132485-132604	518366-518376	0.026278	0.0322337	0.00282262
521	chr3:132625-132944	518380-518410	0.026278	0.0296446	0.00366048
522	chr3:133005-133144	518418-518430	0.0268534	0.0301121	0.00366048
523	chr3:133165-133304	518434-518446	0.0246247	0.0307715	0.00350529
524	chr3:133345-133544	518452-518470	0.0274414	0.0302937	0.00648738
525	chr3:133685-133824	518486-518498	0.0235807	0.0287459	0.00596886
526	chr3:133845-133984	518502-518514	0.0216236	0.0250066	0.00390625
527	chr3:134005-134424	518518-518558	0.0163168	0.0146419	0.00335668
528	chr3:134525-135104	518570-518626	0.0140212	0.00748128	0.0022242
529	chr3:135165-135664	518634-518682	0.0137207	0.00615618	0.00208426
530	chr3:135685-135924	518686-518708	0.013139	0.00564524	0.00208426
531	chr3:135965-136184	518714-518734	0.0137207	0.00576885	0.00217654
532	chr3:136225-136364	518740-518752	0.0149626	0.00636962	0.00237353
533	chr3:136425-136544	518760-518770	0.0174123	0.00851959	0.00294759
534	chr3:136565-136904	518774-518806	0.0257149	0.0123893	0.00390625
535	chr3:136945-137104	518812-518826	0.0503278	0.0163678	0.00431304
536	chr3:137225-137344	518840-518850	0.0246247	0.00686036	0.0054059
537	chr3:137425-137544	518860-518870	0.0666963	0.0211602	0.00636962
538	chr3:137645-138304	518882-518946	0.0432472	0.937358	0.00738776
539	chr3:138465-138884	518964-519004	0.0379765	0.571007	0.0109795
540	chr3:138945-139084	519012-519024	NaN	0.937358	0.00964138
541	chr3:139285-139424	519046-519058	0.0274414	0.0443323	0.00517671
542	chr3:139445-139584	519062-519074	0.0216236	0.0258756	0.00435307
543	chr3:139605-139744	519078-519090	0.019404	0.0152902	0.00314549
544	chr3:139785-139924	519096-519108	0.015625	0.0116098	0.00288443
545	chr3:139965-140104	519114-519126	0.0159671	0.00881497	0.0024255
546	chr3:140225-140384	519140-519154	0.0166741	0.00805641	0.00191127
547	chr3:140405-140544	519158-519170	0.0174123	0.00701058	0.0020396
548	chr3:140565-140704	519174-519186	0.0170392	0.0081074	0.00199589
549	chr3:140725-140844	519190-519200	0.019404	0.00716409	0.00253289
550	chr3:140865-141024	519204-519218	0.0230754	0.00828493	0.00195312
551	chr3:141245-141384	519242-519254	0.0230754	0.00876056	0.00270295
552	chr3:141425-141544	519260-519270	0.019404	0.00732097	0.0022729
553	chr3:141585-141704	519276-519286	0.0230754	0.010514	0.00217654
554	chr3:141725-141864	519290-519302	0.0207068	0.00846634	0.00232267
555	chr3:141885-142024	519306-519318	0.0211602	0.00862609	0.00258835
556	chr3:142045-142184	519322-519334	0.024097	0.0112905	0.00264503
557	chr3:142305-142584	519348-519374	0.0396578	0.0141088	0.00358205
558	chr3:143065-143244	519424-519440	0.0166741	0.00709821	0.0020396
559	chr3:143285-143424	519446-519458	0.0189882	0.00701058	0.00237353
560	chr3:143585-143724	519476-519488	0.0319343	0.0128575	0.00407919
561	chr3:143745-143884	519492-519504	0.0202631	0.00725365	0.00399179
562	chr3:143925-144164	519510-519532	0.0163168	0.00642873	0.0020396
563	chr3:144265-144404	519544-519556	0.0146419	0.00552427	0.00314549
564	chr3:144425-144564	519560-519572	0.0149626	0.00707454	0.00237353
565	chr3:144585-144704	519576-519586	0.0143282	0.00707454	0.00301213
566	chr3:144745-145064	519592-519622	0.0123124	0.00791016	0.00237353
567	chr3:145105-145364	519628-519652	0.0108118	0.00748128	0.00247862
568	chr3:145545-145724	519672-519688	0.0103534	0.00686036	0.0021299
569	chr3:145745-145884	519692-519704	0.0120485	0.0078125	0.00237353
570	chr3:146065-146364	519724-519752	0.0110485	0.00798357	0.0022242
571	chr3:146425-146564	519760-519772	0.0112905	0.00808337	0.00208426
572	chr3:146585-146804	519776-519796	0.013139	0.00943478	0.00294759
573	chr3:146865-147004	519804-519816	0.0174123	0.0112905	0.00191127
574	chr3:147025-147184	519820-519834	0.0166741	0.0111176	0.00247862
575	chr3:147245-147364	519842-519852	0.0198289	0.00949412	0.00366048
576	chr3:147385-147524	519856-519868	0.0251639	0.0157227	0.00399179
577	chr3:147545-147704	519872-519886	0.03125	0.0147334	0.00411641
578	chr3:147885-148024	519906-519918	0.0396578	0.0484953	0.00594896
579	chr3:148045-148604	519922-519976	0.052556	0.0649612	0.00547347
580	chr3:151845-152004	520302-520316	0.0211602	0.010514	0.00264503
581	chr3:152045-152204	520322-520336	0.0230754	0.0123893	0.00307809
582	chr3:152245-152584	520342-520374	0.0198289	0.0129378	0.00276214
583	chr3:152665-152864	520384-520402	0.0177936	0.00732097	0.00294759
584	chr3:152885-153104	520406-520426	0.0170392	0.00694611	0.00247862
585	chr3:153145-153844	520432-520500	0.0181832	0.0084131	0.00237353
586	chr3:153965-154584	520514-520574	0.0174123	0.00997643	0.00288443
587	chr3:154645-154784	520582-520594	0.0174123	0.00970201	0.00217654
588	chr3:154825-154964	520600-520612	0.0181832	0.00970201	0.00307809
589	chr3:154985-155124	520616-520628	0.026278	0.0129378	0.00374064
590	chr3:155265-155404	520644-520656	0.0257149	0.00970201	0.00366048
591	chr3:155425-155564	520660-520672	0.0185814	0.00701058	0.00270295
592	chr3:155585-155704	520676-520686	0.0181832	0.00692295	0.00179102
593	chr3:155725-155844	520690-520700	0.0163168	0.00716409	0.0022242
594	chr3:155865-156004	520704-520716	0.0177936	0.00844125	0.00335668
595	chr3:156045-156204	520722-520736	0.0170392	0.00862609	0.00288443
596	chr3:156225-156364	520740-520752	0.0134267	0.00771484	0.00282262
597	chr3:156405-156544	520758-520770	0.0123124	0.00648738	0.00288443
598	chr3:156585-156724	520776-520788	0.0123124	0.00642873	0.00264503
599	chr3:156765-156904	520794-520806	0.0128575	0.00725365	0.0022729
600	chr3:156925-157184	520810-520834	0.0159671	0.0096128	0.00350529
601	chr3:157405-157544	520858-520870	0.0355871	0.0186394	0.00533832
602	chr3:157725-157864	520890-520902	0.0471614	0.0287459	0.00529006
603	chr3:157905-158044	520908-520920	0.0451619	0.0414784	0.00636962
604	chr3:158085-158284	520926-520944	0.0396578	0.0530487	0.00522393
605	chr3:158365-158664	520954-520982	0.0230754	0.0239464	0.00343018
606	chr3:158705-158864	520988-521002	0.0181832	0.0141964	0.00464534
607	chr3:158885-159024	521006-521018	0.0159671	0.0120485	0.00253289
608	chr3:159065-159204	521024-521036	0.0170392	0.00955346	0.00208426
609	chr3:159525-159664	521070-521082	0.015625	0.00686036	0.00187032
610	chr3:159685-159824	521086-521098	0.0128575	0.00621234	0.00217654
611	chr3:159845-159984	521102-521114	0.0117903	0.00694611	0.00208426
612	chr3:160005-160144	521118-521130	0.0134267	0.00741248	0.0022729
613	chr3:160225-160444	521140-521160	0.0174123	0.00846634	0.00328475
614	chr3:160605-160744	521178-521190	0.0189882	0.0150561	0.00479037
615	chr3:160785-160924	521196-521208	0.015625	0.00857284	0.00232267
616	chr3:160945-161104	521212-521226	0.0137207	0.00851959	0.00258835
617	chr3:161265-161424	521244-521258	0.0159671	0.00808337	0.0022242
618	chr3:161445-161584	521262-521274	0.0128575	0.00732097	0.00199589
619	chr3:161605-161744	521278-521290	0.0185814	0.00876056	0.00321437
620	chr3:161765-161904	521294-521306	0.0181832	0.00876056	0.00232267
621	chr3:161945-162064	521312-521322	0.0257149	0.00991446	0.00314549
622	chr3:162105-162244	521328-521340	0.0340784	0.0177936	0.00448898
623	chr3:162325-162464	521350-521362	0.052556	0.0387474	0.00757479
624	chr3:162485-162624	521366-521378	0.0471614	0.0746475	0.0100682
625	chr3:162685-162824	521386-521398	0.0503278	0.0817943	0.0107442
627	chr3:163035-163254	521421-521441	0.0638686	0.128735	0.00701058
628	chr3:163455-163574	521463-521473	NaN	0.0169859	0.00607922
629	chr3:163615-163754	521479-521491	0.0388081	0.010224	0.0323276
630	chr3:163915-164074	521509-521523	0.0611608	0.434604	0.00828493
631	chr3:164135-164294	521531-521545	0.0548829	0.128735	0.00997643
632	chr3:164355-164654	521553-521581	0.0246247	0.0169859	0.00435307
633	chr3:164695-164834	521587-521599	0.0170392	0.00997643	0.00301213
634	chr3:164855-165034	521603-521619	0.0128575	0.00889679	0.00253289
635	chr3:165055-165454	521623-521661	0.0134267	0.00958074	0.00232267
636	chr3:165475-165614	521665-521677	0.0128575	0.00788378	0.0022242
637	chr3:165635-165774	521681-521693	0.0143282	0.00732097	0.0022729
638	chr3:165795-165934	521697-521709	0.0159671	0.0122354	0.00350529
639	chr3:165955-166074	521713-521723	0.0198289	0.0127771	0.00328475
640	chr3:166135-166274	521731-521743	0.026278	0.0145073	0.00399179
641	chr3:166295-166434	521747-521759	0.0305804	0.0242477	0.00390625
642	chr3:166515-166654	521769-521781	0.0280423	0.0126967	0.00294759
643	chr3:166775-166914	521795-521807	0.024097	0.0209619	0.0045458
644	chr3:166935-167074	521811-521823	0.0189882	0.0107442	0.00294759
645	chr3:167095-167214	521827-521837	0.0166741	0.00788378	0.00237353
646	chr3:167255-167374	521843-521853	0.0137207	0.00722946	0.00253289
647	chr3:167395-167534	521857-521869	0.0128575	0.00732097	0.00191127
648	chr3:167555-167694	521873-521885	0.0140212	0.00671336	0.00195312
649	chr3:167715-167854	521889-521901	0.0166741	0.00692295	0.00237353
650	chr3:167875-168014	521905-521917	0.0216236	0.00716409	0.0020396
651	chr3:168055-168194	521923-521935	0.0280423	0.00662944	0.0024255
654	chr3:169945-170144	522112-522130	0.0230754	0.0299251	0.00524141
655	chr3:170205-170344	522138-522150	0.0220971	0.0182968	0.00440749
656	chr3:170365-170504	522154-522166	0.024097	0.0155273	0.00350529
657	chr3:170565-170764	522174-522192	0.0163168	0.0122354	0.00288443
658	chr3:170865-171004	522204-522216	0.0177936	0.0112905	0.00343018
659	chr3:171045-171184	522222-522234	0.019404	0.00943478	0.00276214
660	chr3:171245-171384	522242-522254	0.0177936	0.00865173	0.00208426
661	chr3:171565-171704	522274-522286	0.0185814	0.00923261	0.00258835
662	chr3:171725-171864	522290-522302	0.0189882	0.00884118	0.00771484
663	chr3:171885-172024	522306-522318	0.015625	0.00686036	0.0022242
664	chr3:172065-172204	522324-522336	0.0146419	0.00686036	0.00270295
665	chr3:172245-172364	522342-522352	0.0159671	0.00648738	0.0024255
666	chr3:172385-172524	522356-522368	0.0211602	0.00677461	0.0024255
667	chr3:172685-172804	522386-522396	0.0257149	0.0153858	0.00258835
668	chr3:172845-173004	522402-522416	0.0198289	0.0149626	0.00288443
669	chr3:173025-173144	522420-522430	0.019404	0.0117167	0.00307809
670	chr3:173205-173324	522438-522448	0.0220971	0.0123893	0.0022729
671	chr3:173345-173484	522452-522464	0.0299251	0.0134267	0.00301213
672	chr3:173625-173764	522480-522492	0.0292839	0.0167262	0.00485101
673	chr3:173805-173944	522498-522510	0.0198289	0.0138065	0.00301213
674	chr3:173985-174124	522516-522528	0.0159671	0.0126606	0.00276214
675	chr3:174165-174444	522534-522560	0.013139	0.0100682	0.00253289
676	chr3:174485-174784	522566-522594	0.0110485	0.00964138	0.0024255
677	chr3:174805-174944	522598-522610	0.0108118	0.00903478	0.00264503
678	chr3:174965-175244	522614-522640	0.0117903	0.00897796	0.00382255
679	chr3:175265-175404	522644-522656	0.0137207	0.00958074	0.00247862
680	chr3:175445-175564	522662-522672	0.0146419	0.00934875	0.00247862
681	chr3:175585-175864	522676-522702	0.0143282	0.0104181	0.00264503
682	chr3:175925-176064	522710-522722	0.0149626	0.00838914	0.0022242
683	chr3:176085-176204	522726-522736	0.0159671	0.0100384	0.0022729
684	chr3:176225-176364	522740-522752	0.0189882	0.00738776	0.0021299
685	chr3:176405-176544	522758-522770	0.0230754	0.00976265	0.00288443
686	chr3:176685-176904	522786-522806	0.0235807	0.00846634	0.0024255
687	chr3:177045-177204	522822-522836	0.0286564	0.0163678	0.00390625
688	chr3:177225-177344	522840-522850	NaN	0.0170392	0.00335668
690	chr3:177885-178084	522906-522924	0.0207068	0.0120485	0.00232267
691	chr3:178105-178244	522928-522940	NaN	0.0123893	0.00282262
692	chr3:178325-178464	522950-522962	0.024097	0.00838914	0.0081074
693	chr3:178525-178664	522970-522982	0.0274414	0.010514	0.00366048
694	chr3:178685-178824	522986-522998	0.0299251	0.0108794	0.00270295
695	chr3:178985-179244	523016-523040	0.019404	0.00609956	0.0021299
696	chr3:179365-179504	523054-523066	0.0170392	0.00602426	0.00258835
697	chr3:179525-179664	523070-523082	0.015625	0.0054059	0.00258835
698	chr3:179705-179844	523088-523100	0.012582	0.00464534	0.00157274
699	chr3:179865-180004	523104-523116	0.0134267	0.00500246	0.00164238
700	chr3:180025-180264	523120-523142	0.0128575	0.0042598	0.00144221
701	chr3:180305-180444	523148-523160	0.0140212	0.0045458	0.00167834
702	chr3:180645-181044	523182-523220	0.015625	0.00489526	0.00157274
703	chr3:181105-181424	523228-523258	0.0152902	0.00529006	0.00179102
704	chr3:181465-181724	523264-523288	0.013139	0.00464534	0.00179102
705	chr3:181745-182224	523292-523338	0.0120485	0.00479037	0.00157274
706	chr3:182265-182504	523344-523366	0.0115377	0.00489526	0.00171509
707	chr3:182585-182944	523376-523410	0.0112905	0.00522393	0.00179102
708	chr3:182985-183264	523416-523442	0.0123124	0.00634837	0.00217654
709	chr3:183285-183524	523446-523468	0.0115377	0.00559333	0.00191127
710	chr3:183545-183684	523472-523484	0.0140212	0.00584096	0.00217654
711	chr3:183745-184224	523492-523538	0.0181832	0.00677461	0.0022729
712	chr3:184425-184804	523560-523596	0.0163168	0.00828493	0.00276214
713	chr3:184825-185164	523600-523632	0.0149626	0.0098525	0.00301213
714	chr3:185225-185364	523640-523652	0.015625	0.00895239	0.00253289
715	chr3:185405-185544	523658-523670	0.0128575	0.00844125	0.00288443
716	chr3:185605-185744	523678-523690	0.0149626	0.0128575	0.0042598
717	chr3:185765-185904	523694-523706	0.0198289	0.0127771	0.00366048
718	chr3:185925-186064	523710-523722	0.026278	0.0152902	0.00623313
719	chr3:186245-186384	523742-523754	0.0299251	0.0112905	0.00350529
720	chr3:186425-186564	523760-523772	0.0181832	0.0108794	0.00374064
721	chr3:186585-186844	523776-523800	0.0140212	0.00828493	0.00232267
722	chr3:186925-187044	523810-523820	0.0115377	0.00701058	0.00208426
723	chr3:187065-187184	523824-523834	0.00991446	0.00701058	0.0022242
724	chr3:187205-187324	523838-523848	0.0105801	0.00764509	0.00237353
725	chr3:187365-187904	523854-523906	0.0112905	0.00677461	0.00264503
726	chr3:187985-188404	523916-523956	0.0115377	0.00662944	0.00247862
727	chr3:188425-188844	523960-524000	0.0110485	0.00732097	0.00232267
728	chr3:188865-189004	524004-524016	0.00991446	0.00748128	0.00270295
729	chr3:189085-189324	524026-524048	0.0101316	0.00846634	0.00258835
730	chr3:189365-189664	524054-524082	0.0134267	0.0111176	0.00314549
731	chr3:189745-189904	524092-524106	0.019404	0.0141964	0.00440749
732	chr3:189925-190184	524110-524134	0.0340784	0.0216912	0.00529006
733	chr3:190205-190344	524138-524150	0.0280423	0.0258756	0.00629098
734	chr3:190525-190664	524170-524182	0.0340784	0.0110485	0.00253289
735	chr3:190685-190824	524186-524198	0.0220971	0.00934875	0.00232267
736	chr3:190845-190984	524202-524214	0.0174123	0.0081074	0.0021299
737	chr3:191005-191144	524218-524230	0.0143282	0.00876056	0.00237353
738	chr3:191165-191284	524234-524244	0.0152902	0.00895239	0.00307809
739	chr3:191305-191444	524248-524260	0.0152902	0.0078125	0.00282262
740	chr3:191485-191624	524266-524278	0.0137207	0.00764509	0.00328475
741	chr3:191785-191924	524296-524308	0.0152902	0.00920525	0.00288443
742	chr3:191945-192084	524312-524324	0.015625	0.00865173	0.00288443
743	chr3:192125-192544	524330-524370	0.013139	0.00722946	0.0022729
744	chr3:192585-192724	524376-524388	0.015625	0.00716409	0.00264503
745	chr3:192745-192884	524392-524404	0.0163168	0.00838914	0.0021299
746	chr3:192925-193064	524410-524422	0.0211602	0.00870615	0.0022729
747	chr3:193245-193384	524442-524454	0.022581	0.00774066	0.00232267
748	chr3:193405-193544	524458-524470	0.0174123	0.009008	0.00270295
749	chr3:193585-193724	524476-524488	0.0159671	0.00964138	0.00288443
750	chr3:193765-193904	524494-524506	0.0163168	0.0114656	0.00247862
751	chr3:193925-194064	524510-524522	0.0181832	0.0182968	0.00307809
752	chr3:194125-194264	524530-524542	0.022581	0.0244708	0.00399179
753	chr3:194405-194544	524558-524570	0.0220971	0.0267695	0.00416852
754	chr3:194585-194664	524576-524582	0.0170392	0.01824	0.0042598
755	chr3:194805-194884	524598-524604	0.0134267	0.0127771	0.00264503
756	chr3:194945-195224	524612-524638	0.0137207	0.0110485	0.00301213
757	chr3:195265-195644	524644-524680	0.0117903	0.00903478	0.00282262
758	chr3:195685-195984	524686-524714	0.0128575	0.00903478	0.0022729
759	chr3:196035-196154	524721-524731	0.013139	0.00748128	0.00237353
760	chr3:196355-196494	524753-524765	0.0163168	0.00970201	0.00366048
761	chr3:196535-197094	524771-524825	0.0280423	0.0184072	0.00382255
762	chr3:197355-197494	524853-524865	NaN	0.0129378	0.00642873
763	chr3:197555-197714	524873-524887	0.0451619	0.0434499	0.00529006
764	chr3:197755-197914	524893-524907	0.0274414	0.0165177	0.00374064
765	chr3:197935-198074	524911-524923	0.0207068	0.0140212	0.00321437
766	chr3:198095-198234	524927-524939	0.0163168	0.0107442	0.00264503
767	chr3:198335-198474	524951-524963	0.0140212	0.00838914	0.00208426
768	chr3:198515-198674	524969-524983	0.0143282	0.0098525	0.00187032
770	chr3:201235-201394	525241-525255	0.0152902	0.0117903	0.00294759
771	chr3:201475-201694	525265-525285	0.012582	0.00917455	0.0022729
772	chr3:201795-201954	525297-525311	0.0112905	0.00828493	0.00247862
773	chr3:201975-202114	525315-525327	0.0134267	0.00876056	0.00187032
774	chr3:202135-202254	525331-525341	0.0140212	0.00970201	0.00253289
775	chr3:202275-202394	525345-525355	0.0181832	0.0126606	0.00301213
776	chr3:202415-202554	525359-525371	0.0230754	0.013139	0.00288443
777	chr3:202695-202834	525387-525399	0.0235807	0.0157227	0.00314549
778	chr3:202875-203514	525405-525467	0.013139	0.00857284	0.00258835
779	chr3:203595-203854	525477-525501	0.0108118	0.00642873	0.00247862
780	chr3:203875-204014	525505-525517	0.0110485	0.0078125	0.00232267
781	chr3:204055-204314	525523-525547	0.013139	0.00648738	0.00217654
782	chr3:204335-204474	525551-525563	0.0185814	0.00748128	0.00390625
783	chr3:204495-204634	525567-525579	0.0174123	0.00929068	0.00288443
784	chr3:204655-204934	525583-525609	0.0123124	0.00615618	0.00208426
785	chr3:204975-205114	525615-525627	0.0143282	0.00798357	0.0020396
786	chr3:205135-205254	525631-525641	0.0149626	0.00820938	0.0022242
787	chr3:205315-205454	525649-525661	0.0220971	0.00865173	0.00258835
788	chr3:205575-205714	525675-525687	NaN	0.00741248	0.00307809
789	chr3:205775-205914	525695-525707	0.0207068	0.0108794	0.00321437
790	chr3:205935-206074	525711-525723	0.0207068	0.00828493	0.00247862
791	chr3:206115-206354	525729-525751	0.0174123	0.00701058	0.0022242
792	chr3:206375-206514	525755-525767	0.0174123	0.00846634	0.00328475
793	chr3:206555-206694	525773-525785	0.0274414	0.00914842	0.00264503
794	chr3:206835-206974	525801-525813	0.0274414	0.0291924	0.00552427
795	chr3:206995-207134	525817-525829	0.0211602	0.0201365	0.00366048
796	chr3:207175-207314	525835-525847	0.0166741	0.013635	0.00335668
797	chr3:207335-207474	525851-525863	0.0146419	0.0126606	0.00264503
798	chr3:207495-207634	525867-525879	0.0152902	0.0107442	0.00253289
799	chr3:207655-207774	525883-525893	0.0146419	0.0115377	0.00314549
800	chr3:207835-207974	525901-525913	0.0189882	0.010514	0.00335668
801	chr3:208095-208234	525927-525939	0.0230754	0.0133428	0.00301213
802	chr3:208255-208394	525943-525955	0.0189882	0.0139335	0.00294759
803	chr3:208435-208554	525961-525971	0.0181832	0.00976265	0.00314549
804	chr3:208575-208714	525975-525987	0.0152902	0.00914842	0.00253289
805	chr3:208735-208854	525991-526001	0.0159671	0.0105801	0.00270295
806	chr3:208895-209034	526007-526019	0.0174123	0.0106766	0.00374064
807	chr3:209055-209214	526023-526037	0.0177936	0.0114656	0.00321437
808	chr3:209235-209374	526041-526053	0.0198289	0.0149626	0.00343018
809	chr3:209395-209534	526057-526069	0.0230754	0.0151946	0.004504
810	chr3:209555-209694	526073-526085	0.0235807	0.0166741	0.00390625
811	chr3:209815-210114	526099-526127	0.0230754	0.0218263	0.00500246
812	chr3:210135-210274	526131-526143	0.0235807	0.0173579	0.00464534
813	chr3:210315-210454	526149-526161	0.0286564	0.0141088	0.0054059
814	chr3:210575-211134	526175-526229	0.0185814	0.00982329	0.00294759
815	chr3:211175-211314	526235-526247	0.0177936	0.00914842	0.00366048
816	chr3:211335-211474	526251-526263	0.0207068	0.00991446	0.00343018
817	chr3:211515-211654	526269-526281	0.0268534	0.00976265	0.00411641
818	chr3:211815-211954	526299-526311	0.0274414	0.0135106	0.00642873
819	chr3:212015-212154	526319-526331	0.0220971	0.0115377	0.00390625
820	chr3:212175-212314	526335-526347	0.0185814	0.0098525	0.00301213
821	chr3:212335-212474	526351-526363	0.0177936	0.00865173	0.00485101
822	chr3:212495-212614	526367-526377	0.0163168	0.00851959	0.00276214
823	chr3:212635-212774	526381-526393	0.0166741	0.00851959	0.00294759
824	chr3:212795-213394	526397-526455	0.0166741	0.0078125	0.00288443
825	chr3:213415-213554	526459-526471	0.0202631	0.0104181	0.00288443
826	chr3:213575-213714	526475-526487	0.0235807	0.00923261	0.00301213
827	chr3:213735-213874	526491-526503	0.0333481	0.00997643	0.00557467
828	chr3:214015-214154	526519-526531	0.0299251	0.0104479	0.00288443
829	chr3:214195-214334	526537-526549	0.0257149	0.0111176	0.00474706
830	chr3:214355-214494	526553-526565	0.0246247	0.0112199	0.00328475
831	chr3:214515-214634	526569-526579	0.0280423	0.0115377	0.00444839
832	chr3:214655-214794	526583-526595	0.0305804	0.0133428	0.00596886
833	chr3:214935-215074	526611-526623	0.0286564	0.0123124	0.00506578
834	chr3:215095-215274	526627-526643	0.0207068	0.00934875	0.00399179
835	chr3:215295-215414	526647-526657	0.0177936	0.00859732	0.00343018
836	chr3:215435-215574	526661-526673	0.0159671	0.00976265	0.00407919
837	chr3:215615-215754	526679-526691	0.0128575	0.00833703	0.00301213
838	chr3:215775-215914	526695-526707	0.0140212	0.0111176	0.00407919
839	chr3:215955-216074	526713-526723	0.0137207	0.00934875	0.00382255
840	chr3:216095-216254	526727-526741	0.0152902	0.00934875	0.00343018
841	chr3:216295-216434	526747-526759	0.0149626	0.00976265	0.00390625
842	chr3:216595-216734	526777-526789	0.0340784	0.0115377	0.00374064
843	chr3:216755-216874	526793-526803	0.0251639	0.0119732	0.00282262
844	chr3:216915-217054	526809-526821	0.0166741	0.00862609	0.00253289
845	chr3:217075-217214	526825-526837	0.0159671	0.00805641	0.00321437
846	chr3:217375-217514	526855-526867	0.0128575	0.00820938	0.00253289
847	chr3:217535-217674	526871-526883	0.0120485	0.0081074	0.0022729
848	chr3:217695-217814	526887-526897	0.0112905	0.00851959	0.0020396
849	chr3:217875-218214	526905-526937	0.012582	0.00732097	0.00247862
850	chr3:218375-218674	526955-526983	0.013139	0.0065695	0.0022242
851	chr3:218755-219014	526993-527017	0.0103534	0.0045458	0.00187032
852	chr3:219055-219474	527023-527063	0.0128575	0.00500246	0.00183024
853	chr3:219515-219654	527069-527081	0.0159671	0.00576885	0.00187032
854	chr3:219675-219814	527085-527097	0.0163168	0.00707454	0.0022729
855	chr3:219855-219994	527103-527115	0.0185814	0.00707454	0.00232267
856	chr3:220035-220174	527121-527133	0.0230754	0.00823282	0.0022729
857	chr3:220255-220394	527143-527155	0.0230754	0.0155273	0.00366048
858	chr3:220455-220894	527163-527205	0.015625	0.00920525	0.00335668
859	chr3:220995-221594	527217-527275	0.0128575	0.0065695	0.00237353
860	chr3:221835-222154	527301-527331	0.0108118	0.00557467	0.0020396
861	chr3:222235-222374	527341-527353	0.0120485	0.00679727	0.0022729
862	chr3:222395-222634	527357-527379	0.0140212	0.00642873	0.00270295
863	chr3:222695-222814	527387-527397	0.012582	0.00602426	0.0021299
864	chr3:222835-222974	527401-527413	0.0137207	0.00634837	0.0024255
865	chr3:223015-223134	527419-527429	0.0166741	0.00671336	0.00208426
866	chr3:223155-223274	527433-527443	0.024097	0.0078125	0.0042598
867	chr3:223455-223614	527463-527477	0.0286564	0.0160669	0.00485101
868	chr3:223635-223774	527481-527493	0.0251639	0.0155273	0.0042598
869	chr3:223795-223934	527497-527509	0.024097	0.0146419	0.00485101
870	chr3:223975-224114	527515-527527	0.022581	0.0139335	0.00495723
871	chr3:224135-224254	527531-527541	0.0292839	0.0161638	0.00701058
873	chr3:224335-224534	527551-527569	0.0251639	0.0120485	0.00416852
874	chr3:224575-224754	527575-527591	0.0246247	0.0115377	0.00485101
875	chr3:224935-225074	527611-527623	0.0280423	0.0119377	0.00615618
876	chr3:225115-225254	527629-527641	0.0305804	0.0160669	0.00642873
877	chr3:225295-225434	527647-527659	0.0257149	0.0139335	0.00970201
878	chr3:225495-225634	527667-527679	0.0388081	0.0192828	0.00439279
879	chr3:225655-225794	527683-527695	0.0537069	0.019767	0.00557467
880	chr3:225815-225954	527699-527711	0.0681567	0.0232196	0.00607922
881	chr3:225975-226114	527715-527727	0.0598502	0.0217587	0.00439279
882	chr3:226135-226454	527731-527761	0.0652671	0.0256346	0.00615618
883	chr3:226475-226614	527765-527777	0.0696492	0.0195253	0.0045458
884	chr3:226675-226814	527785-527797	0.0666963	0.0155273	0.00500246
885	chr3:226835-226974	527801-527813	0.0451619	0.0190476	0.00399179
886	chr3:226995-227134	527817-527829	0.0441942	0.0145504	0.00420655
887	chr3:227175-227314	527835-527847	0.0340784	0.0141088	0.00431304
888	chr3:227355-227494	527853-527865	0.0286564	0.0201365	0.0054059
889	chr3:227515-227654	527869-527881	0.0268534	0.0146419	0.00328475
890	chr3:227735-228174	527891-527933	0.026278	0.0159671	0.00407919
891	chr3:228275-228534	527945-527969	0.0461508	0.0375692	0.00820938
892	chr3:228635-228774	527981-527993	0.0711743	0.0562599	0.00757479
893	chr3:228855-228994	528003-528015	0.0246247	0.0111176	0.0051291
894	chr3:229035-229174	528021-528033	0.0340784	0.0239464	0.0040282
895	chr3:229195-229614	528037-528077	0.0235807	0.0263601	0.00390625
896	chr3:229755-229894	528093-528105	0.0152902	0.0137207	0.00288443
897	chr3:229915-230054	528109-528121	0.012582	0.011864	0.00282262
898	chr3:230075-230314	528125-528147	0.0123124	0.0110485	0.00282262
899	chr3:230355-230974	528153-528213	0.0149626	0.0107124	0.00321437
900	chr3:231015-231154	528219-528231	0.0181832	0.0123893	0.00321437
901	chr3:231195-231334	528237-528249	0.0246247	0.013635	0.00407919
902	chr3:231415-231554	528259-528271	0.0185814	0.0078125	0.00485101
903	chr3:231595-231734	528277-528289	0.0159671	0.00976265	0.0020396
904	chr3:231775-231914	528295-528307	0.0137207	0.00662944	0.00270295
905	chr3:231935-232074	528311-528323	0.0134267	0.00582148	0.00264503
906	chr3:232115-232254	528329-528341	0.0123124	0.00636962	0.00247862
907	chr3:232295-232574	528347-528373	0.0123124	0.00686036	0.00237353
908	chr3:232635-232954	528381-528411	0.0137207	0.00808337	0.00294759
909	chr3:233115-233614	528429-528477	0.0143282	0.00732097	0.00264503
910	chr3:233845-234344	528502-528550	0.0103534	0.00569674	0.00217654
911	chr3:234405-234584	528558-528574	0.0103534	0.00529006	0.0022729
912	chr3:234625-235064	528580-528622	0.0115377	0.00648738	0.00199589
913	chr3:235225-235364	528640-528652	0.0115377	0.00677461	0.0022729
914	chr3:235425-235604	528660-528676	0.0101316	0.00594896	0.00175265
915	chr3:235705-235944	528688-528710	0.0115377	0.00569674	0.00179102
916	chr3:235985-236124	528716-528728	0.0123124	0.00642873	0.0021299
917	chr3:236145-236284	528732-528744	0.0181832	0.00815839	0.00288443
918	chr3:236305-236444	528748-528760	0.022581	0.00903478	0.00288443
919	chr3:236725-236864	528790-528802	0.0461508	0.10302	0.00857284
920	chr3:237025-237164	528820-528832	0.019404	0.00838914	0.00247862
921	chr3:237205-237344	528838-528850	0.0149626	0.00642873	0.00183024
922	chr3:237365-237504	528854-528866	0.0137207	0.00732097	0.00276214
923	chr3:237545-237684	528872-528884	0.012582	0.00686036	0.00276214
924	chr3:237705-237864	528888-528902	0.0110485	0.00722946	0.0022729
925	chr3:237885-238024	528906-528918	0.012582	0.00764509	0.0024255
926	chr3:238225-238364	528940-528952	0.0137207	0.00914842	0.00270295
927	chr3:238385-238524	528956-528968	0.0134267	0.0102582	0.00282262
928	chr3:238565-238704	528974-528986	0.0170392	0.0106462	0.00366048
929	chr3:238885-239024	529006-529018	0.0174123	0.0098525	0.00276214
930	chr3:239045-239184	529022-529034	0.0152902	0.00970201	0.00307809
931	chr3:239205-239344	529038-529050	0.0128575	0.009008	0.00247862
932	chr3:239365-239504	529054-529066	0.0120485	0.00884118	0.0024255
933	chr3:239525-239664	529070-529082	0.0123124	0.0104479	0.00270295
934	chr3:239705-240044	529088-529120	0.0143282	0.00865173	0.00264503
935	chr3:240125-240264	529130-529142	0.0163168	0.00865173	0.00282262
936	chr3:240285-240424	529146-529158	0.0152902	0.0106462	0.00247862
937	chr3:240465-240604	529164-529176	0.0177936	0.00914842	0.00328475
938	chr3:240725-240864	529190-529202	0.0174123	0.00798357	0.0022242
939	chr3:240885-241024	529206-529218	0.0149626	0.00823282	0.00301213
940	chr3:241045-241184	529222-529234	0.0123124	0.00764509	0.00288443
941	chr3:241265-241404	529244-529256	0.0101316	0.00607922	0.00208426
942	chr3:241425-241564	529260-529272	0.0115377	0.00642873	0.00264503
943	chr3:241585-241724	529276-529288	0.0110485	0.00607922	0.00307809
944	chr3:241745-241884	529292-529304	0.0112905	0.00602426	0.0024255
945	chr3:241905-242044	529308-529320	0.0140212	0.0065695	0.00282262
946	chr3:242085-242224	529326-529338	0.0149626	0.00629098	0.0022242
947	chr3:242245-242384	529342-529354	0.0202631	0.0100384	0.00237353
948	chr3:242545-242684	529372-529384	0.0177936	0.00876056	0.00237353
949	chr3:242725-242864	529390-529402	0.0159671	0.0123124	0.00382255
950	chr3:242885-243024	529406-529418	0.0152902	0.0121238	0.00564524
951	chr3:243045-243184	529422-529434	0.013139	0.010514	0.00366048
952	chr3:243205-243344	529438-529450	0.0117903	0.0081074	0.00294759
953	chr3:243385-243524	529456-529468	0.0128575	0.00820938	0.00288443
954	chr3:243565-243744	529474-529490	0.012582	0.00732097	0.00288443
955	chr3:243765-244044	529494-529520	0.0115377	0.00764509	0.00258835
956	chr3:244085-244304	529526-529546	0.0123124	0.00686036	0.00217654
957	chr3:244345-244764	529552-529592	0.0117903	0.00576885	0.00217654
958	chr3:244845-244984	529602-529614	0.0123124	0.00559333	0.00171509
959	chr3:245025-245344	529620-529650	0.0115377	0.00500246	0.00191127
960	chr3:245545-245684	529672-529684	0.0115377	0.00485101	0.00183024
961	chr3:245865-246004	529704-529716	0.012582	0.00564524	0.0020396
962	chr3:246025-246164	529720-529732	0.0140212	0.00552427	0.0022729
963	chr3:246185-246324	529736-529748	0.0137207	0.00634837	0.0022242
964	chr3:246345-246484	529752-529764	0.0149626	0.0078125	0.00232267
965	chr3:246505-246644	529768-529780	0.0177936	0.00828493	0.00282262
966	chr3:246925-247064	529810-529822	0.0177936	0.00820938	0.00350529
967	chr3:247085-247224	529826-529838	0.015625	0.0078125	0.0042598
969	chr3:247995-248154	529917-529931	0.0143282	0.00701058	0.00258835
970	chr3:248175-248314	529935-529947	0.0140212	0.00732097	0.00237353
971	chr3:248355-248494	529953-529965	0.0140212	0.00725365	0.0022242
972	chr3:248515-248654	529969-529981	0.0163168	0.00741248	0.00335668
973	chr3:248695-248834	529987-529999	0.0170392	0.00692295	0.00366048
974	chr3:248935-249074	530011-530023	0.0202631	0.0112905	0.0050192
975	chr3:249095-249214	530027-530037	0.0163168	0.0119732	0.00328475
976	chr3:249275-249414	530045-530057	0.013139	0.00764509	0.00407919
977	chr3:249435-249574	530061-530073	0.0110485	0.00798357	0.00264503
978	chr3:249595-249734	530077-530089	0.0123124	0.00709821	0.00307809
979	chr3:249755-249894	530093-530105	0.0140212	0.00808337	0.00253289
980	chr3:249915-250054	530109-530121	0.0163168	0.0090916	0.00301213
981	chr3:250135-250274	530131-530143	0.0189882	0.0129378	0.00529006
982	chr3:250315-250454	530149-530161	0.015625	0.0119377	0.00276214
983	chr3:250475-250614	530165-530177	0.012582	0.00889679	0.00258835
984	chr3:250635-250774	530181-530193	0.0105801	0.00764509	0.00232267
985	chr3:250855-251394	530203-530255	0.0112905	0.00716409	0.00232267
986	chr3:251435-251574	530261-530273	0.00991446	0.00686036	0.00253289
987	chr3:251595-251734	530277-530289	0.00949412	0.00692295	0.00237353
988	chr3:251775-251994	530295-530315	0.0101316	0.00732097	0.00232267
989	chr3:252035-252174	530321-530333	0.0120485	0.00865173	0.00440749
990	chr3:252215-252354	530339-530351	0.0159671	0.0180127	0.0114316
991	chr3:252375-252514	530355-530367	0.0166741	0.0098525	0.00470341
992	chr3:252535-252674	530371-530383	0.0211602	0.00934875	0.00411641
993	chr3:252795-252934	530397-530409	0.0189882	0.00920525	0.0048064
994	chr3:252975-253094	530415-530425	0.0170392	0.00903478	0.00416852
995	chr3:253135-253274	530431-530443	0.0143282	0.0081074	0.00288443
996	chr3:253315-253454	530449-530461	0.0137207	0.00970201	0.00343018
997	chr3:253475-253594	530465-530475	0.0134267	0.00870615	0.00282262
998	chr3:253615-253734	530479-530489	0.0140212	0.00958074	0.00335668
999	chr3:253775-253914	530495-530507	0.0152902	0.011361	0.00390625
1000	chr3:253935-254054	530511-530521	0.0163168	0.0117167	0.00343018
1001	chr3:254075-254214	530525-530537	0.0220971	0.0141491	0.00506578
1002	chr3:254315-254454	530549-530561	0.0185814	0.00764509	0.00276214
1003	chr3:254475-254614	530565-530577	0.0115377	0.00557467	0.00183024
1004	chr3:254655-254794	530583-530595	0.0112905	0.00602426	0.00247862
1005	chr3:254815-254954	530599-530611	0.0103534	0.0050192	0.0021299
1006	chr3:254975-255114	530615-530627	0.0108118	0.00559333	0.00208426
1007	chr3:255135-255274	530631-530643	0.0108118	0.0065695	0.00160718
1008	chr3:255295-255414	530647-530657	0.0123124	0.00615618	0.0020396
1009	chr3:255435-255574	530661-530673	0.0115377	0.00464534	0.00150607
1010	chr3:255655-255874	530683-530703	0.0112905	0.00506578	0.00247862
1011	chr3:255895-256034	530707-530719	0.0115377	0.00517671	0.00183024
1012	chr3:256115-256374	530729-530753	0.0128575	0.00495723	0.00217654
1013	chr3:256395-256534	530757-530769	0.0110485	0.0057158	0.00171509
1014	chr3:256555-256834	530773-530799	0.0120485	0.00564524	0.00195312
1015	chr3:256895-257034	530807-530819	0.0101316	0.00390625	0.00179102
1016	chr3:257055-257194	530823-530835	0.0115377	0.004504	0.0020396
1017	chr3:257215-257394	530839-530855	0.0149626	0.00500246	0.0022242
1018	chr3:257435-257574	530861-530873	0.0105801	0.00485101	0.00217654
1019	chr3:257595-257734	530877-530889	0.0120485	0.00506578	0.00232267
1020	chr3:257795-257934	530897-530909	0.0120485	0.00524141	0.0022242
1021	chr3:257995-258154	530917-530931	0.0117903	0.00642873	0.00232267
1022	chr3:258175-258314	530935-530947	0.0134267	0.00679727	0.00282262
1023	chr3:258355-258494	530953-530965	0.0174123	0.00815839	0.00374064
1024	chr3:258535-258674	530971-530983	0.019404	0.0106766	0.00366048
1025	chr3:258815-258934	530999-531009	0.0177936	0.00828493	0.00314549
1026	chr3:258955-259094	531013-531025	0.0166741	0.00820938	0.0022729
1027	chr3:259115-259254	531029-531041	0.0202631	0.00846634	0.00282262
1028	chr3:259295-259434	531047-531059	0.0198289	0.0103534	0.00429866
1029	chr3:259515-259654	531069-531081	0.0216236	0.00876056	0.00321437
1030	chr3:259695-259814	531087-531097	0.0152902	0.0084131	0.00264503
1031	chr3:259835-259974	531101-531113	0.0163168	0.00929068	0.00294759
1032	chr3:260035-260174	531121-531133	0.0166741	0.00881497	0.00390625
1033	chr3:260295-260934	531147-531209	0.0120485	0.00716409	0.00253289
1034	chr3:261015-261254	531219-531241	0.0115377	0.00732097	0.00328475
1035	chr3:261275-261414	531245-531257	0.00970201	0.00650909	0.00253289
1036	chr3:261435-261574	531261-531273	0.0101316	0.00694611	0.0024255
1037	chr3:261595-261714	531277-531287	0.013139	0.0107442	0.00889679
1038	chr3:261775-261974	531295-531313	0.012582	0.0102887	0.00390625
1039	chr3:262015-262154	531319-531331	0.015625	0.0175211	0.00757479
1040	chr3:262195-262334	531337-531349	0.0181832	0.011643	0.00343018
1041	chr3:262355-262494	531353-531365	0.0220971	0.0134267	0.00350529
1042	chr3:262515-262654	531369-531381	0.03125	0.0135106	0.00431304
1043	chr3:262935-263074	531411-531423	0.0257149	0.0142386	0.00429866
1044	chr3:263095-263234	531427-531439	0.026278	0.0164188	0.00479037
1045	chr3:263295-263434	531447-531459	0.0274414	0.019767	0.00636962
1046	chr3:263495-263634	531467-531479	0.022581	0.0176824	0.00517671
1047	chr3:263655-263954	531483-531511	0.0207068	0.0147334	0.00390625
1048	chr3:264015-264134	531519-531529	0.0189882	0.0159671	0.00343018
1049	chr3:264155-264314	531533-531547	0.0216236	0.0254739	0.00716409
1050	chr3:264375-264514	531555-531567	0.022581	0.0133428	0.00374064
1051	chr3:264555-264694	531573-531585	NaN	0.00634837	0.00187032
1052	chr3:264755-264894	531593-531605	0.0177936	0.00671336	0.00217654
1053	chr3:265015-265154	531619-531631	0.0286564	0.0129378	0.00460262
1054	chr3:265175-265314	531635-531647	0.0198289	0.0108794	0.00258835
1055	chr3:265335-265474	531651-531663	0.015625	0.0101949	0.00382255
1056	chr3:265495-265634	531667-531679	0.0149626	0.00838914	0.00232267
1057	chr3:265655-265774	531683-531693	0.0117903	0.0107442	0.00264503
1058	chr3:265795-265934	531697-531709	0.0123124	0.00903478	0.00253289
1059	chr3:265975-266114	531715-531727	0.012582	0.0118979	0.00350529
1060	chr3:266135-266274	531731-531743	0.0137207	0.0128575	0.00307809
1061	chr3:266355-266494	531753-531765	0.0159671	0.0495572	0.00294759
1062	chr3:266515-266654	531769-531781	0.0211602	0.160119	0.00435307
1063	chr3:266675-266814	531785-531797	0.0235807	0.140124	0.00464534
1064	chr3:266835-266974	531801-531813	0.0246247	0.102779	0.00399179
1065	chr3:267095-267234	531827-531839	0.0211602	0.0164697	0.00232267
1066	chr3:267275-267414	531845-531857	0.0181832	0.0486459	0.00187032
1067	chr3:267455-267594	531863-531875	0.0198289	0.571007	0.00171509
1068	chr3:267615-267754	531879-531891	0.0211602	0.728236	0.00217654
1069	chr3:267775-267914	531895-531907	0.0207068	0.571007	0.00232267
1070	chr3:267935-268154	531911-531931	0.0181832	0.571007	0.00191127
1071	chr3:268255-268394	531943-531955	0.0163168	0.571007	0.0022242
1072	chr3:268435-268614	531961-531977	0.0159671	0.571007	0.00199589
1074	chr3:269395-269714	532057-532087	0.0170392	0.571007	0.00247862
1075	chr3:269775-269914	532095-532107	0.0181832	0.434522	0.00183024
1076	chr3:269935-270094	532111-532125	0.0198289	0.571007	0.00175265
1077	chr3:270195-270334	532137-532149	0.0177936	0.571007	0.00195312
1078	chr3:270415-270574	532159-532173	0.0177936	0.571007	0.00187032
1079	chr3:270595-270894	532177-532205	0.0185814	0.571007	0.00195312
1080	chr3:270955-271094	532213-532225	0.0174123	0.571007	0.0021299
1081	chr3:271115-271814	532229-532297	0.0198289	0.571007	0.00282262
1082	chr3:272075-272214	532325-532337	0.0216236	0.571007	0.00294759
1083	chr3:272235-272374	532341-532353	0.0230754	0.571007	0.00294759
1084	chr3:272435-272574	532361-532373	0.0235807	0.124414	0.0022242
1085	chr3:272595-272734	532377-532389	0.0246247	0.0587508	0.00288443
1086	chr3:272755-272894	532393-532405	0.026278	0.0404629	0.00321437
1087	chr3:273035-273174	532421-532433	0.0198289	0.0107124	0.00232267
1088	chr3:273215-273354	532439-532451	0.0140212	0.00895239	0.00199589
1089	chr3:273375-273514	532455-532467	0.0152902	0.00964138	0.00270295
1090	chr3:273555-273674	532473-532483	0.013139	0.00757479	0.00171509
1091	chr3:273695-273814	532487-532497	NaN	0.00808337	0.00276214
1092	chr3:273875-274014	532505-532517	0.0149626	0.0078125	0.00217654
1093	chr3:274035-274174	532521-532533	0.0143282	0.00865173	0.00301213
1094	chr3:274275-274414	532545-532557	0.0159671	0.00741248	0.00247862
1095	chr3:274435-274574	532561-532573	0.012582	0.00732097	0.00208426
1096	chr3:274595-274734	532577-532589	0.0103534	0.00602426	0.0021299
1097	chr3:274795-274914	532597-532607	0.0108118	0.00732097	0.00237353
1098	chr3:274935-275074	532611-532623	0.012582	0.00798357	0.00232267
1099	chr3:275095-275234	532627-532639	0.0103534	0.00808337	0.00258835
1100	chr3:275255-275394	532643-532655	0.00991446	0.00709821	0.00195312
1101	chr3:275435-275574	532661-532673	0.00929068	0.00748128	0.0022242
1103	chr3:275785-275984	532696-532714	0.0105801	0.00642873	0.00208426
1104	chr3:276105-276244	532728-532740	0.0110485	0.00629098	0.00208426
1105	chr3:276265-276404	532744-532756	0.0115377	0.00701058	0.00232267
1106	chr3:276465-276604	532764-532776	0.0123124	0.00732097	0.00328475
1107	chr3:276665-276804	532784-532796	0.0170392	0.0081074	0.00343018
1108	chr3:276885-277044	532806-532820	0.0177936	0.010224	0.00335668
1109	chr3:277085-277364	532826-532852	0.0146419	0.0102582	0.00321437
1110	chr3:277425-277664	532860-532882	0.013139	0.00914842	0.00237353
1111	chr3:277745-277984	532892-532914	0.0149626	0.00701058	0.00199589
1112	chr3:278025-278284	532920-532944	0.0134267	0.00609956	0.00179102
1113	chr3:278345-278584	532952-532974	0.0112905	0.0054059	0.00191127
1114	chr3:278645-278784	532982-532994	0.0120485	0.00732097	0.00175265
1115	chr3:278925-279064	533010-533022	0.0115377	0.00576885	0.0022242
1116	chr3:279085-279224	533026-533038	0.0110485	0.0057158	0.00187032
1117	chr3:279245-279384	533042-533054	0.0112905	0.00615618	0.00167834
1118	chr3:279405-279544	533058-533070	0.0149626	0.00629098	0.00276214
1119	chr3:279565-279704	533074-533086	0.0117903	0.00500246	0.00150607
1120	chr3:279725-279864	533090-533102	0.0159671	0.00623313	0.0022242
1121	chr3:279985-280184	533116-533134	0.0185814	0.00828493	0.00399179
1122	chr3:280225-280344	533140-533150	0.0163168	0.00764509	0.00208426
1123	chr3:280365-280504	533154-533166	0.0149626	0.00846634	0.00282262
1124	chr3:280525-280664	533170-533182	0.013139	0.00798357	0.00253289
1125	chr3:280685-280824	533186-533198	0.0115377	0.00741248	0.00247862
1126	chr3:280845-280984	533202-533214	0.0105801	0.00716409	0.0022242
1127	chr3:281125-281264	533230-533242	0.0101316	0.00629098	0.0020396
1128	chr3:281285-281404	533246-533256	0.0108118	0.00757479	0.00237353
1129	chr3:281425-281624	533260-533278	0.0103534	0.00665162	0.0022242
1130	chr3:281745-281884	533292-533304	0.0110485	0.00732097	0.0021299
1131	chr3:282065-282204	533324-533336	0.0105801	0.00716409	0.0022729
1132	chr3:282285-282684	533346-533384	0.0108118	0.00791016	0.0022242
1133	chr3:282865-283024	533404-533418	0.0112905	0.00870615	0.00217654
1134	chr3:283125-283264	533430-533442	0.0101316	0.00964138	0.00589517
1135	chr3:283285-283444	533446-533460	0.0105801	0.009008	0.0022729
1136	chr3:283545-283904	533472-533506	0.00970201	0.00903478	0.0024255
1137	chr3:283945-284224	533512-533538	0.0112905	0.00895239	0.00276214
1138	chr3:284325-284464	533550-533562	0.0120485	0.00815839	0.00232267
1139	chr3:284605-284924	533578-533608	0.0112905	0.00764509	0.0022729
1140	chr3:284945-285084	533612-533624	0.0108118	0.00815839	0.00217654
1141	chr3:285245-285384	533642-533654	0.0123124	0.00895239	0.00232267
1142	chr3:285445-285624	533662-533678	0.0128575	0.00917455	0.0024255
1143	chr3:285745-285924	533692-533708	0.0152902	0.010224	0.00288443
1144	chr3:286025-286164	533720-533732	0.0211602	0.0167262	0.00343018
1145	chr3:286285-286504	533746-533766	0.0292839	0.0323276	0.00634837
1146	chr3:286665-286804	533784-533796	0.0181832	0.00716409	0.0022242
1147	chr3:286825-286964	533800-533812	0.0163168	0.00805641	0.00195312
1148	chr3:287025-287164	533820-533832	0.0134267	0.00576885	0.00350529
1149	chr3:287185-287304	533836-533846	0.0134267	0.00642873	0.00217654
1150	chr3:287325-287444	533850-533860	0.0123124	0.00665162	0.0020396
1151	chr3:287485-287624	533866-533878	0.0112905	0.00716409	0.00247862
1152	chr3:287665-287804	533884-533896	0.0120485	0.00748128	0.00276214
1153	chr3:287825-287964	533900-533912	0.0128575	0.0078125	0.00258835
1154	chr3:287985-288124	533916-533928	0.0146419	0.010514	0.00328475
1155	chr3:288185-288324	533936-533948	0.0149626	0.00798357	0.00247862
1156	chr3:288365-288504	533954-533966	0.0137207	0.00623313	0.0024255
1157	chr3:288545-288684	533972-533984	0.0128575	0.00671336	0.00237353
1158	chr3:288705-288824	533988-533998	0.0166741	0.00701058	0.00208426
1159	chr3:288845-288984	534002-534014	0.0166741	0.00671336	0.00237353
1160	chr3:289005-289144	534018-534030	0.0198289	0.00997643	0.00321437
1161	chr3:289165-289304	534034-534046	0.0211602	0.00878558	0.00276214
1162	chr3:289465-289604	534064-534076	0.0166741	0.011361	0.00350529
1163	chr3:289625-289764	534080-534092	0.0166741	0.00884118	0.00288443
1164	chr3:289785-289924	534096-534108	0.012582	0.00798357	0.00288443
1165	chr3:289965-290104	534114-534126	0.0112905	0.00808337	0.00232267
1166	chr3:290125-290244	534130-534140	0.0117903	0.00828493	0.00258835
1167	chr3:290265-290404	534144-534156	0.0110485	0.00838914	0.0020396
1168	chr3:290425-290544	534160-534170	0.0123124	0.00865173	0.0020396
1169	chr3:290585-290704	534176-534186	0.013139	0.0101949	0.00247862
1170	chr3:290725-290844	534190-534200	0.0149626	0.0166741	0.00321437
1171	chr3:290865-291004	534204-534216	0.0170392	0.0191663	0.00264503
1172	chr3:291065-291204	534224-534236	0.0181832	0.0260317	0.00358205
1173	chr3:291325-291444	534250-534260	0.0174123	0.0125033	0.00321437
1174	chr3:291685-291924	534286-534308	0.013139	0.0078125	0.00258835
1176	chr3:292225-292384	534340-534354	0.0170392	0.00851959	0.00328475
1177	chr3:292405-292544	534358-534370	0.019404	0.00798357	0.00335668
1178	chr3:292615-292754	534379-534391	0.0152902	0.0145504	0.00474706
1179	chr3:292795-292934	534397-534409	0.0170392	0.0102887	0.00270295
1180	chr3:292955-293034	534413-534419	0.0149626	0.00725365	0.00237353
1182	chr3:293775-293914	534495-534507	0.012582	0.00607922	0.00276214
1183	chr3:293955-294094	534513-534525	0.0137207	0.00707454	0.00288443
1184	chr3:294115-294254	534529-534541	0.0163168	0.00798357	0.00294759
1185	chr3:294615-294754	534579-534591	0.0174123	0.00798357	0.00321437
1186	chr3:294895-294994	534607-534615	0.0177936	0.0109795	0.0024255
1187	chr3:296155-296274	534733-534743	0.0163168	0.0147334	0.00390625
1188	chr3:296295-296714	534747-534787	0.0137207	0.0090916	0.00253289
1189	chr3:296735-296874	534791-534803	0.0189882	0.00798357	0.00307809
1190	chr3:296935-297074	534811-534823	0.0146419	0.00741248	0.00258835
1191	chr3:297095-297234	534827-534839	0.0137207	0.00679727	0.0022242
1192	chr3:297335-297474	534851-534863	0.0115377	0.00609956	0.00301213
1193	chr3:297815-297954	534899-534911	0.0123124	0.00701058	0.0021299
1194	chr3:297975-298094	534915-534925	0.0123124	0.00701058	0.00264503
1195	chr3:298115-298254	534929-534941	0.0140212	0.00686036	0.0045458
1196	chr3:298275-298414	534945-534957	0.0152902	0.00895239	0.00350529
1197	chr3:298435-298574	534961-534973	0.0170392	0.00929068	0.00366048
1198	chr3:298595-298734	534977-534989	0.0211602	0.0175211	0.00671336
1199	chr3:298755-298894	534993-535005	0.0251639	0.0314453	0.0078125
1200	chr3:298915-299054	535009-535021	0.0268534	0.0392241	0.00976265
1201	chr3:299215-299374	535039-535053	0.0333481	0.0786341	0.00707454
1202	chr3:299435-299574	535061-535073	0.0340784	0.140169	0.00686036
1203	chr3:299615-299754	535079-535091	0.0326336	0.062793	0.00716409
1204	chr3:299775-299914	535095-535107	0.0268534	0.035754	0.0051291
1205	chr3:300095-300234	535127-535139	0.0235807	0.0158673	0.00366048
1206	chr3:300275-300414	535145-535157	0.0149626	0.0128575	0.00335668
1207	chr3:300435-300574	535161-535173	0.0159671	0.0101949	0.00217654
1208	chr3:300675-300954	535185-535211	0.0143282	0.00943478	0.00199589
1210	chr3:301325-301704	535250-535286	0.0117903	0.0065695	0.00183024
1211	chr3:301725-301864	535290-535302	0.0105801	0.00615618	0.00175265
1212	chr3:301925-302064	535310-535322	0.0115377	0.00569674	0.00164238
1213	chr3:302085-302224	535326-535338	0.00949412	0.00545522	0.00153904
1214	chr3:302265-302384	535344-535354	0.0123124	0.00589517	0.00175265
1215	chr3:302405-302524	535358-535368	0.0123124	0.00552427	0.00167834
1216	chr3:302565-302704	535374-535386	0.0123124	0.00576885	0.00164238
1217	chr3:302725-302864	535390-535402	0.0140212	0.00648738	0.00171509
1218	chr3:302885-303004	535406-535416	0.0143282	0.00686036	0.0020396
1219	chr3:308295-308474	535947-535963	0.0159671	0.0078125	0.00247862
1220	chr3:308495-308634	535967-535979	0.015625	0.00903478	0.00288443
1221	chr3:308695-308834	535987-535999	0.015625	0.0104181	0.00374064
1222	chr3:308955-309094	536013-536025	0.0163168	0.00955346	0.00276214
1223	chr3:309115-309254	536029-536041	0.0143282	0.00979053	0.00195312
1224	chr3:309275-309414	536045-536057	0.0143282	0.0106462	0.00335668
1225	chr3:309575-309714	536075-536087	0.0134267	0.0101316	0.00335668
1226	chr3:309795-309934	536097-536109	0.0137207	0.0163678	0.00358205
1227	chr3:309995-310114	536117-536127	0.0163168	0.0261959	0.00629098
1228	chr3:310135-310274	536131-536143	0.0170392	0.0402096	0.00552427
1229	chr3:310295-310434	536147-536159	0.015625	0.0216912	0.00416852
1230	chr3:310475-310614	536165-536177	0.015625	0.0135106	0.00307809
1231	chr3:310635-310774	536181-536193	0.0198289	0.0144177	0.00358205
1232	chr3:311555-311694	536273-536285	0.0134267	0.00564524	0.00191127
1233	chr3:311755-311894	536293-536305	0.0128575	0.00506578	0.00175265
1234	chr3:312015-312154	536319-536331	0.0128575	0.00524141	0.00171509
1235	chr3:312275-312414	536345-536357	0.0128575	0.00545522	0.00191127
1236	chr3:312435-312554	536361-536371	0.012582	0.00517671	0.00164238
1237	chr3:312575-312714	536375-536387	0.012582	0.00524141	0.00164238
1238	chr3:312735-312934	536391-536409	0.0134267	0.00545522	0.00187032
1239	chr3:312955-313094	536413-536425	0.0123124	0.00642873	0.00187032
1240	chr3:313215-313354	536439-536451	0.0163168	0.00815839	0.00217654
1241	chr3:313475-313774	536465-536493	0.0174123	0.0105801	0.00288443
1242	chr3:313795-314154	536497-536531	0.0146419	0.00917455	0.00270295
1243	chr6:128215-128314	549596-549604	0.0143282	0.0115377	0.00288443
1244	chr6:128395-128534	549614-549626	0.0152902	0.012582	0.00350529
1245	chr6:128615-129154	549636-549688	0.0143282	0.0100682	0.00343018
1246	chr6:212375-212474	558012-558020	0.0115377	0.00671336	0.00208426
1247	chr6:212495-212634	558024-558036	0.0123124	0.00623313	0.00288443
1248	chr6:212675-212814	558042-558054	0.0140212	0.00701058	0.00321437
1249	chr6:212855-212994	558060-558072	0.0152902	0.00764509	0.00247862
1250	chr6:213155-213294	558090-558102	0.0170392	0.00584096	0.00208426
1251	chr6:213315-213414	558106-558114	0.015625	0.00629098	0.0021299
1252	chr9:084195-084334	572204-572216	0.0140212	0.0114656	0.00288443
1253	chr9:084355-084734	572220-572256	0.0211602	0.0146419	0.00366048
1254	chr9:084755-084894	572260-572272	0.0274414	0.0146419	0.00485101
1255	chr9:085055-085174	572290-572300	0.0299251	0.0124247	0.00500246
1256	chr9:222365-222444	586021-586027	0.0220971	0.00798357	0.00301213
1257	chr9:222465-222604	586031-586043	0.0292839	0.0098525	0.00307809
1258	chr9:222645-222784	586049-586061	0.0280423	0.0194647	0.0102582
1259	chr9:222825-222964	586067-586079	0.0299251	0.0116098	0.0045458
1260	chr9:223005-223144	586085-586097	0.0211602	0.0108794	0.00307809
1261	chr9:223185-223304	586103-586113	0.0170392	0.00857284	0.00253289
1263	chr9:332795-332894	597064-597072	0.0202631	0.00833703	0.00716409
1264	chr9:332955-333214	597080-597104	0.0280423	0.0179048	0.00576885
1265	chr9:333575-333714	597142-597154	0.0211602	0.0101316	0.00258835
1266	chr9:333735-333854	597158-597168	0.0170392	0.0107442	0.00321437
1268	chr10:294295-294434	637198-637210	0.084641	0.140124	0.0111493
1269	chr10:294535-294674	637222-637234	0.0492494	0.434522	0.0100384
1270	chr10:294855-294994	637254-637266	0.0292839	0.014869	0.00557467
1273	chr10:302495-302634	638018-638030	0.0235807	0.0121584	0.00321437
1274	chr10:302735-302874	638042-638054	0.0207068	0.0109104	0.00358205
1275	chr10:302935-303074	638062-638074	0.0143282	0.0078125	0.00253289
1276	chr10:303095-303234	638078-638090	0.0149626	0.00701058	0.00270295
1277	chr10:303255-303374	638094-638104	0.0137207	0.00602426	0.00195312
1278	chr10:303395-303474	638108-638114	0.0120485	0.00609956	0.0021299
1279	chr10:351685-351764	642937-642943	0.019404	0.00716409	0.00253289
1280	chr10:351785-351924	642947-642959	0.0189882	0.0109795	0.00294759
1281	chr10:352025-352164	642971-642983	0.019404	0.00889679	0.00208426
1282	chr10:352185-352324	642987-642999	0.0166741	0.00805641	0.00328475
1283	chr10:352365-352504	643005-643017	0.0170392	0.00642873	0.00217654
1284	chr10:352545-352684	643023-643035	0.0134267	0.00636962	0.00199589
1285	chr2:010425-010564	2090542-2090554	0.0305804	0.0218263	0.00411641
1286	chr2:010705-010844	2090570-2090582	0.0246247	0.0163678	0.00448898
1287	chr2:010865-011004	2090586-2090598	0.0181832	0.0108794	0.00335668
1288	chr2:011025-011164	2090602-2090614	0.012582	0.00851959	0.00276214
1289	chr2:011245-011384	2090624-2090636	0.0115377	0.00701058	0.00232267
1290	chr2:011405-011484	2090640-2090646	0.012582	0.00791016	0.00307809
1291	chr2:037165-037304	2093216-2093228	0.0198289	0.0291008	0.00552427
1292	chr2:037345-037484	2093234-2093246	0.0185814	0.0269373	0.00448898
1293	chr2:037505-037644	2093250-2093262	0.019404	0.0343446	0.00464534
1294	chr2:037805-037944	2093280-2093292	0.0198289	0.0300186	0.00416852
1295	chr2:037965-038104	2093296-2093308	0.0235807	0.0327355	0.00495723
1296	chr2:046725-046864	2094172-2094184	0.0216236	0.0135106	0.00350529
1297	chr2:046885-047024	2094188-2094200	0.0174123	0.00937544	0.00247862
1298	chr2:047065-047204	2094206-2094218	0.0185814	0.00805641	0.00282262
1299	chr2:047305-047444	2094230-2094242	0.0152902	0.00897796	0.00247862
1300	chr2:047485-047624	2094248-2094260	0.0134267	0.00914842	0.00258835
1301	chr2:047645-047784	2094264-2094276	0.013139	0.00828493	0.0022729
1302	chr2:070025-070164	2096502-2096514	0.0128575	0.00865173	0.0042598
1303	chr2:070245-070384	2096524-2096536	0.0112905	0.00820938	0.00282262
1304	chr2:070425-070564	2096542-2096554	0.0112905	0.00757479	0.00407919
1305	chr2:070585-070724	2096558-2096570	0.0120485	0.00889679	0.00321437
1306	chr2:070745-070884	2096574-2096586	0.0143282	0.0109795	0.00350529
1307	chr2:070945-071064	2096594-2096604	0.0166741	0.0123124	0.00343018
1308	chr2:100925-101004	2099592-2099598	0.0207068	0.0120485	0.00358205
1309	chr2:101065-101204	2099606-2099618	0.0235807	0.0098525	0.00321437
1310	chr2:101225-101364	2099622-2099634	0.0207068	0.00929068	0.0179048
1311	chr2:101425-101644	2099642-2099662	0.0143282	0.00748128	0.0022729
1312	chr2:101785-101944	2099678-2099692	0.0305804	0.0204531	0.00517671
1313	chr2:101965-102044	2099696-2099702	0.0185814	0.00914842	0.00382255
1314	chr2:106975-107134	2100197-2100211	0.0202631	0.00917455	0.00237353
1315	chr2:107155-107294	2100215-2100227	0.0230754	0.0122354	0.00294759
1316	chr2:107335-107474	2100233-2100245	0.0305804	0.0114656	0.00288443
1317	chr2:107615-107754	2100261-2100273	0.0340784	0.0123893	0.00208426
1318	chr2:107835-107974	2100283-2100295	0.0326336	0.0114316	0.0024255
1319	chr2:107995-108134	2100299-2100311	0.0286564	0.00914842	0.0022242
1320	chr2:108155-108294	2100315-2100327	0.0251639	0.0090916	0.0022242
1322	chr2:126425-126564	2102142-2102154	0.0461508	0.0213586	0.00321437
1323	chr2:126625-126764	2102162-2102174	0.0388081	0.0124247	0.00307809
1324	chr2:126825-127044	2102182-2102202	0.0286564	0.0100682	0.0024255
1325	chr2:127085-127384	2102208-2102236	0.0211602	0.00878558	0.00232267
1326	chr2:131545-131684	2102654-2102666	0.015625	0.00949412	0.00237353
1327	chr2:131705-131824	2102670-2102680	0.0166741	0.0102887	0.00343018
1328	chr2:131845-131984	2102684-2102696	0.0185814	0.00976265	0.00335668
1329	chr2:132045-132204	2102704-2102718	0.024097	0.0115377	0.00343018
1330	chr2:132345-132504	2102734-2102748	0.0257149	0.0098525	0.00270295
1332	chr2:140525-140764	2103552-2103574	0.024097	0.0147755	0.0160669
1333	chr2:140805-141044	2103580-2103602	0.0548829	0.434522	0.00923261
1334	chr2:141145-141284	2103614-2103626	0.0625	0.0201998	0.0065695
1335	chr2:181925-182084	2107692-2107706	0.0246247	0.0098525	0.00288443
1336	chr2:182245-182384	2107724-2107736	0.0280423	0.014825	0.00431304
1337	chr2:182405-182524	2107740-2107750	0.0174123	0.00991446	0.00237353
1338	chr2:182585-182724	2107758-2107770	0.0134267	0.00771484	0.00253289
1339	chr2:182745-182864	2107774-2107784	0.0128575	0.00709821	0.00199589
1340	chr2:182885-182984	2107788-2107796	0.0123124	0.00738776	0.00232267
1341	chr2:201145-201284	2109614-2109626	0.0120485	0.00732097	0.00195312
1342	chr2:201305-201444	2109630-2109642	0.013139	0.00748128	0.0024255
1343	chr2:201465-201604	2109646-2109658	0.0163168	0.00857284	0.00264503
1344	chr2:201625-201764	2109662-2109674	0.022581	0.00857284	0.00258835
1345	chr2:201925-202064	2109692-2109704	0.0441942	0.102779	0.00895239
1346	chr2:202105-202244	2109710-2109722	0.0423205	0.728236	0.00716409
1347	chr2:202325-202464	2109732-2109744	NaN	0.0261959	0.00851959
1348	chr2:202505-202624	2109750-2109760	0.0299251	0.728236	0.0102887
1350	chr2:203705-203844	2109870-2109882	0.022581	0.0158673	0.00382255
1351	chr2:203865-204004	2109886-2109898	0.015625	0.0127771	0.00314549
1352	chr2:204185-204324	2109918-2109930	0.0128575	0.00865173	0.00258835
1353	chr2:204365-204504	2109936-2109948	0.0115377	0.00774066	0.00270295
1355	chr2:216195-216454	2111119-2111143	0.0319343	0.0145504	0.00390625
1356	chr2:216535-216674	2111153-2111165	0.0177936	0.00838914	0.00253289
1357	chr2:216695-216814	2111169-2111179	0.0246247	0.0144177	0.00435307
1358	chr2:216835-216954	2111183-2111193	0.0230754	0.013139	0.00382255
1359	chr2:216975-217114	2111197-2111209	0.026278	0.011361	0.00321437
1360	chr2:217175-217254	2111217-2111223	0.03125	0.0090916	0.00671336
1361	chr2:288545-288684	2118354-2118366	0.0216236	0.0160669	0.00288443
1362	chr2:288705-288844	2118370-2118382	0.0202631	0.0170392	0.00282262
1363	chr2:288865-289004	2118386-2118398	0.0216236	0.0201998	0.00282262
1364	chr2:289025-289164	2118402-2118414	0.0230754	0.0154813	0.00399179
1365	chr2:289265-289404	2118426-2118438	0.0230754	0.0140212	0.00390625
1366	chr2:289445-289524	2118444-2118450	0.0185814	0.0121238	0.00270295
1367	chr2:330885-331044	2122588-2122602	0.0152902	0.0108794	0.00270295
1368	chr2:331065-331204	2122606-2122618	0.0166741	0.00870615	0.00270295
1369	chr2:331225-331364	2122622-2122634	0.019404	0.00889679	0.00270295
1370	chr2:331405-331544	2122640-2122652	0.0280423	0.00976265	0.00232267
1371	chr2:331685-331824	2122668-2122680	0.026278	0.0100682	0.00321437
1374	chr2:336725-336864	2123172-2123184	0.0230754	0.014869	0.00276214
1375	chr2:336905-337044	2123190-2123202	0.026278	0.0101949	0.005112
1376	chr2:337145-337284	2123214-2123226	0.0211602	0.00889679	0.0024255
1377	chr2:337305-337444	2123230-2123242	0.0230754	0.00929068	0.00358205
1378	chr2:337465-337604	2123246-2123258	0.0211602	0.0102887	0.00282262
1380	chr2:386865-386964	2128186-2128194	0.012582	0.00557467	0.00253289
1381	chr2:387005-387144	2128200-2128212	0.0105801	0.00547347	0.00208426
1382	chr2:387165-387304	2128216-2128228	0.012582	0.00707454	0.00217654
1383	chr2:387485-387624	2128248-2128260	0.0146419	0.00722946	0.00191127
1384	chr2:387645-387924	2128264-2128290	0.0112905	0.00701058	0.0022729
1385	chr2:408235-408534	2130323-2130351	0.0503278	0.434522	0.00738776
1386	chr2:408775-408914	2130377-2130389	0.0548829	0.00851959	0.00517671
1387	chr2:408995-409154	2130399-2130413	0.0379765	0.0306759	0.00517671
1388	chr2:409175-409254	2130417-2130423	NaN	0.0350422	0.00439279
1389	chr2:410085-410224	2130508-2130520	0.0326336	0.728236	0.00431304
1390	chr2:410265-410404	2130526-2130538	0.0348246	0.728236	0.00576885
1391	chr2:410445-410584	2130544-2130556	0.0423205	0.571007	0.00615618
1392	chr2:410605-410744	2130560-2130572	0.0451619	0.434522	0.00686036
1393	chr2:410945-411084	2130594-2130606	0.0340784	0.0229312	0.00314549
1395	chr2:501265-501404	2139626-2139638	0.0235807	0.0159671	0.00301213
1396	chr2:501465-501604	2139646-2139658	0.0286564	0.0199529	0.00500246
1397	chr2:501745-501884	2139674-2139686	0.0423205	0.0266017	0.00474706
1398	chr2:501925-502064	2139692-2139704	0.0292839	0.0179048	0.00382255
1399	chr2:502085-502224	2139708-2139720	0.022581	0.0135106	0.00350529
1400	chr2:502245-502324	2139724-2139730	0.0170392	0.00997643	0.00247862
1401	chr2:527405-527544	2142240-2142252	0.0146419	0.00934875	0.00307809
1402	chr2:527565-527704	2142256-2142268	0.0159671	0.0119732	0.00301213
1403	chr2:527725-527864	2142272-2142284	0.019404	0.0119732	0.00307809
1404	chr2:527905-528044	2142290-2142302	0.0274414	0.0141088	0.00374064
1405	chr2:528185-528324	2142318-2142330	0.0220971	0.0090916	0.00301213
1408	chr2:532085-532224	2142708-2142720	0.0268534	0.011361	0.00366048
1409	chr2:532405-532544	2142740-2142752	0.0170392	0.00937544	0.00247862
1410	chr2:532565-532704	2142756-2142768	0.0146419	0.00764509	0.0022729
1411	chr2:532745-532904	2142774-2142788	0.0134267	0.00870615	0.00264503
1412	chr2:532945-533064	2142794-2142804	0.0159671	0.00943478	0.00328475
1413	chr2:582005-582164	2147700-2147714	0.0174123	0.00878558	0.00294759
1414	chr2:582305-582444	2147730-2147742	0.0177936	0.0078125	0.00217654
1415	chr2:582505-582644	2147750-2147762	0.015625	0.00694611	0.0024255
1416	chr2:582665-582804	2147766-2147778	0.012582	0.00615618	0.00276214
1417	chr2:582825-582944	2147782-2147792	0.0134267	0.00634837	0.00253289
1418	chr2:582965-583044	2147796-2147802	0.0140212	0.00771484	0.00366048
1420	chr2:585245-585544	2148024-2148052	0.0110485	0.00648738	0.00195312
1421	chr2:585585-585724	2148058-2148070	0.0143282	0.00949412	0.00247862
1422	chr2:585745-585884	2148074-2148086	0.0174123	0.00949412	0.00282262
1423	chr2:585905-586024	2148090-2148100	0.0216236	0.0102887	0.00335668
1424	chr2:586065-586144	2148106-2148112	0.026278	0.013635	0.0045458
1425	chr2:615705-615844	2151070-2151082	0.0268534	0.0122354	0.00411641
1426	chr2:616005-616144	2151100-2151112	0.026278	0.0234333	0.00485101
1427	chr2:616165-616304	2151116-2151128	0.0211602	0.0202631	0.00464534
1428	chr2:616385-616744	2151138-2151172	0.0146419	0.013635	0.00413018
1429	chr2:617965-618084	2151296-2151306	0.0120485	0.00838914	0.0024255
1430	chr2:618105-618244	2151310-2151322	0.0140212	0.00923261	0.00253289
1431	chr2:618265-618404	2151326-2151338	0.015625	0.00903478	0.00390625
1432	chr2:618425-618564	2151342-2151354	0.0216236	0.0098525	0.00282262
1433	chr2:618745-618884	2151374-2151386	0.0202631	0.00846634	0.00276214
1434	chr2:618905-619044	2151390-2151402	0.015625	0.00741248	0.00195312
1435	chr2:619065-619204	2151406-2151418	0.0123124	0.00648738	0.0021299
1436	chr2:619225-619364	2151422-2151434	0.013139	0.00741248	0.0022729
1437	chr2:624805-624984	2151980-2151996	NaN	0.019643	0.0045458
1438	chr2:625205-625364	2152020-2152034	0.0585677	0.434522	0.011361
1439	chr2:625585-625764	2152058-2152074	0.026278	0.0120485	0.00623313
1441	chr2:632645-632724	2152764-2152770	0.0128575	0.00725365	0.00217654
1442	chr2:632765-632904	2152776-2152788	0.0134267	0.00694611	0.0024255
1443	chr2:632925-633064	2152792-2152804	0.0166741	0.00754953	0.00321437
1444	chr2:633105-633244	2152810-2152822	0.0198289	0.00808337	0.0024255
1445	chr2:633265-633404	2152826-2152838	0.0251639	0.00940681	0.00270295
1446	chr2:633525-633664	2152852-2152864	0.0230754	0.00970201	0.00390625
1447	chr2:663145-663244	2155814-2155822	0.0177936	0.0114656	0.00321437
1448	chr2:663325-663564	2155832-2155854	0.012582	0.00895239	0.00276214
1449	chr2:663605-663744	2155860-2155872	0.0112905	0.00774066	0.00247862
1450	chr2:663765-663904	2155876-2155888	0.0108118	0.00694611	0.00232267
1451	chr2:663945-664084	2155894-2155906	0.0105801	0.00754953	0.00232267
1452	chr2:664105-664184	2155910-2155916	0.0112905	0.00732097	0.00258835
1453	chr2:666085-666244	2156108-2156122	0.0170392	0.00870615	0.00288443
1454	chr2:666325-666464	2156132-2156144	0.0280423	0.0106462	0.00294759
1455	chr2:666765-666904	2156176-2156188	0.0198289	0.0181832	0.00307809
1456	chr2:666925-667064	2156192-2156204	0.0174123	0.0159671	0.00288443
1457	chr2:669165-669304	2156416-2156428	0.0207068	0.0141088	0.00232267
1458	chr2:669325-669464	2156432-2156444	0.0159671	0.0123124	0.0022242
1459	chr2:669505-669644	2156450-2156462	0.015625	0.0115377	0.00232267
1460	chr2:669665-669804	2156466-2156478	0.0149626	0.0127771	0.00328475
1461	chr2:669825-669964	2156482-2156494	0.0177936	0.011864	0.00276214
1462	chr2:669985-670124	2156498-2156510	0.019404	0.0120485	0.00247862
1464	chr2:682925-683064	2157792-2157804	0.0326336	0.0189882	0.00716409
1465	chr2:683225-683364	2157822-2157834	0.0348246	0.0141088	0.00468772
1466	chr2:683425-683564	2157842-2157854	0.0251639	0.0130569	0.00629098
1467	chr2:683585-683724	2157858-2157870	0.0177936	0.0106462	0.00282262
1468	chr2:683765-683904	2157876-2157888	0.0143282	0.0081074	0.00258835
1469	chr2:683925-684064	2157892-2157904	0.012582	0.00857284	0.00247862
1470	chr2:684105-684224	2157910-2157920	0.0123124	0.0078125	0.00307809
1471	chr2:684245-684384	2157924-2157936	0.0134267	0.00929068	0.00264503
1472	chr2:684425-684564	2157942-2157954	0.0166741	0.0114656	0.00335668
1473	chr2:740225-740364	2163522-2163534	0.0117903	0.00692295	0.00288443
1474	chr2:740405-740544	2163540-2163552	0.0112905	0.00884118	0.00258835
1475	chr2:740585-740724	2163558-2163570	0.0137207	0.0144589	0.00458727
1476	chr2:740765-740904	2163576-2163588	0.0159671	0.0107124	0.00390625
1477	chr2:740965-741104	2163596-2163608	0.0207068	0.0135106	0.00314549
1478	chr2:741225-741364	2163622-2163634	0.0202631	0.00895239	0.00328475
1479	chr2:748615-748694	2164361-2164367	0.0140212	0.00738776	0.00258835
1480	chr2:748735-748874	2164373-2164385	0.0143282	0.00642873	0.00199589
1481	chr2:748895-749054	2164389-2164403	0.0170392	0.00826037	0.00237353
1482	chr2:749075-749194	2164407-2164417	0.0174123	0.00865173	0.00232267
1483	chr2:749215-749354	2164421-2164433	0.0235807	0.0098525	0.00321437
1484	chr2:749475-749614	2164447-2164459	0.0185814	0.00748128	0.00237353
1485	chr2:770285-770424	2166528-2166540	0.0235807	0.0121238	0.00390625
1486	chr2:770445-770564	2166544-2166554	0.0319343	0.0135106	0.00343018
1487	chr2:770605-770744	2166560-2166572	NaN	0.00701058	0.00343018
1488	chr2:770765-770904	2166576-2166588	0.0159671	0.00665162	0.00270295
1489	chr2:770945-771084	2166594-2166606	0.0163168	0.0081074	0.00187032
1490	chr2:771125-771244	2166612-2166622	0.019404	0.00976265	0.00301213
1492	chr4:068485-068604	2177657-2177667	0.0159671	0.00851959	0.00237353
1493	chr4:068665-068804	2177675-2177687	0.0198289	0.00851959	0.00270295
1494	chr4:068925-069064	2177701-2177713	0.015625	0.0090916	0.0024255
1495	chr4:069125-069264	2177721-2177733	0.0128575	0.00623313	0.00195312
1496	chr4:069285-069524	2177737-2177759	0.0120485	0.00594896	0.00195312
1497	chr4:275955-276114	2198404-2198418	0.0137207	0.00589517	0.00247862
1498	chr4:276175-276314	2198426-2198438	0.013139	0.00529006	0.0024255
1499	chr4:276335-276474	2198442-2198454	0.0146419	0.00671336	0.00258835
1500	chr4:276515-276654	2198460-2198472	0.019404	0.00701058	0.00247862
1501	chr4:276755-276994	2198484-2198506	0.0149626	0.00559333	0.00258835
1502	chr4:286155-286274	2199424-2199434	0.0137207	0.00903478	0.0024255
1503	chr4:286295-286434	2199438-2199450	0.0146419	0.0102887	0.00282262
1504	chr4:286455-286594	2199454-2199466	0.0174123	0.0115377	0.00258835
1505	chr4:286615-286754	2199470-2199482	0.0230754	0.0112199	0.00307809
1506	chr4:286835-286974	2199492-2199504	0.0216236	0.0111176	0.00552427
1507	chr4:286995-287134	2199508-2199520	0.0286564	0.0107442	0.0054059
1508	chr4:295895-296034	2200398-2200410	0.0128575	0.00838914	0.0020396
1509	chr4:296075-296214	2200416-2200428	0.0166741	0.0114656	0.0022242
1510	chr4:296255-296394	2200434-2200446	0.0198289	0.0103534	0.00264503
1511	chr4:296515-296654	2200460-2200472	0.0174123	0.00833703	0.00247862
1512	chr4:296675-296814	2200476-2200488	0.015625	0.00615618	0.00270295
1513	chr4:296835-296934	2200492-2200500	0.0143282	0.00716409	0.0024255
1515	chr4:485295-485434	2219338-2219350	0.0170392	0.00976265	0.00258835
1516	chr4:485595-485734	2219368-2219380	0.0198289	0.019643	0.00460262
1517	chr4:485755-485894	2219384-2219396	0.0211602	0.0236544	0.00390625
1518	chr4:485915-486054	2219400-2219412	0.0198289	0.0117903	0.00301213
1519	chr4:486075-486214	2219416-2219428	0.0152902	0.00876056	0.00247862
1520	chr4:550455-550554	2225854-2225862	0.0711743	0.0417372	0.00609956
1521	chr4:550595-550734	2225868-2225880	0.0828273	0.0482694	0.00738776
1522	chr4:550755-550954	2225884-2225902	0.0280423	0.0184072	0.00642873
1523	chr4:551015-551154	2225910-2225922	0.0268534	0.0447385	0.0158673
1524	chr4:551355-551494	2225944-2225956	0.112169	0.434522	0.0105801
1525	chr4:857215-857354	2256530-2256542	0.0123124	0.00648738	0.00167834
1526	chr4:857375-857514	2256546-2256558	0.0105801	0.00596886	0.00175265
1527	chr4:857535-857674	2256562-2256574	0.0134267	0.0123124	0.00191127
1528	chr4:857695-857834	2256578-2256590	0.0137207	0.0078125	0.00208426
1529	chr4:857895-858034	2256598-2256610	0.0185814	0.0135106	0.00264503
1530	chr4:858075-858214	2256616-2256628	0.0189882	0.011864	0.00328475
1532	chr4:1212765-1212884	2292085-2292095	0.0292839	0.0317347	0.00343018
1533	chr4:1213045-1213184	2292113-2292125	0.0134267	0.0291924	0.00307809
1534	chr4:1213205-1213344	2292129-2292141	0.012582	0.0276129	0.00358205
1535	chr4:1213365-1213504	2292145-2292157	0.0143282	0.0520633	0.00335668
1536	chr4:1213525-1213664	2292161-2292173	0.0181832	0.0242477	0.00335668
1537	chr4:1213785-1213924	2292187-2292199	0.022581	0.0154813	0.00328475
1539	chr4:1233275-1233374	2294136-2294144	0.0810525	0.0295584	0.00431304
1540	chr4:1233435-1233574	2294152-2294164	0.0923016	0.065828	0.00547347
1541	chr4:1233635-1233774	2294172-2294184	0.117135	0.0531194	0.00464534
1542	chr4:1233795-1233934	2294188-2294200	NaN	0.0746158	0.00716409
1543	chr4:1233995-1234134	2294208-2294220	0.0305804	0.0287459	0.00464534
1544	chr4:1234155-1234294	2294224-2294236	0.0319343	0.0190476	0.00374064
1546	chr4:1349875-1350014	2305796-2305808	0.0292839	0.0117903	0.00399179
1547	chr4:1350175-1350314	2305826-2305838	0.0235807	0.0100682	0.0022729
1548	chr4:1350355-1350494	2305844-2305856	0.0220971	0.00846634	0.00232267
1549	chr4:1350535-1350654	2305862-2305872	0.0207068	0.00884118	0.00237353
1550	chr4:1350695-1350834	2305878-2305890	0.0202631	0.00764509	0.00258835
1551	chr4:1430655-1430814	2313874-2313888	0.0333481	0.0170392	0.0050192
1552	chr4:1430955-1431094	2313904-2313916	0.0251639	0.0116819	0.00328475
1553	chr4:1431115-1431254	2313920-2313932	0.0185814	0.0106462	0.00276214
1554	chr4:1431275-1431414	2313936-2313948	0.0152902	0.00884118	0.00288443
1555	chr4:1431435-1431574	2313952-2313964	0.0137207	0.0112905	0.00276214
1558	chr4:1476355-1476494	2318444-2318456	0.0305804	0.0504065	0.00650909
1559	chr4:1476555-1476774	2318464-2318484	0.0696492	0.149651	0.00876056
1560	chr4:1476815-1476974	2318490-2318504	0.0666963	0.434522	0.0137207
1561	chr4:1477115-1477254	2318520-2318532	0.0379765	0.0188102	0.00943478
1562	chr4:1477295-1477394	2318538-2318546	0.0274414	0.0149626	0.00448898
1563	chr5:026725-026804	2326668-2326674	0.0451619	0.0227926	0.00709821
1564	chr5:026825-026944	2326678-2326688	0.0396578	0.0238018	0.00701058
1565	chr5:026965-027104	2326692-2326704	0.0363664	0.0199529	0.00741248
1566	chr5:027125-027284	2326708-2326722	0.0423205	0.0229312	0.00748128
1567	chr5:027425-027784	2326738-2326772	0.0326336	0.0182968	0.00564524
1569	chr5:159685-159824	2339964-2339976	0.0211602	0.0157676	0.00343018
1570	chr5:159845-159984	2339980-2339992	0.0251639	0.0160669	0.00382255
1571	chr5:160005-160144	2339996-2340008	0.0299251	0.0192221	0.00529006
1572	chr5:160165-160304	2340012-2340024	0.0340784	0.0288355	0.00547347
1573	chr5:160425-160564	2340038-2340050	0.03125	0.0152902	0.00328475
1574	chr5:160585-160664	2340054-2340060	0.0211602	0.0129378	0.00374064
1576	chr5:187425-187564	2342738-2342750	0.0181832	0.0103534	0.00307809
1577	chr5:187625-187764	2342758-2342770	0.0170392	0.00955346	0.00276214
1578	chr5:187785-187924	2342774-2342786	0.0159671	0.00828493	0.00270295
1579	chr5:187945-188084	2342790-2342802	0.0235807	0.00976265	0.00314549
1580	chr5:188225-188364	2342818-2342830	0.0246247	0.0098525	0.00314549
1581	chr5:291145-291244	2353110-2353118	0.0235807	0.0153858	0.00195312
1582	chr5:291285-291424	2353124-2353136	0.0274414	0.0189882	0.00343018
1583	chr5:291445-291584	2353140-2353152	0.0326336	0.0166741	0.00307809
1584	chr5:291745-291884	2353170-2353182	0.0396578	0.0331435	0.004504
1585	chr5:291905-292044	2353186-2353198	0.0363664	0.0403363	0.00382255
1586	chr5:292065-292184	2353202-2353212	0.0299251	0.0293754	0.00343018
1587	chr5:349045-349124	2358900-2358906	0.0170392	0.0133428	0.00264503
1588	chr5:349145-349304	2358910-2358924	0.0189882	0.00976265	0.00294759
1589	chr5:349325-349464	2358928-2358940	0.0280423	0.0102887	0.00264503
1590	chr5:349605-349744	2358956-2358968	0.0326336	0.0209619	0.00187032
1591	chr5:349825-349964	2358978-2358990	0.0280423	0.0105801	0.00270295
1592	chr5:350025-350104	2358998-2359004	0.0257149	0.0133428	0.00440749
1593	chr5:350765-350844	2359072-2359078	0.0152902	0.0130569	0.00374064
1594	chr5:350885-351024	2359084-2359096	0.015625	0.0119732	0.00390625
1595	chr5:351065-351204	2359102-2359114	0.0163168	0.0133428	0.00374064
1596	chr5:351225-351364	2359118-2359130	0.019404	0.0171457	0.00350529
1597	chr5:351505-351644	2359146-2359158	0.0185814	0.00884118	0.00264503
1598	chr5:351685-351824	2359164-2359176	0.0163168	0.00889679	0.00264503
1600	chr5:455985-456124	2369594-2369606	0.022581	0.010514	0.00276214
1601	chr5:456225-456364	2369618-2369630	0.0198289	0.00881497	0.00413018
1602	chr5:456405-456544	2369636-2369648	0.0181832	0.00949412	0.00314549
1603	chr5:456585-456724	2369654-2369666	0.0146419	0.00862609	0.00253289
1604	chr5:456745-456884	2369670-2369682	0.0120485	0.00748128	0.00350529
1606	chr5:502755-502934	2374271-2374287	0.0257149	0.00851959	0.00413018
1607	chr5:503055-503194	2374301-2374313	0.0189882	0.00914842	0.00288443
1608	chr5:503215-503354	2374317-2374329	0.0159671	0.00732097	0.00237353
1609	chr5:503375-503514	2374333-2374345	0.0166741	0.00665162	0.00217654
1610	chr5:503535-503674	2374349-2374361	0.0159671	0.00671336	0.00253289
1611	chr5:503695-503814	2374365-2374375	0.0216236	0.00748128	0.00258835
1612	chr7:085065-085204	2390184-2390196	0.0143282	0.0065695	0.0024255
1613	chr7:085225-085364	2390200-2390212	0.0134267	0.00642873	0.00258835
1614	chr7:085385-085524	2390216-2390228	0.012582	0.00671336	0.00253289
1615	chr7:085565-085704	2390234-2390246	0.0108118	0.00576885	0.00247862
1616	chr7:085725-085864	2390250-2390262	0.00949412	0.00552427	0.00253289
1617	chr7:085885-086024	2390266-2390278	0.0105801	0.0065695	0.00276214
1619	chr7:122745-122884	2393952-2393964	0.0198289	0.013139	0.00301213
1620	chr7:122905-123044	2393968-2393980	0.0181832	0.011864	0.00276214
1621	chr7:123065-123204	2393984-2393996	0.022581	0.0115377	0.00321437
1622	chr7:123225-123364	2394000-2394012	0.0280423	0.0129378	0.0045458
1623	chr7:123545-123684	2394032-2394044	0.0257149	0.0163678	0.00390625
1624	chr7:123705-123844	2394048-2394060	0.0202631	0.0140212	0.00343018
1625	chr7:123865-124004	2394064-2394076	0.0185814	0.0123893	0.00307809
1626	chr7:124125-124224	2394090-2394098	0.0235807	0.0141088	0.0054059
1628	chr7:130685-130824	2394746-2394758	0.0137207	0.00851959	0.00276214
1629	chr7:130845-130984	2394762-2394774	0.0146419	0.00798357	0.00237353
1630	chr7:131005-131144	2394778-2394790	0.0170392	0.00934875	0.00335668
1631	chr7:131165-131304	2394794-2394806	0.0216236	0.0112905	0.00294759
1632	chr7:131485-131624	2394826-2394838	0.0174123	0.00808337	0.00358205
1633	chr7:156985-157124	2397376-2397388	0.015625	0.0118979	0.00335668
1634	chr7:157185-157324	2397396-2397408	0.0185814	0.0144177	0.00335668
1635	chr7:157345-157484	2397412-2397424	0.024097	0.0232196	0.00422062
1636	chr7:157505-157624	2397428-2397438	0.03125	0.0207715	0.00407919
1637	chr7:157805-157944	2397458-2397470	0.0189882	0.0108118	0.00350529
1640	chr7:311355-311474	2412813-2412823	0.0355871	0.0511084	0.00448898
1641	chr7:311495-311634	2412827-2412839	0.0396578	0.0817919	0.00642873
1642	chr7:311655-312034	2412843-2412879	0.0388081	0.128735	0.00741248
1643	chr7:312155-312294	2412893-2412905	0.0268534	0.0139335	0.00350529
1644	chr7:446055-446194	2426283-2426295	0.0202631	0.00997643	0.0024255
1645	chr7:446275-446414	2426305-2426317	0.0286564	0.0158673	0.00366048
1646	chr7:446455-446594	2426323-2426335	0.0170392	0.0101949	0.00301213
1647	chr7:446635-446774	2426341-2426353	0.0120485	0.00923261	0.00282262
1648	chr7:446795-447074	2426357-2426383	0.00991446	0.00754953	0.0022242
1649	chr7:717975-718174	2453475-2453493	0.00991446	0.00694611	0.00253289
1650	chr7:718195-718334	2453497-2453509	0.0115377	0.00716409	0.00253289
1651	chr7:718355-718494	2453513-2453525	0.015625	0.00791016	0.00328475
1652	chr7:718535-718674	2453531-2453543	0.0159671	0.00862609	0.00288443
1653	chr7:718795-718934	2453557-2453569	0.0189882	0.0100682	0.00307809
1656	chr7:976445-976584	2479322-2479334	0.0274414	0.0171989	0.00390625
1657	chr7:976605-976784	2479338-2479354	0.0340784	0.0375692	0.0045458
1658	chr7:977065-977244	2479384-2479400	0.0319343	0.0429156	0.00709821
1659	chr7:977345-977464	2479412-2479422	0.0598502	0.0448091	0.00569674
1660	chr7:1012805-1012924	2482958-2482968	0.015625	0.0125033	0.00258835
1661	chr7:1012945-1013084	2482972-2482984	0.0163168	0.0104181	0.00270295
1662	chr7:1013125-1013264	2482990-2483002	0.0207068	0.0116098	0.00276214
1663	chr7:1013285-1013424	2483006-2483018	0.0166741	0.00976265	0.00264503
1664	chr7:1013585-1013724	2483036-2483048	0.0159671	0.0104479	0.00258835
1665	chr8:025305-025384	2493298-2493304	0.0166741	0.00732097	0.0022242
1666	chr8:025445-025584	2493312-2493324	0.0189882	0.00722946	0.00199589
1667	chr8:025665-025804	2493334-2493346	0.0198289	0.00870615	0.00314549
1668	chr8:025825-025964	2493350-2493362	0.0216236	0.0116098	0.00294759
1669	chr8:026105-026244	2493378-2493390	0.0257149	0.012582	0.00282262
1670	chr8:026265-026364	2493394-2493402	0.0235807	0.00970201	0.00282262
1671	chr8:189745-189884	2509742-2509754	0.0235807	0.0166741	0.0040282
1672	chr8:189965-190284	2509764-2509794	0.0492494	0.0612563	0.00943478
1673	chr8:190465-190604	2509814-2509826	0.0396578	0.0209009	0.0042598
1674	chr8:190625-190764	2509830-2509842	0.0246247	0.0176824	0.00374064
1675	chr8:324685-324764	2523236-2523242	0.0189882	0.00865173	0.00253289
1676	chr8:324805-324944	2523248-2523260	0.0134267	0.00748128	0.00382255
1677	chr8:324985-325124	2523266-2523278	0.0159671	0.00943478	0.0021299
1678	chr8:325165-325304	2523284-2523296	0.0159671	0.00826037	0.00264503
1679	chr8:325325-325464	2523300-2523312	0.0174123	0.00808337	0.00253289
1680	chr8:325525-325664	2523320-2523332	0.0163168	0.00991446	0.00258835
1683	chr8:327485-327624	2523516-2523528	0.0110485	0.0065695	0.00195312
1684	chr8:327665-327784	2523534-2523544	0.0137207	0.00764509	0.00282262
1685	chr8:327805-327944	2523548-2523560	0.0181832	0.00958074	0.00307809
1686	chr8:327965-328104	2523564-2523576	0.0230754	0.0154813	0.00439279
1687	chr8:328245-328384	2523592-2523604	0.0202631	0.00823282	0.00328475
1689	chr8:331365-331584	2523904-2523924	0.0137207	0.00798357	0.00264503
1690	chr8:331645-331784	2523932-2523944	0.0159671	0.0112905	0.00307809
1691	chr8:331805-331944	2523948-2523960	0.0181832	0.0162658	0.00366048
1692	chr8:331965-332104	2523964-2523976	0.026278	0.019767	0.0051291
1693	chr8:332265-332404	2523994-2524006	0.0207068	0.0110485	0.00307809
1694	chr8:335445-335584	2524312-2524324	0.0166741	0.0134267	0.00301213
1695	chr8:335625-335764	2524330-2524342	0.0216236	0.0245477	0.0042598
1696	chr8:335805-335944	2524348-2524360	0.0292839	0.067061	0.0065695
1697	chr8:336045-336184	2524372-2524384	0.0326336	0.0481188	0.0054059
1698	chr8:336285-336444	2524396-2524410	0.0274414	0.0286564	0.00460262
1699	chr8:336465-336584	2524414-2524424	0.0207068	0.0162658	0.00435307
1700	chr8:374185-374264	2528186-2528192	0.0280423	0.0184072	0.00889679
1701	chr8:374305-374444	2528198-2528210	0.0268534	0.0144177	0.00474706
1702	chr8:374625-375044	2528230-2528270	0.0432472	0.0530487	0.00738776
1703	chr11:113435-113514	2558370-2558376	0.015625	0.0102582	0.0024255
1704	chr11:113575-113714	2558384-2558396	0.0152902	0.00732097	0.0020396
1705	chr11:113755-113894	2558402-2558414	0.0140212	0.00629098	0.00343018
1706	chr11:113935-114074	2558420-2558432	0.0123124	0.00650909	0.00247862
1707	chr11:114115-114254	2558438-2558450	0.0115377	0.00636962	0.00321437
1708	chr11:114315-114454	2558458-2558470	0.0112905	0.00582148	0.00195312
1709	chr11:117895-118034	2558816-2558828	0.0123124	0.00545522	0.00183024
1710	chr11:118055-118194	2558832-2558844	0.0137207	0.00557467	0.00199589
1711	chr11:118215-118354	2558848-2558860	0.019404	0.00594896	0.00307809
1712	chr11:118455-118614	2558872-2558886	0.0257149	0.00615618	0.00270295
1713	chr11:118695-118834	2558896-2558908	0.0235807	0.0100682	0.00307809
1714	chr11:124885-125024	2559515-2559527	0.0120485	0.00748128	0.00264503
1715	chr11:125045-125204	2559531-2559545	0.0143282	0.00798357	0.00328475
1716	chr11:125225-125364	2559549-2559561	0.0181832	0.00970201	0.00301213
1717	chr11:125385-125524	2559565-2559577	0.0230754	0.0100682	0.00358205
1718	chr11:125725-125864	2559599-2559611	0.024097	0.00914842	0.00314549
1719	chr11:172035-172154	2564230-2564240	0.0246247	0.0112199	0.00350529
1720	chr11:172215-172354	2564248-2564260	0.0251639	0.0111867	0.00328475
1721	chr11:172375-172514	2564264-2564276	0.0207068	0.013635	0.00358205
1722	chr11:172535-172674	2564280-2564292	0.0163168	0.00862609	0.00321437
1723	chr11:172715-172854	2564298-2564310	0.0140212	0.00764509	0.00264503
1724	chr11:172895-173014	2564316-2564326	0.0123124	0.00677461	0.0022242
1726	chr11:247195-247394	2571746-2571764	0.0268534	0.0209009	0.00343018
1727	chr11:247535-247674	2571780-2571792	NaN	0.0310547	0.00564524
1728	chr11:247735-247874	2571800-2571812	0.0348246	0.0432472	0.00524141
1729	chr11:247895-248034	2571816-2571828	0.0492494	0.0418019	0.00862609
1730	chr11:248175-248254	2571844-2571850	0.0305804	0.011361	0.00335668
1731	chr11:304935-305174	2577520-2577542	0.0140212	0.00774066	0.00390625
1732	chr11:305195-305334	2577546-2577558	0.0146419	0.00788378	0.00416852
1733	chr11:305375-305534	2577564-2577578	0.0140212	0.00748128	0.0050192
1734	chr11:305635-305774	2577590-2577602	0.015625	0.00798357	0.00429866
1735	chr11:305815-305974	2577608-2577622	0.0140212	0.00636962	0.00495723
1736	chr11:526535-526614	2599680-2599686	0.0230754	0.0104181	0.00411641
1737	chr11:526635-526774	2599690-2599702	0.0216236	0.0121238	0.00382255
1738	chr11:526795-526934	2599706-2599718	0.0230754	0.0137207	0.0040282
1739	chr11:526975-527114	2599724-2599736	0.0202631	0.0101316	0.00485101
1740	chr11:527135-527274	2599740-2599752	0.019404	0.0105801	0.00448898
1741	chr11:527395-527534	2599766-2599778	0.0202631	0.010514	0.00328475
1742	chr11:588815-588914	2605908-2605916	0.015625	0.00826037	0.00208426
1743	chr11:588935-589074	2605920-2605932	0.019404	0.00846634	0.00276214
1744	chr11:589115-589254	2605938-2605950	0.0211602	0.00878558	0.00314549
1745	chr11:589395-589574	2605966-2605982	0.03125	0.105441	0.00701058
1746	chr11:589635-589774	2605990-2606002	0.0220971	0.0126967	0.00468772
1748	chr12:021715-021894	2615838-2615854	0.0274414	0.0174123	0.00390625
1749	chr12:021935-022074	2615860-2615872	0.03125	0.0189882	0.0054059
1750	chr12:022095-022234	2615876-2615888	0.0355871	0.0202631	0.00474706
1751	chr12:022255-022394	2615892-2615904	0.0333481	0.019404	0.00440749
1752	chr12:022435-022574	2615910-2615922	0.0292839	0.0135106	0.00460262
1753	chr12:022595-022734	2615926-2615938	0.0251639	0.0154297	0.00458727
1754	chr12:026875-026994	2616354-2616364	0.0140212	0.00754953	0.00187032
1755	chr12:027055-027194	2616372-2616384	0.0163168	0.00815839	0.00195312
1756	chr12:027215-027354	2616388-2616400	0.0163168	0.00934875	0.00247862
1757	chr12:027395-027534	2616406-2616418	0.0163168	0.00923261	0.00237353
1758	chr12:027555-027674	2616422-2616432	0.015625	0.0090916	0.0022242
1759	chr12:027695-027834	2616436-2616448	0.0166741	0.0106462	0.00288443
1762	chr12:053895-054014	2619056-2619066	0.022581	0.0147334	0.00374064
1763	chr12:054175-054314	2619084-2619096	0.0198289	0.0114656	0.00366048
1764	chr12:054335-054474	2619100-2619112	0.019404	0.0164188	0.00399179
1765	chr12:054515-054654	2619118-2619130	0.0177936	0.0146419	0.0045458
1766	chr12:054695-054834	2619136-2619148	0.0163168	0.0126606	0.00582148
1768	chr12:285975-286114	2642264-2642276	0.0163168	0.0065695	0.00232267
1769	chr12:286135-286274	2642280-2642292	0.0181832	0.00838914	0.0024255
1770	chr12:286335-286474	2642300-2642312	0.019404	0.00738776	0.00253289
1771	chr12:286515-286654	2642318-2642330	0.024097	0.00798357	0.00314549
1772	chr12:286755-286894	2642342-2642354	0.0202631	0.00815839	0.00335668
1773	chr12:286915-287334	2642358-2642398	0.013139	0.00671336	0.00253289
1774	chr12:287355-287474	2642402-2642412	0.0123124	0.00634837	0.00294759
1775	chr12:406695-406774	2654336-2654342	0.0137207	0.00701058	0.00416852
1776	chr12:406835-407094	2654350-2654374	0.0211602	0.00838914	0.00288443
1777	chr12:407295-407434	2654396-2654408	0.0170392	0.00838914	0.00247862
1778	chr12:407455-407594	2654412-2654424	0.0189882	0.00791016	0.00253289
1779	chr12:407635-407754	2654430-2654440	0.0174123	0.00846634	0.0021299
1781	chr12:424305-424424	2656097-2656107	0.0326336	0.0332439	0.0120485
1782	chr12:424465-424624	2656113-2656127	0.0611608	0.0746158	0.0127771
1783	chr12:424665-424804	2656133-2656145	0.0711743	0.105769	0.0117167
1784	chr12:425005-425144	2656167-2656179	0.0379765	0.0377985	0.00495723
1785	chr12:425205-425304	2656187-2656195	0.0220971	0.0240217	0.00374064
1787	chr12:561135-561294	2669780-2669794	0.0149626	0.0122354	0.00282262
1788	chr12:561315-561434	2669798-2669808	0.0146419	0.0109795	0.00288443
1789	chr12:561475-561614	2669814-2669826	0.0159671	0.00815839	0.00276214
1790	chr12:561635-561774	2669830-2669842	0.0202631	0.00991446	0.00264503
1791	chr12:561895-562034	2669856-2669868	0.0211602	0.00884118	0.00282262
1794	chr12:609455-609594	2674612-2674624	0.0202631	0.00964138	0.00253289
1795	chr12:609715-609854	2674638-2674650	0.022581	0.0167783	0.00343018
1796	chr12:609895-610034	2674656-2674668	0.019404	0.0149626	0.00301213
1797	chr12:610055-610194	2674672-2674684	0.0163168	0.0123124	0.00399179
1798	chr12:610215-610354	2674688-2674700	0.015625	0.0141088	0.00307809
1799	chr12:610375-610454	2674704-2674710	0.0163168	0.013139	0.00485101
1800	chr12:728035-728154	2686470-2686480	0.0598502	0.0544541	0.00569674
1801	chr12:728195-728334	2686486-2686498	0.0257149	0.0168794	0.00748128
1802	chr12:728435-728574	2686510-2686522	0.0280423	0.0141088	0.016622
1803	chr12:728675-728814	2686534-2686546	NaN	0.0388081	0.0057158
1804	chr12:728835-729074	2686550-2686572	0.052556	0.0640682	0.00506578
1806	chr12:758745-758904	2689541-2689555	0.0257149	0.0122354	0.00335668
1807	chr12:758925-759064	2689559-2689571	0.0305804	0.00943478	0.00390625
1808	chr12:759125-759244	2689579-2689589	0.0423205	0.0090916	0.0127771
1809	chr12:759425-759564	2689609-2689621	0.0268534	0.00903478	0.00294759
1810	chr12:759625-759764	2689629-2689641	0.0174123	0.0084131	0.00270295
1812	chr12:990895-991034	2712756-2712768	0.03125	0.00914842	0.00276214
1813	chr12:991195-991334	2712786-2712798	0.0202631	0.00881497	0.00264503
1814	chr12:991355-991494	2712802-2712814	0.0170392	0.00884118	0.00253289
1815	chr12:991515-991654	2712818-2712830	0.0140212	0.00857284	0.0021299
1816	chr12:991695-991834	2712836-2712848	0.0128575	0.00823282	0.00232267
1817	chr13:016545-016664	2723134-2723144	0.0198289	0.00991446	0.00390625
1818	chr13:016705-016844	2723150-2723162	0.0299251	0.0100682	0.00321437
1819	chr13:017005-017144	2723180-2723192	0.0299251	0.0144589	0.0050192
1820	chr13:017185-017324	2723198-2723210	0.0207068	0.00923261	0.00335668
1821	chr13:017525-017604	2723232-2723238	0.015625	0.00748128	0.00258835
1822	chr13:230225-230304	2744502-2744508	0.0251639	0.00943478	0.0105801
1823	chr13:230345-230484	2744514-2744526	0.0189882	0.00851959	0.00282262
1824	chr13:230505-230644	2744530-2744542	0.0220971	0.00903478	0.00232267
1825	chr13:230705-230844	2744550-2744562	0.0220971	0.00917455	0.00253289
1826	chr13:230945-231084	2744574-2744586	0.0189882	0.0109795	0.00276214
1827	chr13:231105-231244	2744590-2744602	0.015625	0.00870615	0.00328475
1828	chr13:231265-231404	2744606-2744618	0.0120485	0.00615618	0.00288443
1829	chr13:231425-231564	2744622-2744634	0.012582	0.00615618	0.00301213
1830	chr13:231625-231744	2744642-2744652	0.0103534	0.00552427	0.00187032
1831	chr13:448015-448154	2766281-2766293	0.0177936	0.00771484	0.00253289
1832	chr13:448175-448314	2766297-2766309	0.0181832	0.00662944	0.00358205
1833	chr13:448435-448574	2766323-2766335	0.0202631	0.00914842	0.00282262
1834	chr13:448615-448754	2766341-2766353	0.0174123	0.00738776	0.00237353
1835	chr13:448795-448934	2766359-2766371	0.0174123	0.0078125	0.00232267
1836	chr13:448955-449094	2766375-2766387	0.019404	0.00798357	0.00208426
1837	chr13:449255-449374	2766405-2766415	0.0166741	0.00876056	0.00294759
1839	chr13:544885-545024	2775968-2775980	0.0202631	0.00903478	0.00247862
1840	chr13:545105-545244	2775990-2776002	0.0177936	0.00764509	0.00288443
1841	chr13:545265-545404	2776006-2776018	0.0159671	0.00748128	0.00276214
1842	chr13:545445-545584	2776024-2776036	0.0159671	0.00791016	0.0024255
1843	chr13:545605-545744	2776040-2776052	0.0198289	0.0101316	0.00307809
1844	chr13:545865-546004	2776066-2776078	0.0189882	0.009008	0.00253289
1845	chr13:546045-546164	2776084-2776094	0.0159671	0.00701058	0.00382255
1847	chr13:607765-607904	2782256-2782268	0.0112905	0.00838914	0.00366048
1848	chr13:607985-608124	2782278-2782290	0.0137207	0.00991446	0.00435307
1849	chr13:608145-608264	2782294-2782304	0.0207068	0.012582	0.00435307
1850	chr13:608305-608424	2782310-2782320	0.0280423	0.0270213	0.0104181
1851	chr13:608465-608604	2782326-2782338	0.0280423	0.012582	0.0045458
1852	chr13:608665-608804	2782346-2782358	0.0211602	0.0127771	0.00470341
1854	chr13:623985-624124	2783878-2783890	0.0319343	0.0186394	0.00435307
1855	chr13:624165-624304	2783896-2783908	0.0461508	0.021028	0.00602426
1856	chr13:624445-624584	2783924-2783936	0.0348246	0.0331435	0.0100682
1857	chr13:624605-624744	2783940-2783952	0.0319343	0.0342914	0.00823282
1858	chr13:624825-624964	2783962-2783974	0.0299251	0.0375692	0.00589517
1860	chr13:627765-627904	2784256-2784268	0.0319343	0.0218899	0.00416852
1861	chr13:628125-628264	2784292-2784304	0.024097	0.0212925	0.00464534
1862	chr13:628305-628444	2784310-2784322	0.0257149	0.0283052	0.00524141
1863	chr13:628465-628604	2784326-2784338	0.0286564	0.0269373	0.00576885
1864	chr13:628645-628724	2784344-2784350	0.0388081	0.0305804	0.00709821
1866	chr13:636625-636764	2785142-2785154	0.0174123	0.0129748	0.00253289
1867	chr13:636785-636924	2785158-2785170	0.0174123	0.012582	0.00258835
1868	chr13:636945-637084	2785174-2785186	0.0189882	0.00851959	0.00258835
1869	chr13:637305-637444	2785210-2785222	0.0170392	0.00552427	0.0022242
1870	chr13:637485-637624	2785228-2785240	0.0140212	0.00629098	0.00171509
1871	chr13:742645-742784	2795744-2795756	0.0177936	0.00662944	0.0022242
1872	chr13:742925-743204	2795772-2795798	0.0166741	0.00846634	0.00253289
1873	chr13:743365-743504	2795816-2795828	0.0159671	0.00943478	0.0024255
1875	chr13:880105-880304	2809490-2809508	0.0280423	0.0294669	0.00444839
1876	chr13:880425-880564	2809522-2809534	0.03125	0.011361	0.00524141
1877	chr13:880605-880724	2809540-2809550	0.0207068	0.00589517	0.00464534
1878	chr13:880805-880964	2809560-2809574	0.0414136	0.0180127	0.00602426
1879	chr13:881065-881164	2809586-2809594	0.0405262	0.0331435	0.00615618
1880	chr13:901875-902054	2811667-2811683	0.019404	0.0121991	0.00301213
1881	chr13:902095-902214	2811689-2811699	0.0211602	0.0133428	0.00328475
1882	chr13:902235-902374	2811703-2811715	0.0274414	0.0157227	0.00343018
1883	chr13:902395-902534	2811719-2811731	0.0340784	0.0142386	0.00399179
1884	chr13:902695-902914	2811749-2811769	0.0292839	0.0180696	0.00335668
1885	chr14:022565-022704	2816174-2816186	NaN	0.00929068	0.00335668
1886	chr14:022845-022984	2816202-2816214	0.0251639	0.011864	0.00328475
1887	chr14:023005-023144	2816218-2816230	0.0274414	0.0168794	0.00545522
1888	chr14:023165-023304	2816234-2816246	0.0319343	0.0186975	0.00552427
1889	chr14:023425-023564	2816260-2816272	0.024097	0.00949412	0.00253289
1890	chr14:043545-043664	2818272-2818282	0.0137207	0.00557467	0.00179102
1891	chr14:043685-043804	2818286-2818296	0.0112905	0.00559333	0.00179102
1892	chr14:043845-043984	2818302-2818314	0.0166741	0.00589517	0.00237353
1893	chr14:044005-044144	2818318-2818330	0.0174123	0.00623313	0.0024255
1894	chr14:044165-044304	2818334-2818346	0.0174123	0.00791016	0.00258835
1895	chr14:044405-044544	2818358-2818370	0.0166741	0.0116098	0.00335668
1896	chr14:044585-044724	2818376-2818388	0.0146419	0.00914842	0.00314549
1897	chr14:044745-044884	2818392-2818404	0.0143282	0.00722946	0.00343018
1898	chr14:044905-045044	2818408-2818420	0.0166741	0.00805641	0.00350529
1899	chr14:051625-051724	2819080-2819088	0.0185814	0.00828493	0.00307809
1900	chr14:051865-051984	2819104-2819114	0.0211602	0.00851959	0.00247862
1901	chr14:052005-052144	2819118-2819130	0.0149626	0.00707454	0.00237353
1902	chr14:052305-052464	2819148-2819162	0.022581	0.00903478	0.00358205
1903	chr14:052585-052664	2819176-2819182	0.0257149	0.00997643	0.00343018
1904	chr14:057285-057404	2819646-2819656	0.0123124	0.00738776	0.00208426
1905	chr14:057425-057564	2819660-2819672	0.0166741	0.00815839	0.00282262
1906	chr14:057585-057724	2819676-2819688	0.0220971	0.00997643	0.00358205
1907	chr14:057825-057964	2819700-2819712	0.0163168	0.00479037	0.00179102
1908	chr14:058105-058244	2819728-2819740	0.0181832	0.00748128	0.0022729
1909	chr14:058265-058404	2819744-2819756	0.0152902	0.00716409	0.00171509
1911	chr14:060585-060704	2819976-2819986	0.0174123	0.0118979	0.00390625
1912	chr14:060725-060844	2819990-2820000	0.0152902	0.00833703	0.00264503
1913	chr14:060865-061004	2820004-2820016	0.0140212	0.00764509	0.00276214
1914	chr14:061045-061164	2820022-2820032	0.015625	0.00808337	0.00258835
1915	chr14:061185-061324	2820036-2820048	0.015625	0.00859732	0.00264503
1916	chr14:061365-061504	2820054-2820066	0.0174123	0.0165699	0.00366048
1918	chr14:068005-068144	2820718-2820730	0.0274414	0.00764509	0.00444839
1919	chr14:068165-068304	2820734-2820746	0.0299251	0.00692295	0.00358205
1920	chr14:068325-068464	2820750-2820762	0.03125	0.00798357	0.00435307
1921	chr14:068705-068844	2820788-2820800	0.0326336	0.00707454	0.00258835
1922	chr14:068865-069004	2820804-2820816	0.03125	0.00798357	0.00294759
1923	chr14:076145-076304	2821532-2821546	0.0117903	0.00862609	0.00232267
1924	chr14:076325-076464	2821550-2821562	0.015625	0.0078125	0.00237353
1925	chr14:076485-076624	2821566-2821578	0.0174123	0.0078125	0.0020396
1926	chr14:076765-076904	2821594-2821606	0.0170392	0.0101949	0.00253289
1927	chr14:076945-077084	2821612-2821624	0.0137207	0.0119732	0.00276214
1928	chr14:077105-077244	2821628-2821640	0.0115377	0.0121238	0.00288443
1929	chr14:077265-077404	2821644-2821656	0.0120485	0.011864	0.00232267
1930	chr14:077425-077504	2821660-2821666	0.0108118	0.00895239	0.0022242
1931	chr14:080145-080284	2821932-2821944	0.0137207	0.0125033	0.00270295
1932	chr14:080325-080464	2821950-2821962	0.0207068	0.014869	0.00208426
1933	chr14:080565-080704	2821974-2821986	0.0220971	0.00485101	0.00390625
1934	chr14:080745-080884	2821992-2822004	0.0181832	0.00529006	0.00247862
1935	chr14:080905-081044	2822008-2822020	0.0149626	0.00642873	0.00288443
1936	chr14:081065-081184	2822024-2822034	0.0140212	0.0065695	0.00232267
1937	chr14:109985-110064	2824916-2824922	0.0149626	0.00634837	0.00253289
1938	chr14:110105-110244	2824928-2824940	0.0177936	0.00771484	0.00374064
1939	chr14:110265-110404	2824944-2824956	0.0246247	0.00636962	0.00390625
1940	chr14:110425-110564	2824960-2824972	0.0333481	0.00748128	0.00444839
1941	chr14:110805-110944	2824998-2825010	0.0246247	0.00506578	0.00328475
1942	chr14:110985-111124	2825016-2825028	0.024097	0.0153858	0.00294759
1943	chr14:111145-111304	2825032-2825046	0.0235807	0.0135106	0.00321437
1944	chr14:147285-147364	2828646-2828652	0.0134267	0.0168794	0.00232267
1945	chr14:147385-147524	2828656-2828668	0.0110485	0.0256346	0.0022242
1946	chr14:147545-147684	2828672-2828684	0.0120485	0.0247786	0.00247862
1947	chr14:147705-147844	2828688-2828700	0.0143282	0.0150561	0.00288443
1948	chr14:147865-148004	2828704-2828716	0.0177936	0.0205127	0.00258835
1949	chr14:148165-148304	2828734-2828746	0.015625	0.0253212	0.00321437
1950	chr14:148325-148464	2828750-2828762	0.0140212	0.0253998	0.00301213
1951	chr14:148485-148624	2828766-2828778	0.0140212	0.0152902	0.00276214
1952	chr14:148665-148764	2828784-2828792	0.0120485	0.037395	0.0022242
1953	chr14:199645-199864	2833882-2833902	0.0211602	0.0619141	0.00390625
1954	chr14:199885-200044	2833906-2833920	0.0292839	0.124609	0.00407919
1955	chr14:200145-200284	2833932-2833944	0.0379765	0.00774066	0.00468772
1956	chr14:200385-200524	2833956-2833968	0.0396578	0.00851959	0.0042598
1957	chr14:200565-200684	2833974-2833984	0.022581	0.00798357	0.00328475
1959	chr14:237365-237504	2837654-2837666	0.0149626	0.00815839	0.00247862
1960	chr14:237525-237664	2837670-2837682	0.0189882	0.0100049	0.00350529
1961	chr14:237685-237824	2837686-2837698	0.0257149	0.0158673	0.00422062
1962	chr14:237965-238104	2837714-2837726	0.0268534	0.0160669	0.00485101
1963	chr14:238165-238304	2837734-2837746	0.0251639	0.0218263	0.00524141
1965	chr14:239405-239484	2837858-2837864	0.0177936	0.0180127	0.00474706
1966	chr14:239505-239684	2837868-2837884	0.0235807	0.0260317	0.0045458
1967	chr14:239705-239844	2837888-2837900	0.0355871	0.0490955	0.00820938
1968	chr14:239865-239984	2837904-2837914	0.0471614	0.0448091	0.00732097
1969	chr14:240225-240364	2837940-2837952	0.0514299	0.0331922	0.0051291
1971	chr14:258445-258524	2839762-2839768	0.019404	0.0123893	0.00321437
1972	chr14:258565-258704	2839774-2839786	0.0174123	0.0112905	0.00307809
1973	chr14:258725-258844	2839790-2839800	0.0181832	0.0115377	0.00307809
1974	chr14:258885-259024	2839806-2839818	0.0198289	0.0122354	0.00328475
1975	chr14:259045-259184	2839822-2839834	0.0207068	0.013635	0.00366048
1976	chr14:259205-259344	2839838-2839850	0.0274414	0.0171989	0.00374064
1978	chr14:339265-339404	2847844-2847856	0.0198289	0.00940681	0.00301213
1979	chr14:339545-339684	2847872-2847884	0.0174123	0.00764509	0.0024255
1980	chr14:339705-339844	2847888-2847900	0.0134267	0.00771484	0.00264503
1981	chr14:339985-340124	2847916-2847928	0.0146419	0.00671336	0.00217654
1982	chr14:340265-340404	2847944-2847956	0.022581	0.0138065	0.00366048
1985	chr14:345985-346104	2848516-2848526	0.026278	0.00889679	0.00301213
1986	chr14:346245-346384	2848542-2848554	0.0211602	0.00828493	0.0022242
1987	chr14:346405-346544	2848558-2848570	0.0170392	0.00774066	0.00247862
1988	chr14:346565-346704	2848574-2848586	0.013139	0.00741248	0.00232267
1989	chr14:346765-346904	2848594-2848606	0.012582	0.00636962	0.0022729
1991	chr14:354935-355134	2849411-2849429	0.0388081	0.0288355	0.00440749
1992	chr14:355155-355294	2849433-2849445	0.0537069	0.0472351	0.00671336
1993	chr14:355335-355474	2849451-2849463	0.0379765	0.0935275	0.0266017
1994	chr14:355775-355914	2849495-2849507	0.0625	0.094028	0.00920525
1996	chr14:369545-369684	2850872-2850884	0.0117903	0.00642873	0.00217654
1997	chr14:369725-369864	2850890-2850902	0.012582	0.00876056	0.00183024
1998	chr14:369885-370004	2850906-2850916	0.0137207	0.00692295	0.00237353
1999	chr14:370045-370184	2850922-2850934	0.0198289	0.00934875	0.00247862
2000	chr14:370305-370444	2850948-2850960	0.0185814	0.00955346	0.00307809
2001	chr14:370465-370604	2850964-2850976	0.0159671	0.00771484	0.00307809
2002	chr14:370645-370784	2850982-2850994	0.0120485	0.00748128	0.00314549
2003	chr14:370805-370944	2850998-2851010	0.0110485	0.00686036	0.00335668
2005	chr14:386325-386524	2852550-2852568	0.0159671	0.0102887	0.00321437
2006	chr14:386545-386664	2852572-2852582	0.0163168	0.0103534	0.00399179
2007	chr14:386685-386824	2852586-2852598	0.0185814	0.0116819	0.00358205
2008	chr14:386845-387004	2852602-2852616	0.0181832	0.0106462	0.00307809
2009	chr14:387145-387284	2852632-2852644	0.0174123	0.00828493	0.00294759
2012	chr14:419245-419384	2855842-2855854	0.015625	0.0100682	0.00366048
2013	chr14:419425-419564	2855860-2855872	0.0177936	0.00889679	0.0024255
2014	chr14:419585-419704	2855876-2855886	0.0220971	0.0103534	0.00335668
2015	chr14:419725-419864	2855890-2855902	0.0286564	0.0127392	0.0042598
2016	chr14:420045-420184	2855922-2855934	0.0333481	0.0244708	0.00596886
2017	chr14:451485-451604	2859066-2859076	0.0146419	0.00732097	0.00294759
2018	chr14:451625-451784	2859080-2859094	0.0120485	0.00771484	0.0022242
2019	chr14:451805-451924	2859098-2859108	0.0123124	0.00741248	0.00247862
2020	chr14:451945-452084	2859112-2859124	0.0143282	0.00642873	0.00247862
2021	chr14:452225-452364	2859140-2859152	0.0189882	0.00808337	0.0021299
2022	chr14:452385-452524	2859156-2859168	0.0146419	0.00609956	0.00307809
2023	chr14:455635-455834	2859481-2859499	0.013139	0.00895239	0.00307809
2024	chr14:455875-456014	2859505-2859517	0.0177936	0.0130569	0.00444839
2025	chr14:456035-456194	2859521-2859535	0.0235807	0.0155273	0.0042598
2026	chr14:456375-456494	2859555-2859565	0.0198289	0.00955346	0.00282262
2027	chr14:456515-456654	2859569-2859581	0.0185814	0.00929068	0.00270295
2028	chr14:465445-465584	2860462-2860474	0.0170392	0.0112199	0.00294759
2029	chr14:465645-465784	2860482-2860494	0.0166741	0.0122354	0.00374064
2030	chr14:465805-465944	2860498-2860510	0.019404	0.0128575	0.00429866
2031	chr14:465965-466104	2860514-2860526	0.022581	0.0183537	0.00506578
2032	chr14:466165-466304	2860534-2860546	0.0202631	0.0098525	0.00407919
2033	chr14:466325-466464	2860550-2860562	0.0163168	0.0101949	0.00307809
2034	chr14:490605-490744	2862978-2862990	0.0140212	0.0102582	0.00399179
2035	chr14:490785-490924	2862996-2863008	0.0143282	0.0112199	0.00343018
2036	chr14:490945-491084	2863012-2863024	0.0134267	0.0102887	0.00358205
2037	chr14:491125-491264	2863030-2863042	0.0170392	0.0115377	0.00440749
2038	chr14:491385-491524	2863056-2863068	0.0181832	0.00764509	0.0024255
2040	chr14:531045-531184	2867022-2867034	0.0198289	0.0189882	0.00390625
2041	chr14:531225-531364	2867040-2867052	0.0211602	0.0223693	0.00399179
2042	chr14:531385-531524	2867056-2867068	0.0198289	0.0188696	0.00431304
2043	chr14:531665-531804	2867084-2867096	0.0177936	0.0126606	0.00343018
2046	chr14:541805-541944	2868098-2868110	0.0220971	0.0110485	0.00282262
2047	chr14:542045-542204	2868122-2868136	0.0292839	0.0283877	0.00435307
2048	chr14:542285-542464	2868146-2868162	0.0423205	0.0331435	0.00474706
2049	chr14:542645-542804	2868182-2868196	0.0396578	0.0227926	0.0040282
2050	chr14:542925-543064	2868210-2868222	0.0292839	0.0114316	0.00307809
2052	chr14:633785-633904	2877296-2877306	0.0396578	0.0340251	0.00474706
2053	chr14:633965-634104	2877314-2877326	0.0481941	0.0301121	0.00529006
2054	chr14:634285-634404	2877346-2877356	0.0432472	0.0101949	0.00307809
2055	chr14:634425-634564	2877360-2877372	0.0461508	0.0134267	0.00343018
2056	chr14:634585-634724	2877376-2877388	0.026278	0.0109104	0.00294759
2057	chr14:685085-685224	2882426-2882438	0.0110485	0.00602426	0.00208426
2058	chr14:685245-685384	2882442-2882454	0.0123124	0.00788378	0.00350529
2059	chr14:685425-685564	2882460-2882472	0.0149626	0.00677461	0.00199589
2060	chr14:685605-685744	2882478-2882490	0.0235807	0.00788378	0.00314549
2061	chr14:685865-686004	2882504-2882516	0.0280423	0.0117903	0.00270295
2062	chr14:686045-686124	2882522-2882528	0.0230754	0.00791016	0.0022729
2064	chr14:695265-695404	2883444-2883456	0.0163168	0.00623313	0.0024255
2065	chr14:695545-695684	2883472-2883484	0.0198289	0.00865173	0.00321437
2066	chr14:695725-695864	2883490-2883502	0.0123124	0.0065695	0.00253289
2067	chr14:695885-696024	2883506-2883518	0.0108118	0.00607922	0.00276214
2068	chr14:696065-696204	2883524-2883536	0.0123124	0.00623313	0.0021299
2070	chr14:698825-698964	2883800-2883812	0.0120485	0.00642873	0.00270295
2071	chr14:699025-699164	2883820-2883832	0.0174123	0.0100682	0.0042598
2072	chr14:699185-699324	2883836-2883848	0.015625	0.00833703	0.00264503
2073	chr14:699365-699504	2883854-2883866	0.0202631	0.00815839	0.00288443
2074	chr14:699645-699784	2883882-2883894	0.0149626	0.00671336	0.00276214
2075	chr14:699825-699964	2883900-2883912	0.013139	0.0065695	0.00258835
2076	chr14:699985-700124	2883916-2883928	0.0123124	0.00677461	0.00276214
2077	chr14:700165-700304	2883934-2883946	0.0134267	0.00623313	0.0022729
2078	chr14:701065-701204	2884024-2884036	0.0128575	0.00870615	0.00374064
2079	chr14:701245-701384	2884042-2884054	0.0149626	0.00798357	0.00282262
2080	chr14:701405-701544	2884058-2884070	0.019404	0.0090916	0.00335668
2081	chr14:701585-701724	2884076-2884088	0.0251639	0.011361	0.00374064
2082	chr14:701825-701964	2884100-2884112	0.0257149	0.0184652	0.0065695
2083	chr14:702005-702144	2884118-2884130	0.019404	0.0187556	0.00258835
2084	chr14:702165-702304	2884134-2884146	0.0198289	0.0221661	0.00276214
2085	chr14:702325-702464	2884150-2884162	0.0202631	0.0306759	0.00264503
2088	chr14:706925-707064	2884610-2884622	0.0149626	0.0111176	0.00237353
[truncated: 316 more rows]

## Sheet: FLAG at mutant strains
NUC	POS	DESC	wt (90min)	vps75 (90min)	asf1 (90min)	Rtt109 (90min)
1	chr1:114505-114664	493552-493566	0.004635	-0.0280725	0.24863	0.206242
2	chr1:114765-114904	493578-493590	-0.193885	-0.102825	0.050175	0.0491875
3	chr1:114965-115104	493598-493610	-0.371735	-0.39141	-0.2086	-0.822897
4	chr1:115125-115244	493614-493624	-0.587705	-0.6903	-0.530335	-0.38807
5	chr1:115305-115444	493632-493644	-0.754275	-0.78883	-0.45369	-0.48364
6	chr1:115465-115544	493648-493654	-0.931865	-1.08313	-0.59356	-0.606
7	chr1:158065-158204	497908-497920	-0.28839	-0.41139	-0.12003	-0.439335
8	chr1:158225-158364	497924-497936	-0.594505	-0.638108	-0.488035	-0.66433
9	chr1:158405-158544	497942-497954	-0.580055	-0.758848	-0.621145	-0.836735
10	chr1:158565-158704	497958-497970	-0.453035	-0.408425	-0.480825	-0.59417
11	chr1:158845-158984	497986-497998	0.180675	0.00928	0.11853	-0.748945
12	chr1:159005-159084	498002-498008	-0.2252	-0.687925	-0.309605	-1.1813
13	chr3:001445-001564	505262-505272	-0.632095	0.270773	-0.24029	-0.340425
14	chr3:001585-001744	505276-505290	-0.708715	0.28687	-0.01059	-0.263647
15	chr3:001785-001924	505296-505308	-0.715125	0.23148	0.16776	-0.437275
16	chr3:001965-002124	505314-505328	-0.340615	0.61972	0.667805	-0.338255
17	chr3:002145-002724	505332-505388	-0.742165	0.32401	0.280975	0.384172
18	chr3:002785-002944	505396-505410	-0.993815	0.289708	0.10745	0.4678
19	chr3:003185-003504	505436-505466	-0.554085	0.881158	0.327475	0.151932
20	chr3:003545-003704	505472-505486	-0.38208	1.17614	0.42279	0.166107
21	chr3:003805-003964	505498-505512	-0.50279	1.02801	0.08689	0.18466
22	chr3:012935-013094	506411-506425	-1.14593	-0.539155	-0.882765	-0.577693
23	chr3:013175-013294	506435-506445	-1.8041	-1.3307	-1.20114	-0.876145
24	chr3:013335-013474	506451-506463	-1.31006	-0.894772	-0.502415	-0.86452
25	chr3:013635-013914	506481-506507	-0.916875	-0.660343	-0.72597	-0.673595
26	chr3:013955-014394	506513-506555	-1.3902	-0.663027	-0.964495	-0.599675
27	chr3:014435-014574	506561-506573	-1.3458	-0.574363	-0.91236	-0.30982
28	chr3:014595-014734	506577-506589	-0.79172	0.307742	0.3663	0.982502
29	chr3:014795-014934	506597-506609	-0.25799	0.160928	-0.56146	0.14039
30	chr3:014955-015094	506613-506625	-0.00062	0.446188	-0.38794	-0.03941
31	chr3:015135-015274	506631-506643	0.129375	0.584213	-0.07178	0.317592
32	chr3:015295-015434	506647-506659	-0.105965	0.18972	-0.276305	0.50806
33	chr3:015555-016054	506673-506721	-0.899275	-0.382418	-0.53815	0.457785
34	chr3:016195-016454	506737-506761	-1.02021	-0.49384	-0.582025	0.220482
35	chr3:016555-016774	506773-506793	-1.27351	-0.754995	-0.825805	0.121137
36	chr3:016795-016954	506797-506811	-1.09897	-0.671345	-0.723295	0.03596
37	chr3:017235-017374	506841-506853	-0.10355	0.029065	0.002695	-0.182037
38	chr3:017395-017554	506857-506871	-0.53195	-0.694647	-0.36704	-0.39328
39	chr3:017575-017714	506875-506887	-0.386325	-0.380775	-0.2976	-0.36506
40	chr3:017755-017894	506893-506905	-0.55938	-0.706175	-0.498415	-0.21157
41	chr3:017935-018074	506911-506923	-0.498805	-0.845903	-0.405015	-0.0621775
42	chr3:018115-018334	506929-506949	-0.79361	-0.947978	-0.707135	-0.266375
43	chr3:018375-018514	506955-506967	-0.583315	-0.737295	-0.473555	0.224772
44	chr3:018575-019214	506975-507037	-0.897225	-0.8773	-0.944325	-0.253022
45	chr3:019395-019534	507057-507069	-0.772555	-0.777833	-0.58338	-0.114333
46	chr3:019555-020334	507073-507149	-0.90336	-0.787197	-0.777745	-0.133903
47	chr3:020435-020674	507161-507183	-1.18701	-1.17305	-1.07413	-0.255518
48	chr3:020795-020934	507197-507209	-0.856865	-0.848337	-0.41183	0.037895
49	chr3:020975-021474	507215-507263	-1.00882	-0.94238	-0.850035	-0.0294725
50	chr3:021535-021674	507271-507283	-0.50465	-0.617895	-0.517855	-0.0088075
51	chr3:021695-021834	507287-507299	-0.718405	-0.7578	-0.743195	-0.757833
52	chr3:021875-022014	507305-507317	-0.587685	-0.63563	-0.524345	-0.71427
53	chr3:022035-022174	507321-507333	-0.500905	-0.405395	-0.50826	-0.521757
54	chr3:022275-022414	507345-507357	0.160735	-0.020855	-0.17285	-0.130222
55	chr3:022455-022594	507363-507375	0.078505	-0.07399	-0.027575	-0.265267
56	chr3:022615-022754	507379-507391	0.072415	-0.176932	-0.0957	-0.02927
57	chr3:022775-022914	507395-507407	-0.00125	-0.136073	-0.17326	-0.172643
58	chr3:022955-023094	507413-507425	-0.205225	-0.21539	-0.17089	-0.0427325
59	chr3:023115-023254	507429-507441	0.17206	0.3587	0.21968	0.335668
60	chr3:023275-023414	507445-507457	0.198465	0.376368	0.20471	0.221787
61	chr3:023555-023694	507473-507485	1.0407	0.81941	1.02354	0.130428
62	chr3:023715-023854	507489-507501	1.02077	0.977305	1.02276	0.337272
63	chr3:024055-024194	507523-507535	0.472645	0.582735	0.514425	0.233937
64	chr3:024235-024374	507541-507553	0.21293	0.313855	0.132705	0.299577
65	chr3:024495-024634	507567-507579	-0.522365	-0.73374	-0.843855	-0.1381
66	chr3:024715-024854	507589-507601	-0.05867	-0.06501	0.121625	-0.160445
67	chr3:024875-025014	507605-507617	-0.256505	-0.297733	-0.21728	-0.17672
68	chr3:025055-025194	507623-507635	-0.337655	-0.589903	-0.16841	-0.476495
69	chr3:025215-025354	507639-507651	-0.3988	-0.67614	-0.32617	-0.51353
70	chr3:025435-025614	507661-507677	-0.291065	-0.73162	-0.10841	-0.865185
71	chr3:025715-025854	507689-507701	-0.42246	-0.51273	-0.241045	-0.777053
72	chr3:025915-026474	507709-507763	-0.247825	-0.551235	-0.05276	-0.737855
73	chr3:026755-026894	507793-507805	0.438405	0.726163	0.275835	-0.435103
74	chr3:026915-027054	507809-507821	0.773855	0.973525	0.30008	0.078495
75	chr3:027075-027214	507825-507837	0.416825	0.711518	0.20118	-0.462948
76	chr3:027275-027414	507845-507857	0.43915	0.91591	0.310365	0.43972
77	chr3:027435-027594	507861-507875	-0.076615	0.70921	0.069815	0.616235
78	chr3:027675-027814	507885-507897	-0.170755	0.162975	0.26704	0.636108
79	chr3:027875-028014	507905-507917	1.30122	0.625798	0.589145	0.462438
80	chr3:028055-028194	507923-507935	1.60828	1.34563	1.18618	0.543075
81	chr3:028215-028354	507939-507951	1.63508	1.58363	1.38671	0.723012
82	chr3:028375-028514	507955-507967	1.76688	1.90391	1.57881	0.624352
83	chr3:028535-028654	507971-507981	1.77543	1.79076	1.47956	0.684227
84	chr3:028695-028834	507987-507999	1.80952	1.96864	1.49865	0.874965
85	chr3:028855-028994	508003-508015	1.95028	1.98392	1.65338	0.376545
86	chr3:029255-029454	508043-508061	0.500705	0.83321	0.056065	-0.190982
87	chr3:029555-029714	508073-508087	0.06748	-0.151677	-0.25205	-0.407915
88	chr3:029935-030214	508111-508137	0.22992	0.25462	-0.06483	-0.3715
89	chr3:030275-030574	508145-508173	0.433235	0.68494	0.30284	0.0505
90	chr3:030655-030794	508183-508195	0.113765	0.536325	-0.331935	-0.0995925
91	chr3:030855-031174	508203-508233	0.873945	1.2799	0.29726	0.257485
92	chr3:031375-031514	508255-508267	-0.352695	-0.308318	-0.39244	0.256018
93	chr3:031555-031694	508273-508285	-0.193165	-0.113238	-0.033295	0.416797
94	chr3:031715-031854	508289-508301	-0.41404	-0.43138	-0.040785	0.110198
95	chr3:031875-032014	508305-508317	-0.51943	-0.482215	-0.199095	0.0372175
96	chr3:032035-032194	508321-508335	-0.677795	-0.397452	-0.35101	0.004745
97	chr3:032215-032354	508339-508351	-0.52422	-0.682573	-0.211405	-0.194975
98	chr3:032375-032614	508355-508377	-0.50095	-0.543105	-0.0822	0.221917
99	chr3:032655-032774	508383-508393	-0.51145	-0.590603	-0.10775	-0.184635
100	chr3:032815-032974	508399-508413	-0.49184	-0.474293	-0.061395	-0.138992
101	chr3:032995-033114	508417-508427	-0.640525	-0.785382	-0.28469	-0.177423
102	chr3:033195-033554	508437-508471	-0.36495	-0.677388	-0.0152	-0.12396
103	chr3:033595-033874	508477-508503	-0.28654	-0.44621	0.039495	0.053375
104	chr3:033935-034174	508511-508533	-0.177	-0.387918	-0.197575	-0.157575
105	chr3:034255-034434	508543-508559	-0.249405	-0.63073	-0.206665	-0.26923
106	chr3:034475-034614	508565-508577	-0.16248	-0.51033	-0.02692	-0.222082
107	chr3:034635-034774	508581-508593	-0.148645	-0.602025	-0.101575	-0.180615
108	chr3:034815-034954	508599-508611	-0.343855	-0.853275	-0.206955	-0.384072
109	chr3:034975-035114	508615-508627	-0.38724	-0.802553	-0.331025	-0.23984
110	chr3:035135-035274	508631-508643	-0.180235	-0.196903	-0.055515	-0.207207
111	chr3:035295-035434	508647-508659	-0.20229	-0.16385	-0.21735	-0.09197
112	chr3:035535-035674	508671-508683	-0.60646	-0.473243	-0.522395	-0.280373
113	chr3:035715-035854	508689-508701	-0.39947	-0.592158	-0.40107	-0.150287
114	chr3:035875-036014	508705-508717	-0.55643	-0.786175	-0.44644	-0.15183
115	chr3:036035-036154	508721-508731	-0.647185	-0.686765	-0.540075	0.043305
116	chr3:036175-036334	508735-508749	-0.51405	-0.57473	-0.42136	0.0295975
117	chr3:036355-036494	508753-508765	-0.621735	-0.61747	-0.237015	0.080635
118	chr3:036515-036654	508769-508781	-0.613525	-0.729835	-0.33629	0.251015
119	chr3:036675-036814	508785-508797	-0.62486	-0.815418	-0.312835	-0.110442
120	chr3:036875-037014	508805-508817	-0.7689	-0.956562	-0.48552	-0.176453
121	chr3:037095-037274	508827-508843	-0.77728	-0.692547	-0.54319	-0.465072
122	chr3:037395-037554	508857-508871	-0.86789	-0.81419	-0.665695	-0.38544
123	chr3:037775-037914	508895-508907	-0.57824	-0.67369	-0.633415	-0.44471
124	chr3:037935-038074	508911-508923	-0.6809	-0.812268	-0.61096	-0.396983
125	chr3:038095-038234	508927-508939	-0.611065	-0.90311	-0.575765	-0.303165
126	chr3:038255-038394	508943-508955	-0.48904	-0.61181	-0.345045	0.02559
127	chr3:038415-038554	508959-508971	-0.15804	-0.283335	-0.12518	-0.04206
128	chr3:038575-038714	508975-508987	-0.159775	0.0387925	-0.013695	0.202398
129	chr3:038755-038894	508993-509005	-0.200785	0.122623	-0.158445	0.181265
130	chr3:039035-039174	509021-509033	0.5849	0.609478	0.31596	0.202475
131	chr3:039195-039334	509037-509049	0.05415	0.516965	-0.120565	0.113888
132	chr3:039355-039494	509053-509065	-0.34687	-0.156667	-0.57076	0.044195
133	chr3:039615-039754	509079-509091	0.487455	0.29589	0.178675	0.27811
134	chr3:039795-039934	509097-509109	0.344625	0.263852	0.117125	0.13014
135	chr3:039975-040114	509115-509127	0.07789	0.0270275	-0.13167	0.079765
136	chr3:040135-040274	509131-509143	0.31682	0.20711	-0.014715	0.38343
137	chr3:040315-040454	509149-509161	0.381125	0.305092	0.28776	0.284055
138	chr3:040495-040634	509167-509179	0.09533	0.222208	0.03049	0.427683
139	chr3:040655-040794	509183-509195	0.233515	0.502842	0.272195	0.436447
140	chr3:040875-041014	509205-509217	0.539905	0.53419	0.35061	0.342517
141	chr3:041095-041234	509227-509239	0.353745	0.502605	0.199595	0.714175
142	chr3:041255-041394	509243-509255	0.39091	0.255493	0.19577	0.479775
143	chr3:041455-041594	509263-509275	0.00859	0.171263	0.061955	0.37463
144	chr3:041615-041754	509279-509291	0.3586	0.5887	0.67512	0.66669
145	chr3:041795-041934	509297-509309	0.447985	0.72546	0.4528	0.578867
146	chr3:042035-042174	509321-509333	-0.37639	-0.372003	-0.33182	0.1114
147	chr3:042235-042374	509341-509353	0.03788	0.30423	0.056235	0.207918
148	chr3:042395-042534	509357-509369	-0.42196	-0.470517	-0.3604	-0.186982
149	chr3:042555-042694	509373-509385	-0.39834	-0.229403	-0.38073	-0.0892975
150	chr3:042755-042914	509393-509407	-0.86131	-0.71505	-0.77765	-0.613785
151	chr3:042955-043074	509413-509423	-0.788725	-0.433295	-0.744495	-0.634698
152	chr3:043115-043254	509429-509441	-0.806945	-0.773663	-0.651715	-0.611522
153	chr3:043295-043434	509447-509459	-0.935835	-0.705623	-0.905445	-0.561455
154	chr3:043455-043594	509463-509475	-0.255615	-0.836495	-0.732585	-0.502398
155	chr3:043655-043794	509483-509495	-0.662245	-0.766417	-0.88376	-0.231915
156	chr3:043815-043954	509499-509511	-0.60571	-0.768845	-0.68927	-0.604367
157	chr3:044015-044154	509519-509531	-0.53067	-0.65339	-0.703485	-1.05827
158	chr3:044175-044334	509535-509549	-0.601855	-0.4741	-0.61304	-0.091995
159	chr3:044355-044494	509553-509565	-0.58602	-0.50729	-0.812285	-0.273147
160	chr3:044555-044694	509573-509585	0.30547	0.13481	0.34352	0.0582875
161	chr3:044755-044894	509593-509605	-0.153885	-0.220348	-0.133915	-0.131062
162	chr3:044935-045074	509611-509623	-0.065265	-0.197945	0.02572	-0.257405
163	chr3:045095-045234	509627-509639	-0.36327	-0.68228	-0.29343	-0.627753
164	chr3:045255-045394	509643-509655	-0.16858	-0.50178	-0.13334	-0.135882
165	chr3:045515-045674	509669-509683	-0.488885	-0.865985	-0.38681	-0.358695
166	chr3:045875-046014	509705-509717	-0.625505	-1.08546	-0.54844	-0.23657
167	chr3:046035-046174	509721-509733	-0.701825	-0.892097	-0.39099	-0.628325
168	chr3:046195-046334	509737-509749	-0.48604	-0.958155	-0.53755	-0.817105
169	chr3:046355-046474	509753-509763	-0.72095	-0.925033	-0.618305	-0.412967
170	chr3:046495-046634	509767-509779	-0.611225	-0.72894	-0.48734	-0.336345
171	chr3:046655-046794	509783-509795	-0.633725	-0.730215	-0.61236	-0.55889
172	chr3:046815-046954	509799-509811	-0.163805	-0.018695	-0.243275	-0.593257
173	chr3:047095-047234	509827-509839	0.57161	0.697533	0.242135	0.279685
174	chr3:047295-047434	509847-509859	0.470015	0.450168	0.22075	-0.240758
175	chr3:047455-047594	509863-509875	0.29881	0.128315	-0.00621	-0.0279625
176	chr3:047635-047774	509881-509893	0.30015	0.0768225	0.04103	0.27104
177	chr3:047815-047974	509899-509913	0.021415	-0.18839	0.04685	0.19148
178	chr3:047995-048254	509917-509941	0.139465	-0.179333	0.096885	0.158383
179	chr3:048295-048434	509947-509959	-0.00759	-0.0209125	-0.071255	0.065505
180	chr3:048575-049054	509975-510021	0.58486	0.522833	0.871225	-0.34863
181	chr3:049195-049334	510037-510049	0.47352	0.27038	0.81572	-0.2865
182	chr3:049415-049554	510059-510071	0.53985	0.35142	0.768345	-0.517185
183	chr3:049575-049834	510075-510099	0.50863	0.338247	0.82552	-0.370312
184	chr3:049855-049994	510103-510115	0.55169	0.511232	0.854815	-0.478095
185	chr3:050035-050174	510121-510133	0.40124	0.613298	0.72577	-0.50497
186	chr3:050195-050334	510137-510149	0.44477	0.426188	0.44642	-0.65389
187	chr3:050695-050834	510187-510199	0.4607	0.760317	0.693555	-0.0894375
188	chr3:050855-050994	510203-510215	0.50448	0.719265	0.82633	0.183055
189	chr3:051015-051174	510219-510233	0.84274	0.85597	1.13628	0.241817
190	chr3:051315-051454	510249-510261	0.936395	0.3787	0.99409	0.240102
191	chr3:051475-051614	510265-510277	1.15132	0.62177	1.37234	0.370748
192	chr3:051635-051954	510281-510311	1.40332	0.878938	1.53239	0.488283
193	chr3:051975-052114	510315-510327	1.39532	1.17974	1.54779	0.522027
194	chr3:052135-052274	510331-510343	1.35612	1.23149	1.23437	0.318557
195	chr3:052295-052474	510347-510363	1.8957	1.57772	1.95872	0.574658
196	chr3:052595-052734	510377-510389	-0.042675	-0.351388	0.04233	0.286623
197	chr3:052755-052894	510393-510405	-0.052595	-0.199258	0.1597	0.0027
198	chr3:052915-053054	510409-510421	0.362795	0.107875	0.53036	0.0289
199	chr3:053075-053214	510425-510437	-0.16755	-0.5126	-0.09963	-0.331157
200	chr3:053255-053394	510443-510455	-0.39334	-0.899905	-0.273505	-0.522423
201	chr3:053415-053694	510459-510485	-0.39714	-0.74637	-0.33797	-0.315915
202	chr3:053755-054314	510493-510547	-0.255465	-0.435005	-0.124115	-0.342848
203	chr3:054375-054514	510555-510567	-0.41636	-0.7994	-0.462875	-0.236432
204	chr3:054575-054714	510575-510587	-0.494755	-0.818345	-0.514095	-0.224208
205	chr3:054735-054874	510591-510603	-0.553235	-0.66392	-0.34002	-0.346407
206	chr3:054935-055074	510611-510623	0.19359	-0.217083	0.471225	-0.45931
207	chr3:055095-055574	510627-510673	-0.47196	-0.834025	-0.36467	-0.583257
208	chr3:055655-055794	510683-510695	-0.555235	-0.827137	-0.46966	-0.481637
209	chr3:055815-055954	510699-510711	-0.585525	-0.85987	-0.56061	-0.304632
210	chr3:055975-056274	510715-510743	-0.522045	-0.659925	-0.401025	-0.19042
211	chr3:056315-056454	510749-510761	-0.30143	-0.656305	-0.31024	-0.01674
212	chr3:056495-056634	510767-510779	-0.452435	-0.275018	-0.342285	-0.237178
213	chr3:056755-056894	510793-510805	1.02171	0.494132	0.771855	0.404515
214	chr3:056915-057054	510809-510821	0.876085	0.623115	1.00923	-0.553567
215	chr3:057115-057254	510829-510841	0.872225	0.321003	1.10304	0.367505
216	chr3:057295-057494	510847-510865	0.445445	0.121985	0.890025	0.159757
217	chr3:057555-057794	510873-510895	-0.001525	-0.321937	0.45858	0.112028
218	chr3:057875-058294	510905-510945	0.07132	-0.224768	0.38313	0.105585
219	chr3:058315-058454	510949-510961	0.007015	-0.196288	0.12173	0.0449
220	chr3:058475-058774	510965-510993	-0.083105	-0.207588	0.14524	-0.142542
221	chr3:058955-059094	511013-511025	-0.53799	-0.449798	-0.50007	-0.51382
222	chr3:059135-059274	511031-511043	-0.18295	-0.312352	-0.01013	-0.15582
223	chr3:059315-059594	511049-511075	-0.243115	-0.484223	0.072565	-0.269912
224	chr3:059615-059854	511079-511101	-0.24941	-0.472108	0.082985	-0.233013
225	chr3:059955-060094	511113-511125	-0.53061	-0.916235	-0.23592	-0.0551
226	chr3:060135-060294	511131-511145	-0.35726	-0.616323	-0.023115	0.201085
227	chr3:060335-060714	511151-511187	-0.22983	-0.298947	-0.00263	0.3078
228	chr3:060775-060914	511195-511207	-0.0492	-0.107555	0.04714	0.493212
229	chr3:060955-061094	511213-511225	-0.2815	0.0293825	-0.10466	0.595985
230	chr3:061115-061254	511229-511241	0.015135	0.24813	-0.374615	0.616927
231	chr3:061335-061474	511251-511263	-0.366115	0.152537	-0.175165	0.643555
232	chr3:061595-061734	511277-511289	-0.505295	-0.48332	-0.59911	0.196637
233	chr3:061755-061894	511293-511305	-0.56657	-0.572107	-0.50084	0.214835
234	chr3:061915-062054	511309-511321	-0.31013	-0.430163	-0.09158	0.070855
235	chr3:062095-062234	511327-511339	-0.22381	-0.31057	0.113395	-0.00576
236	chr3:062275-062414	511345-511357	-0.190655	-0.36376	0.03527	0.184685
237	chr3:062455-062594	511363-511375	-0.184905	-0.440767	0.02669	-0.60344
238	chr3:062635-062774	511381-511393	-0.07762	-0.26098	-0.03459	-0.24014
239	chr3:062795-062934	511397-511409	-0.243	-0.495635	-0.07849	-0.451845
240	chr3:062995-063134	511417-511429	-0.183105	-0.300725	-0.088935	-0.301293
241	chr3:063155-063294	511433-511445	-0.18546	-0.235035	-0.15192	-0.560527
242	chr3:063375-063514	511455-511467	-0.60232	-0.539265	-0.641785	0.0492325
243	chr3:063535-063674	511471-511483	-0.54297	-0.66756	-0.469955	-0.23497
244	chr3:063715-063854	511489-511501	-0.576875	-0.916377	-0.678845	-0.313115
245	chr3:063895-064034	511507-511519	-0.753185	-1.35285	-0.694395	-0.488455
246	chr3:064055-064194	511523-511535	-0.487345	-0.850143	-0.34631	-0.09697
247	chr3:064215-064354	511539-511551	-0.34971	-0.59819	-0.19987	-0.193087
248	chr3:064395-064534	511557-511569	-0.556155	-0.823863	-0.490625	-0.23674
249	chr3:064695-064854	511587-511601	-0.020215	-0.568823	-0.104675	-0.14269
250	chr3:064875-065014	511605-511617	-0.278445	-0.725365	-0.220835	-0.213572
251	chr3:065035-065154	511621-511631	-0.24069	-0.522438	-0.133775	-0.110605
252	chr3:065175-065314	511635-511647	-0.027735	-0.432113	0.428355	-0.0476375
253	chr3:065335-065474	511651-511663	-0.425215	-0.479762	-0.01069	0.18959
254	chr3:065495-065634	511667-511679	-0.41321	-0.226903	-0.115845	0.136382
255	chr3:065755-065914	511693-511707	-0.11017	-0.392845	0.01015	0.00502
256	chr3:065935-066054	511711-511721	-0.638795	-0.749173	-0.19308	0.139348
257	chr3:066075-066234	511725-511739	-0.413395	-0.711037	0.13427	0.122095
258	chr3:066275-066414	511745-511757	-0.606805	-0.846065	-0.071875	0.273112
259	chr3:066435-066574	511761-511773	-0.567475	-0.867217	0.105045	0.262122
260	chr3:066675-067034	511785-511819	-0.61872	-0.821257	0.123745	0.063075
261	chr3:067215-067354	511839-511851	-0.25182	-0.517158	0.335515	-0.125493
262	chr3:067375-067514	511855-511867	-0.54562	-0.768702	0.10344	-0.08351
263	chr3:067555-067794	511873-511895	-0.65474	-0.886132	-0.017385	-0.237662
264	chr3:067835-067954	511901-511911	-0.60059	-0.822275	-0.135385	-0.411865
265	chr3:067975-068114	511915-511927	-0.474265	-0.539913	-0.19381	-0.187713
266	chr3:068135-068274	511931-511943	-0.53753	-0.419943	-0.44298	-0.04636
267	chr3:068315-068454	511949-511961	-0.307815	-0.500733	-0.55465	0.22018
268	chr3:068655-068794	511983-511995	-0.25633	0.252355	-0.005645	0.51979
269	chr3:068895-069314	512007-512047	-0.628445	-0.312617	-0.28059	0.25994
270	chr3:069375-069674	512055-512083	-0.384845	-0.50181	-0.20752	-0.111525
271	chr3:069715-069994	512089-512115	-0.252685	-0.452917	-0.147875	-0.629378
272	chr3:070095-070234	512127-512139	-0.521735	-0.631975	-0.616845	-0.76551
273	chr3:070255-070374	512143-512153	-0.153655	-0.217312	-0.021485	-0.740055
274	chr3:070415-070574	512159-512173	-0.284145	-0.382335	0.201505	-0.695183
275	chr3:070595-070714	512177-512187	0.30856	0.382742	0.488835	-0.68971
276	chr3:070775-070974	512195-512213	-0.02857	-0.0521925	-0.00996	-0.862945
277	chr3:071015-071154	512219-512231	0.16866	0.420382	0.30511	-0.73879
278	chr3:071215-071354	512239-512251	0.010405	0.521972	0.04519	-0.651575
279	chr3:071395-071534	512257-512269	-0.411005	0.02059	-0.18063	-0.915682
280	chr3:071695-071954	512287-512311	0.922705	0.880997	0.686625	-0.77721
281	chr3:071975-072134	512315-512329	1.3771	1.60273	1.19649	-0.037135
282	chr3:072175-072314	512335-512347	1.61731	1.79674	1.4928	0.176303
283	chr3:072355-072494	512353-512365	1.55891	1.69154	1.51438	-0.0114025
284	chr3:072515-072674	512369-512383	1.80977	2.1359	1.47486	0.848475
285	chr3:072715-072854	512389-512401	1.7155	1.92419	1.36896	0.931172
286	chr3:072895-073034	512407-512419	1.88319	2.27023	1.64888	0.774918
287	chr3:073095-073234	512427-512439	1.98743	2.28892	1.59594	0.380465
288	chr3:073275-073414	512445-512457	1.97652	2.15374	1.41945	0.494758
289	chr3:073435-073594	512461-512475	1.67859	2.33729	0.973585	0.524915
290	chr3:073615-073754	512479-512491	1.69648	2.42744	0.72571	0.379632
291	chr3:073775-073914	512495-512507	1.52399	2.23392	0.64203	0.53935
292	chr3:073995-074134	512517-512529	1.14186	1.66783	0.73088	-0.21331
293	chr3:074235-074374	512541-512553	-0.37851	-0.01067	-0.4686	-0.796647
294	chr3:074395-074534	512557-512569	-0.36481	-0.134805	-0.74689	-1.02329
295	chr3:074595-074734	512577-512589	0.395135	0.191692	0.46238	-0.836592
296	chr3:074795-075094	512597-512625	0.336855	0.526275	0.35592	-0.710697
297	chr3:075135-075274	512631-512643	0.067595	0.490905	-0.09513	-0.664112
298	chr3:075295-075434	512647-512659	0.495795	0.95685	0.329035	-0.355922
299	chr3:075535-075674	512671-512683	0.679485	0.96843	0.11341	0.304793
300	chr3:075695-075854	512687-512701	0.8958	1.17606	0.412735	0.528405
301	chr3:075995-076074	512717-512723	1.42466	1.55444	1.3218	0.348332
302	chr3:077265-077344	512844-512850	1.15664	1.05036	0.996435	0.492698
303	chr3:077425-077584	512860-512874	1.13891	1.28905	1.11152	0.657297
304	chr3:077605-077764	512878-512892	1.2119	1.56315	0.97084	0.709337
305	chr3:077845-077984	512902-512914	1.02113	1.72889	0.569055	0.872178
306	chr3:078005-078144	512918-512930	0.470215	1.61381	0.33925	0.606563
307	chr3:078185-078324	512936-512948	-0.298455	1.4965	-0.349135	0.640493
308	chr3:078405-078564	512958-512972	-0.8122	0.06868	-0.83852	-0.0557825
309	chr3:078605-078764	512978-512992	-1.33855	-0.976245	-0.99406	-0.4753
310	chr3:078785-078904	512996-513006	-1.55183	-1.25533	-1.17033	-0.625923
311	chr3:079045-079184	513022-513034	0.10824	0.0899	0.722965	0.169648
312	chr3:079225-079364	513040-513052	-0.06189	-0.0162025	0.347725	0.174347
313	chr3:079405-079544	513058-513070	-0.52789	-0.535045	-0.0235	0.0645
314	chr3:079585-079844	513076-513100	-0.45949	-0.542358	-0.1884	0.160287
315	chr3:079905-080044	513108-513120	-0.97848	-1.16629	-0.787855	-0.10286
316	chr3:080085-080224	513126-513138	-0.92182	-1.1604	-0.646275	-0.112397
317	chr3:080305-080644	513148-513180	-0.6926	-0.81138	-0.19727	-0.585862
318	chr3:080685-080924	513186-513208	-0.937855	-1.10817	-0.625615	-0.767282
319	chr3:081005-081144	513218-513230	-0.6454	-0.936788	-0.30038	-0.56193
320	chr3:081245-081384	513242-513254	-0.945865	-1.05587	-0.823375	-0.562253
321	chr3:081405-081524	513258-513268	-0.848105	-1.0133	-0.622385	-0.63095
322	chr3:081605-081844	513278-513300	-0.380955	-0.401165	-0.300415	-0.364507
323	chr3:081905-082044	513308-513320	-0.43712	-0.574275	-0.50472	-0.44456
324	chr3:082085-082224	513326-513338	-0.66932	-0.557183	-0.83004	-0.49988
325	chr3:082245-082384	513342-513354	0.233445	0.099015	0.2089	0.370623
326	chr3:083205-083344	513438-513450	0.93512	0.736598	0.69035	0.65428
327	chr3:083365-083504	513454-513466	1.05862	1.05473	0.74401	0.598932
328	chr3:083745-083884	513492-513504	1.17409	1.14551	0.739055	0.341363
329	chr3:083945-084064	513512-513522	1.04692	1.18666	0.39658	0.371455
330	chr3:092095-092314	514327-514347	0.747785	1.10613	0.973225	-0.09051
331	chr3:092335-092474	514351-514363	1.04606	1.34868	1.27502	-0.302503
332	chr3:092555-092694	514373-514385	0.678335	1.02391	0.52563	-0.0701525
333	chr3:092735-093094	514391-514425	0.608055	0.860322	0.67856	-0.23717
334	chr3:093115-093414	514429-514457	0.15672	0.294123	0.214625	-0.18631
335	chr3:093435-093574	514461-514473	-0.170315	-0.29972	-0.13641	-0.0891475
336	chr3:093595-093734	514477-514489	-0.09377	-0.172618	-0.06132	0.0484875
337	chr3:093755-093894	514493-514505	-0.289505	-0.475137	-0.327	-0.0194125
338	chr3:093935-094074	514511-514523	-0.16584	-0.546465	-0.133635	-0.076285
339	chr3:094095-094234	514527-514539	-0.3279	-0.48446	-0.392045	0.15142
340	chr3:094255-094394	514543-514555	-0.314235	-0.67581	-0.377625	0.22864
341	chr3:094535-094674	514571-514583	-0.399415	-0.72093	-0.49007	0.00892
342	chr3:094695-094834	514587-514599	-0.348625	-0.666935	-0.414195	0.0053675
343	chr3:094855-094994	514603-514615	-0.37377	-0.475332	-0.232255	0.0657375
344	chr3:095015-095154	514619-514631	-0.2931	-0.578677	-0.255245	0.12475
345	chr3:095175-095314	514635-514647	-0.528695	-0.75806	-0.401435	-0.0282025
346	chr3:095335-095474	514651-514663	-0.520095	-0.609847	-0.440455	0.01302
347	chr3:095495-095634	514667-514679	-0.4607	-0.40903	-0.37549	0.24079
348	chr3:095655-095794	514683-514695	-0.45245	-0.202453	-0.498075	-0.100335
349	chr3:095875-096014	514705-514717	-0.61645	-0.725465	-0.83872	0.161
350	chr3:096135-096274	514731-514743	-0.52482	-0.46174	-0.310615	0.0831775
351	chr3:096295-096434	514747-514759	-0.88357	-1.11104	-0.68648	0.0055375
352	chr3:096495-096614	514767-514777	-0.833825	-0.74354	-0.508855	-0.203253
353	chr3:096635-096754	514781-514791	-0.984905	-1.19875	-0.62314	-0.227142
354	chr3:096775-096914	514795-514807	-1.16582	-1.21134	-0.756035	-0.21052
355	chr3:096955-097094	514813-514825	-1.17591	-1.24527	-0.775285	-0.242445
356	chr3:097115-097234	514829-514839	-1.32213	-1.2403	-0.789855	-0.372758
357	chr3:097275-097414	514845-514857	-1.14842	-1.1667	-0.64341	-0.060215
358	chr3:097435-097574	514861-514873	-1.33106	-1.19755	-0.856055	-0.29199
359	chr3:097615-097754	514879-514891	-0.945225	-0.928913	-0.42746	-0.13574
360	chr3:097875-098014	514905-514917	-1.10205	-1.02474	-0.592395	-0.351278
361	chr3:098035-098154	514921-514931	-1.12067	-1.17315	-0.776035	-0.122798
362	chr3:098175-098314	514935-514947	-0.66951	-0.600738	-0.1954	0.031985
363	chr3:098475-098614	514965-514977	-1.21585	-1.14044	-0.709645	-0.0742875
364	chr3:098695-098914	514987-515007	-1.01591	-0.959795	-0.4118	0.117682
365	chr3:098935-099154	515011-515031	-0.9684	-1.02847	-0.411645	0.218252
366	chr3:099175-099534	515035-515069	-1.00077	-1.06469	-0.46707	0.16075
367	chr3:099635-099794	515081-515095	-0.898175	-1.01637	-0.549445	-0.223362
368	chr3:099915-100054	515109-515121	-0.71465	-0.692218	-0.28884	-0.124963
369	chr3:100075-100354	515125-515151	-0.79859	-0.859337	-0.59588	-0.156098
370	chr3:100455-100654	515163-515181	-0.89232	-0.955527	-0.75664	-0.21805
371	chr3:100835-100974	515201-515213	-0.51386	-0.39085	-0.53516	-0.129745
372	chr3:101075-101194	515225-515235	-0.44191	-0.274655	-0.56545	0.180675
373	chr3:101235-101494	515241-515265	0.055205	-0.05128	-0.211825	0.08014
374	chr3:101515-101654	515269-515281	0.127465	0.182248	-0.095465	-0.514428
375	chr3:101695-101834	515287-515299	-0.298795	0.115713	-0.591675	-0.46222
376	chr3:101995-102134	515317-515329	0.8875	1.1316	0.86661	-0.0706975
377	chr3:102155-102294	515333-515345	0.589585	0.774138	0.593895	-0.186105
378	chr3:102335-102474	515351-515363	0.831535	0.636003	0.87677	-0.68363
379	chr3:102495-102634	515367-515379	0.72789	0.24624	0.702315	-0.19692
380	chr3:102655-102774	515383-515393	0.578585	0.0771025	0.711535	-0.14555
381	chr3:102815-102954	515399-515411	0.640645	0.125245	0.80731	-0.1288
382	chr3:103055-103214	515423-515437	0.675075	0.101943	0.9684	0.375908
383	chr3:103255-103394	515443-515455	0.554005	0.0955	0.606155	-0.0993225
384	chr3:103555-103694	515473-515485	0.211745	0.03942	0.06879	-0.470683
385	chr3:103735-103874	515491-515503	0.520315	0.424007	0.592315	-0.0767275
386	chr3:103915-104054	515509-515521	0.356685	0.333143	0.389705	0.086365
387	chr3:104075-104214	515525-515537	0.16717	0.121118	0.45727	-0.109965
388	chr3:104255-104394	515543-515555	-0.005145	-0.0130875	0.259185	-0.304932
389	chr3:104555-104694	515573-515585	0.15923	0.118633	0.66473	-0.30032
390	chr3:104715-104854	515589-515601	0.08084	-0.133823	0.46289	-0.178088
391	chr3:104875-105014	515605-515617	0.103055	-0.167217	0.617005	-0.228595
392	chr3:105135-105254	515631-515641	-0.228025	-0.613692	0.13073	-0.358463
393	chr3:105275-105414	515645-515657	-0.11746	-0.32755	0.104665	-0.124952
394	chr3:105435-105574	515661-515673	-0.00398	-0.259883	0.15378	-0.10555
395	chr3:105715-105854	515689-515701	0.16061	0.330933	0.21549	0.25317
396	chr3:105895-106034	515707-515719	0.231535	0.22348	0.359185	0.0782225
397	chr3:106075-106214	515725-515737	0.0055	-0.358585	0.023085	-0.0058425
398	chr3:106235-106374	515741-515753	1.07809	1.49508	1.36325	0.330558
399	chr3:106415-106554	515759-515771	0.43043	0.183095	0.472415	0.18231
400	chr3:106575-106714	515775-515787	-0.093615	-0.28274	-0.02648	-0.129527
401	chr3:106735-106874	515791-515803	0.071035	0.087475	0.1722	0.267435
402	chr3:106975-107114	515815-515827	0.44647	0.414202	0.11876	0.158645
403	chr3:107175-107434	515835-515859	0.63457	0.667822	0.480695	0.346567
404	chr3:107495-107634	515867-515879	0.818465	0.927205	0.767215	0.49374
405	chr3:107675-107814	515885-515897	0.836355	0.911573	0.896845	0.0222125
406	chr3:107955-108094	515913-515925	0.26828	0.0908675	0.39243	-0.104053
407	chr3:108115-108254	515929-515941	0.374205	0.211305	0.469705	-0.08708
408	chr3:108275-108394	515945-515955	0.205145	0.06354	0.11444	0.0211875
409	chr3:108435-108574	515961-515973	0.370965	0.175875	0.298435	0.126163
410	chr3:108595-108734	515977-515989	0.044055	0.167912	-0.09248	-0.0153825
411	chr3:108775-108894	515995-516005	0.360865	0.2703	-0.121935	-0.050925
412	chr3:108995-109134	516017-516029	-0.08586	-0.117615	-0.21978	-0.31904
413	chr3:109175-109314	516035-516047	-0.2578	-0.282035	-0.267785	0.444732
414	chr3:109355-109494	516053-516065	-0.53995	-0.570805	-0.547825	0.311985
415	chr3:109515-109634	516069-516079	-0.55014	-0.647203	-0.58418	0.282203
416	chr3:109675-109794	516085-516095	-0.46623	-0.700773	-0.44837	0.222302
417	chr3:109815-109974	516099-516113	-0.615295	-0.6542	-0.496185	0.182688
418	chr3:109995-110354	516117-516151	-0.33505	-0.579512	-0.259275	0.0461725
419	chr3:110395-110634	516157-516179	-0.196755	-0.47423	-0.184735	-0.002095
420	chr3:110735-111014	516191-516217	0.180885	-0.160153	0.162165	-0.101943
421	chr3:111055-111194	516223-516235	0.108145	-0.45316	0.0746	-0.101835
422	chr3:111235-111374	516241-516253	0.05135	-0.367605	0.080315	-0.12904
423	chr3:111395-111534	516257-516269	0.143655	-0.068105	0.12741	0.442525
424	chr3:111595-111734	516277-516289	0.27134	0.200488	0.406165	-0.106195
425	chr3:111835-111974	516301-516313	0.16748	0.0314275	0.233305	0.354397
426	chr3:112015-112154	516319-516331	0.081755	-0.215865	0.152115	-0.317698
427	chr3:112175-112314	516335-516347	-0.26364	-0.618255	-0.567125	-0.514097
428	chr3:112475-112594	516365-516375	-0.23019	-0.698315	-0.33427	-0.362955
429	chr3:112615-112754	516379-516391	-0.599515	-0.84223	-0.551145	-0.428837
430	chr3:112775-112914	516395-516407	-0.677295	-1.16698	-0.75122	-0.157922
431	chr3:112955-113074	516413-516423	-0.914195	-1.02298	-1.07491	-0.13948
432	chr3:113135-113274	516431-516443	-0.902975	-1.09822	-0.98923	-0.206487
433	chr3:113295-113414	516447-516457	-0.16688	-0.287235	-0.23112	0.176515
434	chr3:113435-113574	516461-516473	-0.48786	-0.8866	-0.516845	-0.0301225
435	chr3:113595-113734	516477-516489	-0.25454	-0.437405	-0.1589	-0.18256
436	chr3:113775-113914	516495-516507	0.003035	-0.111495	0.18487	0.195655
437	chr3:113975-114114	516515-516527	0.29451	0.090655	0.63742	0.442427
438	chr3:114135-114274	516531-516543	0.147475	0.492365	0.274885	0.362708
439	chr3:114375-114514	516555-516567	-0.720065	-0.10326	-1.24509	0.537767
440	chr3:114595-114734	516577-516589	-0.47424	-0.422845	-0.615895	0.371188
441	chr3:114775-115214	516595-516637	-0.33943	-0.132423	-0.41336	-0.0543125
442	chr3:115295-115534	516647-516669	-0.333685	-0.513317	-0.531645	-0.307932
443	chr3:115575-115734	516675-516689	-0.583355	-0.588183	-0.7298	-0.0500525
444	chr3:115755-115914	516693-516707	-0.635625	-0.572982	-0.897245	-0.0106725
445	chr3:115935-116074	516711-516723	-0.47562	-0.40633	-0.97604	0.0360525
446	chr3:116155-116314	516733-516747	-0.0953	0.308745	-0.44343	0.184053
447	chr3:116375-116534	516755-516769	-0.15051	0.18561	-0.55432	0.12118
448	chr3:116575-116734	516775-516789	-0.13085	0.197143	-0.447525	0.150147
449	chr3:116815-116954	516799-516811	-0.364985	-0.135398	-0.804385	-1.01968
450	chr3:116995-117114	516817-516827	-0.43196	-0.392545	-0.641115	-0.91504
451	chr3:117175-117314	516835-516847	-0.42671	-0.523848	-0.49956	-0.968272
452	chr3:117355-117494	516853-516865	-0.04919	-0.329405	-0.13906	-0.479868
453	chr3:117535-117774	516871-516893	-0.27478	-0.48907	-0.351475	-0.708995
454	chr3:117795-117914	516897-516907	-0.062685	-0.458512	-0.210725	-0.002795
455	chr3:117935-118074	516911-516923	-0.221765	-0.494695	-0.336225	-0.0322425
456	chr3:118115-118234	516929-516939	-0.375025	-0.504955	-0.410545	-0.108453
457	chr3:118255-118394	516943-516955	-0.239895	-0.119233	-0.309995	-0.0921475
458	chr3:118575-118714	516975-516987	-0.254195	-0.216623	-0.398405	-0.157122
459	chr3:118735-118874	516991-517003	-0.403635	-0.334483	-0.539905	-0.628997
460	chr3:118915-119054	517009-517021	-0.01085	-0.0815925	-0.068505	-0.326645
461	chr3:119075-119214	517025-517037	0.00878	0.107912	-0.15926	-0.21113
462	chr3:119235-119374	517041-517053	0.17097	0.0553025	0.01262	-0.0767375
463	chr3:119395-119534	517057-517069	0.38287	0.08598	0.29207	-0.177425
464	chr3:119595-119734	517077-517089	0.464545	0.30426	0.2977	-0.144487
465	chr3:119755-119874	517093-517103	0.17386	-0.0216625	-0.034165	-0.51558
466	chr3:119915-120054	517109-517121	0.1192	0.05992	0.061235	-0.291372
467	chr3:120075-120194	517125-517135	0.364345	0.40942	0.047775	-0.257987
468	chr3:120215-120354	517139-517151	0.21445	0.692078	-0.06374	-0.550408
469	chr3:120435-120574	517161-517173	-0.193535	0.006345	-0.702855	-0.56792
470	chr3:120695-120834	517187-517199	1.27378	1.0095	0.524315	0.0787775
471	chr3:120895-121194	517207-517235	1.50683	1.37351	0.731865	0.423035
472	chr3:121215-121354	517239-517251	1.48865	1.31287	0.824625	0.16301
473	chr3:121395-121534	517257-517269	1.28486	1.10122	0.875365	0.07461
474	chr3:121575-121674	517275-517283	1.22137	1.13369	0.77425	-0.049575
475	chr3:121835-122374	517301-517353	1.10152	1.23168	0.621015	0.318415
476	chr3:122415-122534	517359-517369	0.79894	1.02323	0.40425	0.323213
477	chr3:122575-122874	517375-517403	0.34869	1.47918	0.26402	0.503162
478	chr3:122955-123214	517413-517437	1.00285	1.88579	0.841455	0.998822
479	chr3:123295-123454	517447-517461	0.695565	1.53447	0.662655	0.66998
480	chr3:123535-123674	517471-517483	-0.70991	-0.0346125	-1.07738	0.425428
481	chr3:124055-124134	517523-517529	0.260055	-0.0044025	-0.349035	0.15109
483	chr3:124515-124654	517569-517581	0.25324	0.136128	-0.021015	0.206107
484	chr3:124675-124814	517585-517597	0.153365	0.173883	-0.061175	0.180585
485	chr3:124875-125014	517605-517617	0.21525	0.263185	-0.225795	0.233315
486	chr3:125175-125474	517635-517663	0.58842	1.54057	0.421715	0.341955
487	chr3:125515-125674	517669-517683	0.499375	0.553087	0.09999	-0.218378
488	chr3:125755-126014	517693-517717	0.478385	0.368265	0.11645	0.174212
489	chr3:126055-126194	517723-517735	0.39104	0.440885	0.02036	-0.497535
490	chr3:126235-126374	517741-517753	0.28323	0.228495	-0.03322	0.231535
491	chr3:126435-126574	517761-517773	0.231185	0.201723	-0.005105	-0.665233
492	chr3:126655-126874	517783-517803	0.10226	0.21069	-0.215165	-0.638633
493	chr3:126935-127074	517811-517823	0.06065	0.315622	-0.526875	0.218225
494	chr3:127095-127234	517827-517839	-0.305335	0.143735	-0.67558	0.14039
495	chr3:127275-127414	517845-517857	-0.161125	0.557305	-0.27428	0.400043
496	chr3:127475-127614	517865-517877	-0.93467	0.09133	-0.833235	0.0092675
497	chr3:127635-127714	517881-517887	-1.35504	-0.497183	-1.35972	0.333402
499	chr3:127945-128104	517912-517926	-0.276315	0.16486	-0.32896	0.0079425
500	chr3:128125-128284	517930-517944	0.315595	0.619842	0.188265	0.33781
501	chr3:128305-128444	517948-517960	-0.045155	-0.396995	-0.24361	-0.25768
502	chr3:128465-128604	517964-517976	-0.281375	-0.440975	-0.171	-0.437553
503	chr3:128805-129364	517998-518052	-0.145045	-0.517493	-0.101715	-0.378883
504	chr3:129405-129544	518058-518070	-0.09988	-0.401382	-0.013225	-0.312895
505	chr3:129565-129844	518074-518100	-0.047485	-0.261833	-0.100195	-0.265135
506	chr3:129925-130064	518110-518122	0.242325	0.271185	0.19102	0.0759875
507	chr3:130105-130244	518128-518140	0.235405	0.531725	0.093105	0.22975
508	chr3:130285-130424	518146-518158	0.38296	0.579697	0.072845	-0.0611925
509	chr3:130505-130644	518168-518180	1.22951	0.991757	1.21843	0.32877
510	chr3:130665-130804	518184-518196	0.95941	0.895138	0.849655	0.362733
511	chr3:130825-130964	518200-518212	0.480795	0.5	0.34857	0.02044
512	chr3:130985-131124	518216-518228	0.34034	0.338555	0.229655	-0.255068
513	chr3:131145-131284	518232-518244	0.45661	0.34985	0.412355	-0.293095
514	chr3:131305-131444	518248-518260	0.06738	0.0883125	0.14319	-0.240075
515	chr3:131465-131604	518264-518276	-0.1417	-0.353258	-0.142405	-0.261107
516	chr3:131745-131884	518292-518304	-0.4577	0.346743	-0.34226	-0.08798
517	chr3:131905-132064	518308-518322	0.05012	0.218007	-0.484955	0.03618
518	chr3:132125-132264	518330-518342	1.04271	1.4047	0.32543	0.326105
519	chr3:132325-132464	518350-518362	0.9017	1.48898	0.251155	0.581882
520	chr3:132485-132604	518366-518376	1.03649	1.53309	0.55781	0.763955
521	chr3:132625-132944	518380-518410	0.699505	1.42548	0.6058	0.511278
522	chr3:133005-133144	518418-518430	0.405035	1.01736	0.383785	-0.417715
523	chr3:133165-133304	518434-518446	0.436375	0.984753	0.49152	-0.367465
524	chr3:133345-133544	518452-518470	0.22348	0.98302	0.515685	0.196747
525	chr3:133685-133824	518486-518498	0.02449	0.575615	-0.08828	0.414595
526	chr3:133845-133984	518502-518514	0.047165	0.606718	-0.00486	0.365957
527	chr3:134005-134424	518518-518558	-0.195055	-0.07719	-0.05088	0.02454
528	chr3:134525-135104	518570-518626	-0.341735	-0.586363	-0.07997	-0.33333
529	chr3:135165-135664	518634-518682	-0.52428	-0.79158	-0.14864	-0.723435
530	chr3:135685-135924	518686-518708	-0.527655	-0.896045	-0.244915	-1.19523
531	chr3:135965-136184	518714-518734	-0.51445	-0.82255	-0.291965	-0.958575
532	chr3:136225-136364	518740-518752	-0.367625	-0.528663	-0.252725	-1.21274
533	chr3:136425-136544	518760-518770	-0.44974	-0.581575	-0.45551	-1.09547
534	chr3:136565-136904	518774-518806	-0.22537	0.0382175	-0.19264	0.543077
535	chr3:136945-137104	518812-518826	-0.71329	-0.0867	-0.70476	0.35958
536	chr3:137225-137344	518840-518850	-0.98143	-0.838625	-1.83879	0.53351
537	chr3:137425-137544	518860-518870	-0.436745	0.226935	-0.638645	0.749992
538	chr3:137645-138304	518882-518946	1.59485	1.54199	1.56	1.13499
539	chr3:138465-138884	518964-519004	1.99954	2.03903	2.09097	0.441887
540	chr3:138945-139084	519012-519024	1.95811	1.92634	1.79809	0.133238
541	chr3:139285-139424	519046-519058	0.67413	0.746753	0.489425	-0.215075
542	chr3:139445-139584	519062-519074	0.847545	0.855908	0.684755	-0.232948
543	chr3:139605-139744	519078-519090	0.635045	0.248155	0.35	0.0024725
544	chr3:139785-139924	519096-519108	0.30486	-0.0457075	0.053095	-0.431475
545	chr3:139965-140104	519114-519126	0.13058	-0.329742	-0.004945	-0.07735
546	chr3:140225-140384	519140-519154	-0.047515	-0.48792	-0.22382	-0.13681
547	chr3:140405-140544	519158-519170	0.068875	-0.37114	-0.200245	-0.0967875
548	chr3:140565-140704	519174-519186	-0.355185	-0.606695	-0.48082	-0.235015
549	chr3:140725-140844	519190-519200	-0.14349	-0.33931	-0.397895	-0.0367825
550	chr3:140865-141024	519204-519218	0.00474	-0.178725	-0.259835	-0.451528
551	chr3:141245-141384	519242-519254	0.24839	0.21709	0.105555	-0.202558
552	chr3:141425-141544	519260-519270	-0.05043	-0.234885	-0.293955	-0.393423
553	chr3:141585-141704	519276-519286	0.06216	-0.07959	-0.072355	-0.775725
554	chr3:141725-141864	519290-519302	-0.330055	-0.43771	-0.65446	-0.475102
555	chr3:141885-142024	519306-519318	-0.40602	-0.246988	-0.62846	-0.604672
556	chr3:142045-142184	519322-519334	-0.291545	-0.163412	-0.45478	-0.30348
557	chr3:142305-142584	519348-519374	0.29552	0.489287	0.568225	0.359315
558	chr3:143065-143244	519424-519440	-0.254395	-0.244652	-0.065015	-0.0313925
559	chr3:143285-143424	519446-519458	-0.176985	-0.222447	-0.101745	0.0800825
560	chr3:143585-143724	519476-519488	0.26121	0.413445	0.48659	0.362277
561	chr3:143745-143884	519492-519504	-0.20212	-0.20458	0.08998	0.153892
562	chr3:143925-144164	519510-519532	0.063885	-0.315925	0.275295	0.0674475
563	chr3:144265-144404	519544-519556	-0.381655	-0.571295	-0.30201	-0.218215
564	chr3:144425-144564	519560-519572	-0.30118	-0.680635	-0.42609	-0.22666
565	chr3:144585-144704	519576-519586	-0.39393	-0.859115	-0.518325	-0.117167
566	chr3:144745-145064	519592-519622	-0.468655	-0.783632	-0.423365	-0.0684075
567	chr3:145105-145364	519628-519652	-0.50878	-0.677828	-0.489405	-0.44415
568	chr3:145545-145724	519672-519688	-0.65866	-0.893055	-0.47667	-0.273605
569	chr3:145745-145884	519692-519704	-0.558835	-0.708093	-0.49449	0.0510075
570	chr3:146065-146364	519724-519752	-0.28894	-0.61882	-0.2441	0.249232
571	chr3:146425-146564	519760-519772	-0.32202	-0.584492	-0.292915	0.166917
572	chr3:146585-146804	519776-519796	-0.103395	-0.163545	-0.051615	0.154345
573	chr3:146865-147004	519804-519816	0.269405	0.27534	0.102775	0.290403
574	chr3:147025-147184	519820-519834	0.163595	0.17632	-0.110915	0.19462
575	chr3:147245-147364	519842-519852	0.01615	-0.209803	-0.33568	0.072935
576	chr3:147385-147524	519856-519868	0.61704	0.63657	0.461325	0.5107
577	chr3:147545-147704	519872-519886	0.490805	0.37131	0.304985	0.602335
578	chr3:147885-148024	519906-519918	1.36849	0.963797	0.71133	0.52217
579	chr3:148045-148604	519922-519976	0.971015	1.01193	0.44626	0.592943
580	chr3:151845-152004	520302-520316	0.085965	-0.273137	-0.742095	-0.0472175
581	chr3:152045-152204	520322-520336	0.63675	0.52909	0.261435	0.124412
582	chr3:152245-152584	520342-520374	0.37315	0.179487	-0.13429	0.167385
583	chr3:152665-152864	520384-520402	-0.017175	-0.486328	-0.62538	0.0657675
584	chr3:152885-153104	520406-520426	-0.165175	-0.630387	-0.573705	-0.0995975
585	chr3:153145-153844	520432-520500	-0.127155	-0.567665	-0.449265	-0.0760075
586	chr3:153965-154584	520514-520574	-0.05734	-0.44302	-0.439405	-0.099335
587	chr3:154645-154784	520582-520594	0.10908	-0.390072	-0.41355	-0.070375
588	chr3:154825-154964	520600-520612	-0.06228	-0.19069	-0.352975	0.019115
589	chr3:154985-155124	520616-520628	0.001485	0.03972	-0.08182	0.504143
590	chr3:155265-155404	520644-520656	-0.06976	-0.0696325	-0.16695	0.21277
591	chr3:155425-155564	520660-520672	-0.413145	-0.588507	-0.5352	-0.4706
592	chr3:155585-155704	520676-520686	-0.235255	-0.392413	-0.43156	-0.48408
593	chr3:155725-155844	520690-520700	-0.263105	-0.495248	-0.484955	-0.43166
594	chr3:155865-156004	520704-520716	0.268435	-0.177603	-0.253065	-0.100097
595	chr3:156045-156204	520722-520736	-0.18555	-0.239033	-0.21361	-0.20672
596	chr3:156225-156364	520740-520752	-0.31113	-0.415915	-0.5107	-0.344067
597	chr3:156405-156544	520758-520770	-0.520095	-0.887255	-0.68704	-0.508003
598	chr3:156585-156724	520776-520788	-0.52322	-0.831708	-0.619005	-0.39125
599	chr3:156765-156904	520794-520806	-0.36869	-0.655225	-0.43183	-0.407817
600	chr3:156925-157184	520810-520834	-0.070545	-0.204045	-0.233905	-0.206913
601	chr3:157405-157544	520858-520870	0.284045	0.658282	0.69164	-0.477482
602	chr3:157725-157864	520890-520902	0.806965	0.900493	0.39098	-0.0368275
603	chr3:157905-158044	520908-520920	0.698175	0.807095	0.37487	-0.114445
604	chr3:158085-158284	520926-520944	0.763515	0.97927	0.378815	0.240652
605	chr3:158365-158664	520954-520982	0.27221	0.485768	0.03856	-0.281938
606	chr3:158705-158864	520988-521002	0.196205	0.140148	0.1979	0.250075
607	chr3:158885-159024	521006-521018	-0.101015	-0.33959	-0.226345	0.173898
608	chr3:159065-159204	521024-521036	0.00586	-0.24362	0.19212	-0.154965
609	chr3:159525-159664	521070-521082	0.088625	-0.406815	-0.009865	0.258215
610	chr3:159685-159824	521086-521098	-0.08662	-0.6442	-0.18014	-0.240083
611	chr3:159845-159984	521102-521114	0.05771	-0.49303	-0.04403	-0.26042
612	chr3:160005-160144	521118-521130	-0.10147	-0.550203	-0.121765	-0.151292
613	chr3:160225-160444	521140-521160	-0.18122	-0.04558	-0.29962	-0.386043
614	chr3:160605-160744	521178-521190	0.255915	0.285067	-0.23932	-0.977585
615	chr3:160785-160924	521196-521208	0.0699	-0.0846025	-0.26401	-0.840635
616	chr3:160945-161104	521212-521226	-0.26107	-0.488098	-0.493165	-0.961882
617	chr3:161265-161424	521244-521258	0.008865	-0.231208	-0.188695	0.0181125
618	chr3:161445-161584	521262-521274	-0.16664	-0.49362	-0.31188	-0.205162
619	chr3:161605-161744	521278-521290	0.09104	-0.140065	-0.0824	0.143923
620	chr3:161765-161904	521294-521306	-0.253235	-0.332425	-0.477895	0.167605
621	chr3:161945-162064	521312-521322	-0.01175	0.0639625	-0.261805	0.29695
622	chr3:162105-162244	521328-521340	0.225985	0.437555	-0.038355	0.0701675
623	chr3:162325-162464	521350-521362	1.29554	1.21907	0.499385	0.51653
624	chr3:162485-162624	521366-521378	1.63982	1.56845	1.28453	0.49396
625	chr3:162685-162824	521386-521398	1.93199	1.9403	1.77496	1.02826
627	chr3:163035-163254	521421-521441	1.51529	1.85187	1.17933	0.68003
628	chr3:163455-163574	521463-521473	-0.67649	0.382437	-1.19021	0.006465
629	chr3:163615-163754	521479-521491	-0.028345	0.990633	0.315555	0.501103
630	chr3:163915-164074	521509-521523	0.52955	1.46271	0.15522	0.0353625
631	chr3:164135-164294	521531-521545	0.63444	1.48996	0.52136	0.458825
632	chr3:164355-164654	521553-521581	0.192395	0.29682	0.070505	0.01915
633	chr3:164695-164834	521587-521599	-0.215175	-0.24618	-0.308535	0.030785
634	chr3:164855-165034	521603-521619	-0.249075	-0.46434	-0.31444	-0.208058
635	chr3:165055-165454	521623-521661	-0.270995	-0.454255	-0.261555	-0.118222
636	chr3:165475-165614	521665-521677	-0.233945	-0.441418	-0.091	-0.198972
637	chr3:165635-165774	521681-521693	-0.021485	-0.114095	-0.03151	-0.30713
638	chr3:165795-165934	521697-521709	-0.01259	-0.0114875	0.174675	0.09305
639	chr3:165955-166074	521713-521723	0.311615	0.527892	0.528245	0.325362
640	chr3:166135-166274	521731-521743	0.400035	0.62619	0.510535	0.09702
641	chr3:166295-166434	521747-521759	0.092735	0.710425	0.2233	0.192135
642	chr3:166515-166654	521769-521781	-0.94549	-0.29109	-1.28271	-0.12144
643	chr3:166775-166914	521795-521807	0.47339	0.74427	0.247535	-0.0331125
644	chr3:166935-167074	521811-521823	0.32854	0.332078	0.025345	0.029505
645	chr3:167095-167214	521827-521837	-0.009885	-0.149367	-0.216815	-0.302683
646	chr3:167255-167374	521843-521853	-0.34582	-0.457025	-0.17298	-0.158628
647	chr3:167395-167534	521857-521869	-0.22463	-0.438843	-0.24488	-0.102267
648	chr3:167555-167694	521873-521885	-0.2744	-0.443283	-0.33433	-0.194373
649	chr3:167715-167854	521889-521901	-0.38382	-0.535575	-0.317425	-0.292708
650	chr3:167875-168014	521905-521917	-0.20588	-0.258802	-0.14852	-0.098005
651	chr3:168055-168194	521923-521935	-0.50422	-0.475563	-0.528825	-0.13386
654	chr3:169945-170144	522112-522130	0.44636	0.655515	-0.14489	0.284313
655	chr3:170205-170344	522138-522150	0.475485	0.412318	0.35414	0.19805
656	chr3:170365-170504	522154-522166	0.75047	0.437343	0.334795	0.300705
657	chr3:170565-170764	522174-522192	0.22225	-0.0449775	0.0148	0.0107025
658	chr3:170865-171004	522204-522216	0.17175	-0.0224525	0.102465	0.134695
659	chr3:171045-171184	522222-522234	-0.231595	-0.450765	-0.271745	0.0113675
660	chr3:171245-171384	522242-522254	-0.02411	-0.463998	0.1699	0.056045
661	chr3:171565-171704	522274-522286	-0.33672	-0.560075	-0.10975	-0.252163
662	chr3:171725-171864	522290-522302	0.059715	-0.16928	-0.021595	0.011085
663	chr3:171885-172024	522306-522318	-0.33145	-0.718575	-0.287615	-0.19085
664	chr3:172065-172204	522324-522336	-0.451525	-0.81887	-0.52387	-0.183605
665	chr3:172245-172364	522342-522352	-0.41375	-0.809028	-0.55993	-0.312345
666	chr3:172385-172524	522356-522368	-0.39985	-0.536937	-0.540155	-0.0927825
667	chr3:172685-172804	522386-522396	0.5939	0.439063	-0.154	0.24128
668	chr3:172845-173004	522402-522416	0.42879	0.252767	0.00154	-0.0364175
669	chr3:173025-173144	522420-522430	0.34935	0.207718	0.03858	-0.403415
670	chr3:173205-173324	522438-522448	0.05365	-0.0533025	-0.138855	0.149755
671	chr3:173345-173484	522452-522464	-0.09148	0.143377	-0.09415	-0.188177
672	chr3:173625-173764	522480-522492	0.334235	0.27837	0.24199	-0.27227
673	chr3:173805-173944	522498-522510	0.076245	0.0972675	-0.03891	-0.143275
674	chr3:173985-174124	522516-522528	0.178395	0.0311325	0.089455	-0.14772
675	chr3:174165-174444	522534-522560	0.039415	-0.146072	-0.03878	0.301173
676	chr3:174485-174784	522566-522594	-0.2322	-0.388998	-0.18844	0.458595
677	chr3:174805-174944	522598-522610	-0.161755	-0.383757	-0.130545	0.41565
678	chr3:174965-175244	522614-522640	-0.03899	-0.196185	0.07004	0.558603
679	chr3:175265-175404	522644-522656	-0.234615	-0.572723	-0.41177	0.483895
680	chr3:175445-175564	522662-522672	-0.098535	-0.422968	-0.04119	0.63632
681	chr3:175585-175864	522676-522702	-0.054225	-0.346318	0.06005	0.61958
682	chr3:175925-176064	522710-522722	-0.05725	-0.454298	-0.16716	0.435865
683	chr3:176085-176204	522726-522736	-0.121015	-0.471652	-0.3776	0.388305
684	chr3:176225-176364	522740-522752	-0.263725	-0.499472	-0.547625	0.473502
685	chr3:176405-176544	522758-522770	-0.14236	-0.292945	-0.20837	0.0362875
686	chr3:176685-176904	522786-522806	-0.53722	-0.42087	-0.911985	0.117222
687	chr3:177045-177204	522822-522836	0.10137	0.128053	-0.126065	0.507032
688	chr3:177225-177344	522840-522850	0.6434	0.523815	0.46897	0.78705
690	chr3:177885-178084	522906-522924	0.291695	-0.15327	-0.0254	0.493862
691	chr3:178105-178244	522928-522940	-0.165675	-0.284665	-0.23035	0.512672
692	chr3:178325-178464	522950-522962	-0.99201	0.302375	-1.02691	1.49039
693	chr3:178525-178664	522970-522982	-0.028255	-0.198528	0.157455	0.311455
694	chr3:178685-178824	522986-522998	-0.118615	-0.23133	-0.054725	0.21792
695	chr3:178985-179244	523016-523040	-0.681505	-0.484498	-0.64679	-0.310717
696	chr3:179365-179504	523054-523066	-1.03903	-1.04572	-1.07018	-0.281435
697	chr3:179525-179664	523070-523082	-0.915135	-1.00734	-0.95441	-0.512375
698	chr3:179705-179844	523088-523100	-0.98605	-1.42493	-0.932745	-0.8074
699	chr3:179865-180004	523104-523116	-1.09778	-1.3013	-0.929785	-1.05002
700	chr3:180025-180264	523120-523142	-1.19226	-1.17239	-1.08289	-0.402215
701	chr3:180305-180444	523148-523160	-1.03657	-1.06067	-0.951	-0.40531
702	chr3:180645-181044	523182-523220	-1.12665	-1.09783	-0.88685	-0.353762
703	chr3:181105-181424	523228-523258	-1.37737	-1.22489	-1.04682	-0.496343
704	chr3:181465-181724	523264-523288	-1.30827	-1.1494	-1.11525	-0.431305
705	chr3:181745-182224	523292-523338	-1.30648	-1.21443	-1.04214	-0.352095
706	chr3:182265-182504	523344-523366	-1.35636	-1.3023	-1.17626	-0.26116
707	chr3:182585-182944	523376-523410	-1.26181	-1.21371	-1.0491	-0.27786
708	chr3:182985-183264	523416-523442	-0.989855	-1.19679	-0.932955	-0.212817
709	chr3:183285-183524	523446-523468	-1.04425	-1.17031	-1.02684	-0.24101
710	chr3:183545-183684	523472-523484	-0.423905	-0.760615	-0.70568	-0.0670675
711	chr3:183745-184224	523492-523538	-0.391305	-0.769358	-0.586205	-0.526277
712	chr3:184425-184804	523560-523596	-0.176	-0.487903	-0.566185	-0.257275
713	chr3:184825-185164	523600-523632	-0.273705	-0.678652	-0.661585	-0.12602
714	chr3:185225-185364	523640-523652	0.068495	-0.44888	-0.343155	0.0117275
715	chr3:185405-185544	523658-523670	-0.024385	-0.638857	-0.213305	0.0825775
716	chr3:185605-185744	523678-523690	0.139985	-0.301025	-0.122835	0.47238
717	chr3:185765-185904	523694-523706	0.138505	-0.03069	-0.060195	0.47693
718	chr3:185925-186064	523710-523722	0.03293	0.256333	-0.25874	0.46532
719	chr3:186245-186384	523742-523754	0.090735	-0.053725	0.18812	0.233715
720	chr3:186425-186564	523760-523772	-0.08384	-0.242103	0.251805	0.503892
721	chr3:186585-186844	523776-523800	-0.370225	-0.48383	0.04148	0.252943
722	chr3:186925-187044	523810-523820	-0.582795	-0.78471	-0.2723	0.0027025
723	chr3:187065-187184	523824-523834	-0.727195	-0.84903	-0.437435	0.12421
724	chr3:187205-187324	523838-523848	-0.88857	-0.882105	-0.48813	-0.25385
725	chr3:187365-187904	523854-523906	-0.55854	-0.591945	-0.0974	-0.0349625
726	chr3:187985-188404	523916-523956	-0.54766	-0.57623	0.051995	0.27757
727	chr3:188425-188844	523960-524000	-0.561575	-0.576148	-0.14576	0.356633
728	chr3:188865-189004	524004-524016	-0.42207	-0.483467	-0.0154	0.303775
729	chr3:189085-189324	524026-524048	-0.350875	-0.644523	-0.12495	0.212672
730	chr3:189365-189664	524054-524082	-0.02143	-0.122383	0.183135	0.36767
731	chr3:189745-189904	524092-524106	0.2828	0.295138	0.21423	0.55701
732	chr3:189925-190184	524110-524134	0.47573	0.986167	0.46658	0.596263
733	chr3:190205-190344	524138-524150	1.08047	1.71153	0.86449	0.45282
734	chr3:190525-190664	524170-524182	0.22101	0.233157	0.36742	-0.349818
735	chr3:190685-190824	524186-524198	-0.001135	-0.196022	0.033885	-0.49427
736	chr3:190845-190984	524202-524214	0.09014	-0.200525	-0.048185	-0.351067
737	chr3:191005-191144	524218-524230	-0.02067	-0.46044	-0.152635	-0.421368
738	chr3:191165-191284	524234-524244	0.078885	-0.31209	-0.040435	-0.163548
739	chr3:191305-191444	524248-524260	0.04649	-0.247808	-0.082635	-0.505537
740	chr3:191485-191624	524266-524278	-0.027895	-0.145535	-0.171915	-0.45732
741	chr3:191785-191924	524296-524308	-0.07044	-0.13136	-0.25522	-0.32758
742	chr3:191945-192084	524312-524324	-0.04161	-0.311823	-0.155195	-0.110378
743	chr3:192125-192544	524330-524370	-0.19386	-0.497318	-0.313365	-0.302057
744	chr3:192585-192724	524376-524388	-0.03156	-0.1611	-0.130665	-0.08935
745	chr3:192745-192884	524392-524404	-0.385695	-0.389175	-0.535185	-0.286405
746	chr3:192925-193064	524410-524422	-0.39202	-0.34867	-0.735365	-0.14849
747	chr3:193245-193384	524442-524454	-0.25858	-0.704318	-0.57557	-0.41614
748	chr3:193405-193544	524458-524470	0.118485	-0.271832	-0.079095	0.01024
749	chr3:193585-193724	524476-524488	0.343145	-0.23005	-0.01762	-0.0610375
750	chr3:193765-193904	524494-524506	0.43257	0.0180425	0.185735	0.06312
751	chr3:193925-194064	524510-524522	0.55097	0.266562	0.28525	0.254295
752	chr3:194125-194264	524530-524542	0.694215	0.52733	0.411505	0.443792
753	chr3:194405-194544	524558-524570	0.416235	0.226288	0.41299	0.337888
754	chr3:194585-194664	524576-524582	0.256495	0.13304	0.13972	0.15418
755	chr3:194805-194884	524598-524604	0.25533	-0.216227	0.09506	-0.0300075
756	chr3:194945-195224	524612-524638	0.124475	-0.284083	0.13426	0.109375
757	chr3:195265-195644	524644-524680	-0.01079	-0.445582	0.091205	-0.054965
758	chr3:195685-195984	524686-524714	-0.08817	-0.542695	-0.083445	-0.006505
759	chr3:196035-196154	524721-524731	-0.17296	-0.520837	-0.19797	-0.185608
760	chr3:196355-196494	524753-524765	0.069145	-0.170193	-0.058535	-0.416772
761	chr3:196535-197094	524771-524825	0.132745	0.314508	-0.088735	0.402087
762	chr3:197355-197494	524853-524865	-0.136905	0.40833	-0.774485	0.574497
763	chr3:197555-197714	524873-524887	0.373	0.74722	-0.216505	0.34673
764	chr3:197755-197914	524893-524907	0.207395	0.310298	-0.20273	0.459933
765	chr3:197935-198074	524911-524923	0.091995	0.148328	-0.140005	0.28948
766	chr3:198095-198234	524927-524939	-0.1008	-0.112648	-0.20749	0.0826025
767	chr3:198335-198474	524951-524963	-0.130295	-0.419215	-0.40725	-0.231098
768	chr3:198515-198674	524969-524983	-0.33891	-0.758707	-0.54743	-0.459643
770	chr3:201235-201394	525241-525255	-0.01253	-0.378597	-0.135275	-0.173923
771	chr3:201475-201694	525265-525285	0.01652	-0.586475	-0.23346	-0.134323
772	chr3:201795-201954	525297-525311	-0.094735	-0.696832	-0.389845	-0.225935
773	chr3:201975-202114	525315-525327	0.264285	-0.380043	0.00704	-0.09529
774	chr3:202135-202254	525331-525341	0.18481	-0.398587	-0.04456	-0.09858
775	chr3:202275-202394	525345-525355	0.17961	-0.219163	-0.20559	0.0322225
776	chr3:202415-202554	525359-525371	0.28765	0.142907	0.12956	0.289583
777	chr3:202695-202834	525387-525399	0.34326	0.116223	-0.008965	0.04624
778	chr3:202875-203514	525405-525467	-0.069255	-0.480625	-0.29337	0.188012
779	chr3:203595-203854	525477-525501	-0.469745	-0.695615	-0.52123	-0.09319
780	chr3:203875-204014	525505-525517	-0.581885	-0.81036	-0.539425	0.138505
781	chr3:204055-204314	525523-525547	-0.64895	-0.747287	-0.618335	-0.253568
782	chr3:204335-204474	525551-525563	0.00576	0.095535	-0.064275	-0.174928
783	chr3:204495-204634	525567-525579	-0.33844	-0.380955	-0.33695	-0.169955
784	chr3:204655-204934	525583-525609	-0.65365	-0.764637	-0.585885	-0.174833
785	chr3:204975-205114	525615-525627	-0.278175	-0.563063	-0.3021	-0.15074
786	chr3:205135-205254	525631-525641	-0.350085	-0.565455	-0.239655	-0.112607
787	chr3:205315-205454	525649-525661	-0.32123	-0.421655	-0.33649	0.23195
788	chr3:205575-205714	525675-525687	-1.34787	-0.933045	-1.50932	-0.08117
789	chr3:205775-205914	525695-525707	0.20535	0.280342	-0.167225	0.243952
790	chr3:205935-206074	525711-525723	0.58783	0.00583	0.01862	-0.06348
791	chr3:206115-206354	525729-525751	0.324745	-0.0056625	0.32068	-0.115327
792	chr3:206375-206514	525755-525767	0.127215	-0.424198	0.04402	-0.29375
793	chr3:206555-206694	525773-525785	0.235185	0.125073	0.18761	-0.0523275
794	chr3:206835-206974	525801-525813	1.82857	1.41805	1.74344	0.59874
795	chr3:206995-207134	525817-525829	1.29737	0.7868	1.00103	0.623672
796	chr3:207175-207314	525835-525847	0.91611	0.370715	0.61062	0.526105
797	chr3:207335-207474	525851-525863	0.72577	0.0866675	0.35727	0.261267
798	chr3:207495-207634	525867-525879	0.622555	0.005975	0.246325	0.280015
799	chr3:207655-207774	525883-525893	0.471925	-0.0837425	0.0272	0.054805
800	chr3:207835-207974	525901-525913	0.25017	-0.16169	-0.115795	0.105063
801	chr3:208095-208234	525927-525939	0.31741	0.13372	0.2899	-0.277867
802	chr3:208255-208394	525943-525955	0.34827	0.06896	0.366395	-0.17561
803	chr3:208435-208554	525961-525971	0.153485	-0.088625	0.123945	-0.0567825
804	chr3:208575-208714	525975-525987	0.023775	-0.22268	0.09154	-0.496422
805	chr3:208735-208854	525991-526001	-0.13356	-0.28505	-0.10077	-0.374065
806	chr3:208895-209034	526007-526019	0.0031	-0.0136025	0.12312	-0.285185
807	chr3:209055-209214	526023-526037	-0.06589	-0.133375	-0.07387	-0.0634425
808	chr3:209235-209374	526041-526053	-0.0685	0.0039075	0.037135	0.033685
809	chr3:209395-209534	526057-526069	0.040265	0.317063	0.126375	0.13904
810	chr3:209555-209694	526073-526085	0.141	0.35367	0.21379	0.319345
811	chr3:209815-210114	526099-526127	0.824665	0.952897	1.08976	0.456707
812	chr3:210135-210274	526131-526143	0.17081	0.48446	0.195	0.337415
813	chr3:210315-210454	526149-526161	0.151565	0.333043	0.08434	-0.0858025
814	chr3:210575-211134	526175-526229	0.005625	-0.011975	0.211665	0.154855
815	chr3:211175-211314	526235-526247	-0.14021	-0.164065	0.053325	0.104722
816	chr3:211335-211474	526251-526263	-0.08005	0.196077	0.16287	0.0403425
817	chr3:211515-211654	526269-526281	-0.150595	0.06371	0.286025	0.17234
818	chr3:211815-211954	526299-526311	0.33516	0.464807	0.834735	0.381405
819	chr3:212015-212154	526319-526331	0.24144	0.200028	0.61363	-0.228713
820	chr3:212175-212314	526335-526347	-0.015995	-0.12911	0.298215	-0.438698
821	chr3:212335-212474	526351-526363	-0.202655	-0.22748	0.06501	-0.431035
822	chr3:212495-212614	526367-526377	-0.380575	-0.663312	-0.043255	-0.200375
823	chr3:212635-212774	526381-526393	-0.319855	-0.471605	0.084295	-0.522892
824	chr3:212795-213394	526397-526455	-0.56716	-0.702618	-0.204195	-0.27632
825	chr3:213415-213554	526459-526471	-0.600915	-0.684172	-0.47433	-0.599063
826	chr3:213575-213714	526475-526487	-0.503885	-0.489613	-0.501055	-0.114695
827	chr3:213735-213874	526491-526503	-0.531735	-0.224235	-0.542	-0.324238
828	chr3:214015-214154	526519-526531	0.034425	-0.148585	-0.00907	0.114555
829	chr3:214195-214334	526537-526549	0.19535	-0.0093	0.334865	0.255475
830	chr3:214355-214494	526553-526565	0.240335	-0.031505	0.75488	0.218197
831	chr3:214515-214634	526569-526579	0.26155	0.1448	0.35506	0.289357
832	chr3:214655-214794	526583-526595	0.573605	0.450418	0.62509	0.370132
833	chr3:214935-215074	526611-526623	0.21025	0.050855	0.165425	-0.14322
834	chr3:215095-215274	526627-526643	-0.26208	-0.228733	-0.1426	-0.032215
835	chr3:215295-215414	526647-526657	-0.00157	-0.14982	0.22974	-0.565865
836	chr3:215435-215574	526661-526673	-0.00451	-0.363025	0.297205	-0.591932
837	chr3:215615-215754	526679-526691	-0.132435	-0.285668	-0.093925	-0.322557
838	chr3:215775-215914	526695-526707	0.06895	-0.190903	0.39528	0.53549
839	chr3:215955-216074	526713-526723	-0.081405	-0.24475	0.091935	0.308017
840	chr3:216095-216254	526727-526741	-0.20801	-0.387295	-0.17382	0.200467
841	chr3:216295-216434	526747-526759	-0.398165	-0.794435	-0.551875	-0.0133875
842	chr3:216595-216734	526777-526789	-0.039255	-0.0018875	-0.09606	0.338803
843	chr3:216755-216874	526793-526803	0.030615	-0.066485	0.177795	0.127408
844	chr3:216915-217054	526809-526821	-0.157555	-0.40127	-0.11631	0.104665
845	chr3:217075-217214	526825-526837	0.010265	-0.0589775	0.288715	0.133873
846	chr3:217375-217514	526855-526867	-0.167575	-0.377525	0.029245	-0.04954
847	chr3:217535-217674	526871-526883	-0.210505	-0.532872	0.08011	-0.164865
848	chr3:217695-217814	526887-526897	-0.46835	-0.810043	-0.25911	-0.139148
849	chr3:217875-218214	526905-526937	-0.420495	-0.68902	-0.18191	-0.23865
850	chr3:218375-218674	526955-526983	-0.625865	-0.80047	-0.64253	-0.271323
851	chr3:218755-219014	526993-527017	-0.781655	-1.06465	-0.724475	-0.395597
852	chr3:219055-219474	527023-527063	-0.578945	-0.928995	-0.635475	-0.175632
853	chr3:219515-219654	527069-527081	-0.38785	-0.69011	-0.464135	-0.07155
854	chr3:219675-219814	527085-527097	-0.402045	-0.54316	-0.39647	0.224513
855	chr3:219855-219994	527103-527115	-0.434955	-0.456008	-0.456085	0.24372
856	chr3:220035-220174	527121-527133	-0.89561	-0.662985	-0.7148	0.211825
857	chr3:220255-220394	527143-527155	-0.190955	0.0341	-0.233595	0.460732
858	chr3:220455-220894	527163-527205	-0.28438	-0.458417	-0.32484	0.405842
859	chr3:220995-221594	527217-527275	-0.60015	-0.734592	-0.401715	0.181897
860	chr3:221835-222154	527301-527331	-0.750885	-0.939847	-0.449245	-0.168605
861	chr3:222235-222374	527341-527353	-0.52559	-0.671415	-0.006005	-0.05293
862	chr3:222395-222634	527357-527379	-0.43477	-0.644053	-0.27167	-0.225865
863	chr3:222695-222814	527387-527397	-0.6119	-0.728662	-0.35261	-0.0421325
864	chr3:222835-222974	527401-527413	-0.76701	-0.807763	-0.5061	-0.204945
865	chr3:223015-223134	527419-527429	-0.744375	-0.71243	-0.42905	0.0143025
866	chr3:223155-223274	527433-527443	0.110785	0.219183	0.19412	0.352563
867	chr3:223455-223614	527463-527477	-0.13928	0.257952	0.03057	-0.487507
868	chr3:223635-223774	527481-527493	0.00576	0.203352	0.1953	-0.146865
869	chr3:223795-223934	527497-527509	0.056305	0.338463	0.28871	-0.185755
870	chr3:223975-224114	527515-527527	-0.398495	0.09984	-0.30379	0.213583
871	chr3:224135-224254	527531-527541	0.47491	0.717163	0.468525	0.165625
873	chr3:224335-224534	527551-527569	-0.228155	0.0830175	-0.14444	0.14101
874	chr3:224575-224754	527575-527591	-0.28471	0.0531825	-0.537445	-0.0505475
875	chr3:224935-225074	527611-527623	0.82224	0.620085	1.00255	0.0937375
876	chr3:225115-225254	527629-527641	0.23036	0.390718	0.37929	-0.156457
877	chr3:225295-225434	527647-527659	-0.58022	0.54144	-0.63726	0.38346
878	chr3:225495-225634	527667-527679	0.577375	0.294243	0.35837	0.357245
879	chr3:225655-225794	527683-527695	0.512115	0.438785	0.3682	0.205655
880	chr3:225815-225954	527699-527711	0.87359	0.781645	0.692195	0.57834
881	chr3:225975-226114	527715-527727	0.791865	0.625888	0.736955	0.279668
882	chr3:226135-226454	527731-527761	0.686165	0.594825	0.693075	-0.161257
883	chr3:226475-226614	527765-527777	0.691545	0.37685	0.5747	-0.2759
884	chr3:226675-226814	527785-527797	0.36186	0.1426	0.47746	-0.339672
885	chr3:226835-226974	527801-527813	0.225775	0.21919	0.47154	0.0187325
886	chr3:226995-227134	527817-527829	0.029715	0.142115	0.317675	-0.254068
887	chr3:227175-227314	527835-527847	-0.02426	0.123598	0.1521	-0.2176
888	chr3:227355-227494	527853-527865	0.06247	0.48744	0.068355	-0.226878
889	chr3:227515-227654	527869-527881	-0.220925	0.29268	-0.19827	-0.33104
890	chr3:227735-228174	527891-527933	-0.7772	-0.262707	-0.744495	-0.328055
891	chr3:228275-228534	527945-527969	0.964955	1.01334	1.12023	0.160485
892	chr3:228635-228774	527981-527993	0.727395	1.03151	1.0273	0.243215
893	chr3:228855-228994	528003-528015	-0.69201	-0.326477	-1.05721	0.374372
894	chr3:229035-229174	528021-528033	0.00567	-0.028725	-0.251025	-0.141225
895	chr3:229195-229614	528037-528077	0.80101	0.96447	0.91069	0.193445
896	chr3:229755-229894	528093-528105	0.243305	0.2944	0.19909	0.02619
897	chr3:229915-230054	528109-528121	0.138095	-0.080795	0.281735	-0.045755
898	chr3:230075-230314	528125-528147	0.188125	-0.144643	0.258095	-0.064535
899	chr3:230355-230974	528153-528213	-0.16592	-0.20641	0.207325	0.07549
900	chr3:231015-231154	528219-528231	0.23713	0.06079	0.080045	0.0837175
901	chr3:231195-231334	528237-528249	0.40005	0.54058	0.5121	0.67581
902	chr3:231415-231554	528259-528271	-0.469395	-0.445203	-0.499685	0.43901
903	chr3:231595-231734	528277-528289	-0.480385	-0.79364	-0.56188	0.187805
904	chr3:231775-231914	528295-528307	-0.411305	-0.755872	-0.604765	0.0026225
905	chr3:231935-232074	528311-528323	-0.595465	-0.852202	-0.586525	-0.016015
906	chr3:232115-232254	528329-528341	-0.616175	-1.05967	-0.500515	-0.423932
907	chr3:232295-232574	528347-528373	-0.568945	-0.936433	-0.76217	-0.36089
908	chr3:232635-232954	528381-528411	-0.50131	-0.755672	-0.552615	-0.386757
909	chr3:233115-233614	528429-528477	-0.44198	-0.711518	-0.351005	0.106898
910	chr3:233845-234344	528502-528550	-0.831355	-1.02252	-0.500595	0.00973
911	chr3:234405-234584	528558-528574	-0.947395	-0.773425	-0.58308	-0.13111
912	chr3:234625-235064	528580-528622	-0.907035	-0.9873	-0.56147	-0.534865
913	chr3:235225-235364	528640-528652	-0.734345	-0.928458	-0.455555	0.014025
914	chr3:235425-235604	528660-528676	-0.65592	-0.960705	-0.41597	-0.01413
915	chr3:235705-235944	528688-528710	-0.564255	-0.75728	-0.318935	0.06881
916	chr3:235985-236124	528716-528728	-0.33118	-0.631698	-0.063235	0.127938
917	chr3:236145-236284	528732-528744	-0.28516	-0.20093	-0.015535	0.304013
918	chr3:236305-236444	528748-528760	-0.367575	-0.295818	-0.199765	0.173673
919	chr3:236725-236864	528790-528802	0.487925	1.44927	-0.140365	0.802822
920	chr3:237025-237164	528820-528832	-0.58067	-0.541983	-1.14039	-0.38319
921	chr3:237205-237344	528838-528850	-0.506675	-0.78508	-0.65002	-0.3683
922	chr3:237365-237504	528854-528866	-0.571155	-0.83566	-0.510955	-0.353595
923	chr3:237545-237684	528872-528884	-0.682765	-0.865402	-0.68467	0.0861675
924	chr3:237705-237864	528888-528902	-0.61286	-0.885517	-0.654845	0.00743
925	chr3:237885-238024	528906-528918	-0.36509	-0.661432	-0.336085	0.159608
926	chr3:238225-238364	528940-528952	-0.30068	-0.437607	-0.27456	0.508382
927	chr3:238385-238524	528956-528968	-0.40874	-0.43146	-0.33012	0.358378
928	chr3:238565-238704	528974-528986	-0.46066	-0.266415	-0.25611	0.458355
929	chr3:238885-239024	529006-529018	-0.03708	-0.246468	-0.055485	0.458083
930	chr3:239045-239184	529022-529034	-0.036955	-0.19319	0.027025	0.533195
931	chr3:239205-239344	529038-529050	-0.20819	-0.414005	-0.10054	0.441283
932	chr3:239365-239504	529054-529066	-0.135715	-0.38269	-0.048895	0.422362
933	chr3:239525-239664	529070-529082	-0.151385	-0.32277	-0.06992	0.40492
934	chr3:239705-240044	529088-529120	-0.0771	-0.319198	-0.13872	0.376113
935	chr3:240125-240264	529130-529142	-0.300385	-0.565568	-0.334955	0.413247
936	chr3:240285-240424	529146-529158	-0.251145	-0.467395	-0.593795	0.218227
937	chr3:240465-240604	529164-529176	-0.424085	-0.622602	-0.471005	0.021305
938	chr3:240725-240864	529190-529202	0.47713	-0.07506	0.617625	-0.039
939	chr3:240885-241024	529206-529218	0.091755	-0.206053	-0.00138	-0.0926825
940	chr3:241045-241184	529222-529234	-0.507555	-0.68816	-0.55201	-0.221183
941	chr3:241265-241404	529244-529256	-0.39363	-0.7314	-0.439615	-0.0454225
942	chr3:241425-241564	529260-529272	-0.49049	-0.803048	-0.37142	0.018715
943	chr3:241585-241724	529276-529288	-0.33803	-0.565685	-0.137295	0.22704
944	chr3:241745-241884	529292-529304	-0.530695	-0.786695	-0.37343	0.0713425
945	chr3:241905-242044	529308-529320	-0.23859	-0.596038	-0.26012	0.312762
946	chr3:242085-242224	529326-529338	-0.633455	-0.505443	-0.520255	0.0396625
947	chr3:242245-242384	529342-529354	-0.761315	-0.393828	-0.62394	0.188553
948	chr3:242545-242684	529372-529384	-0.40802	-0.377095	-0.25932	0.269537
949	chr3:242725-242864	529390-529402	-0.18321	-0.149055	-0.166275	0.29593
950	chr3:242885-243024	529406-529418	0.00838	0.0926725	0.06293	0.23442
951	chr3:243045-243184	529422-529434	-0.261375	-0.312428	-0.14824	0.100398
952	chr3:243205-243344	529438-529450	-0.72474	-0.966455	-0.591585	-0.10999
953	chr3:243385-243524	529456-529468	-0.26164	-0.417418	-0.13279	-0.0807025
954	chr3:243565-243744	529474-529490	-0.49267	-0.466172	-0.37942	-0.00672
955	chr3:243765-244044	529494-529520	-0.65371	-0.69197	-0.360325	-0.122198
956	chr3:244085-244304	529526-529546	-0.688505	-0.774595	-0.4545	-0.0767775
957	chr3:244345-244764	529552-529592	-0.951965	-0.896648	-0.78367	-0.337402
958	chr3:244845-244984	529602-529614	-1.10865	-0.984333	-0.82376	-0.182998
959	chr3:245025-245344	529620-529650	-1.08668	-0.909743	-0.70151	-0.440138
960	chr3:245545-245684	529672-529684	-1.16044	-1.06319	-0.969695	-0.351222
961	chr3:245865-246004	529704-529716	-0.79281	-0.7372	-0.56001	-0.290307
962	chr3:246025-246164	529720-529732	-0.847875	-0.789455	-0.665245	-0.0647925
963	chr3:246185-246324	529736-529748	-0.740215	-0.582377	-0.708925	-0.0387525
964	chr3:246345-246484	529752-529764	-0.66116	-0.394377	-0.623555	-0.069965
965	chr3:246505-246644	529768-529780	-0.45744	-0.256962	-0.316725	0.06572
966	chr3:246925-247064	529810-529822	-0.473995	-0.42131	-0.20461	0.0797025
967	chr3:247085-247224	529826-529838	-0.4051	-0.340842	0.068065	-0.0915925
969	chr3:247995-248154	529917-529931	-0.63218	-0.7967	-0.326745	-0.265232
970	chr3:248175-248314	529935-529947	-0.334895	-0.632695	-0.24609	-0.315563
971	chr3:248355-248494	529953-529965	-0.408445	-0.609053	-0.256155	-0.09897
972	chr3:248515-248654	529969-529981	-0.54057	-0.573425	-0.49457	-0.422975
973	chr3:248695-248834	529987-529999	-0.47327	-0.65478	-0.27831	0.123115
974	chr3:248935-249074	530011-530023	0.27582	0.244145	0.483435	0.425565
975	chr3:249095-249214	530027-530037	0.572255	0.0700425	0.59037	0.203958
976	chr3:249275-249414	530045-530057	0.061435	-0.106448	0.27566	-0.088135
977	chr3:249435-249574	530061-530073	-0.23619	-0.575503	-0.28739	-0.0069675
978	chr3:249595-249734	530077-530089	-0.06597	-0.33213	-0.145645	-0.11378
979	chr3:249755-249894	530093-530105	-0.040685	-0.305943	0.0135	-0.156057
980	chr3:249915-250054	530109-530121	-0.14004	-0.350463	-0.19189	0.138102
981	chr3:250135-250274	530131-530143	0.567715	0.422708	0.800095	-0.232598
982	chr3:250315-250454	530149-530161	0.369245	0.04926	0.39545	-0.389732
983	chr3:250475-250614	530165-530177	0.038405	-0.222802	0.14235	-0.98761
984	chr3:250635-250774	530181-530193	-0.426955	-0.69146	-0.264155	-0.3228
985	chr3:250855-251394	530203-530255	-0.393525	-0.505745	-0.03325	-0.0192875
986	chr3:251435-251574	530261-530273	-0.59685	-0.714975	-0.18943	-0.119517
987	chr3:251595-251734	530277-530289	-0.62275	-0.87519	-0.19609	-0.159225
988	chr3:251775-251994	530295-530315	-0.6052	-0.806817	-0.196535	-0.0965925
989	chr3:252035-252174	530321-530333	-0.1598	-0.108568	0.19934	0.328685
990	chr3:252215-252354	530339-530351	1.15744	1.16089	1.62998	0.831067
991	chr3:252375-252514	530355-530367	-0.225065	-0.187917	0.15105	0.28701
992	chr3:252535-252674	530371-530383	-0.359275	-0.246528	-0.073725	0.181067
993	chr3:252795-252934	530397-530409	0.07285	0.235455	0.39861	0.41232
994	chr3:252975-253094	530415-530425	0.232965	-0.152635	0.24735	0.29541
995	chr3:253135-253274	530431-530443	0.03673	-0.468278	-0.153965	0.023755
996	chr3:253315-253454	530449-530461	0.08686	-0.266675	0.190695	0.236815
997	chr3:253475-253594	530465-530475	-0.03028	-0.352932	0.132415	0.276247
998	chr3:253615-253734	530479-530489	-0.079385	-0.328575	0.117935	0.24809
999	chr3:253775-253914	530495-530507	0.161895	0.210573	0.420455	0.224135
1000	chr3:253935-254054	530511-530521	0.05477	0.214948	0.38312	0.301567
1001	chr3:254075-254214	530525-530537	0.486965	0.668965	0.530595	0.280975
1002	chr3:254315-254454	530549-530561	-0.39138	-0.237553	0.054535	0.211982
1003	chr3:254475-254614	530565-530577	-0.491695	-0.769423	-0.32523	-0.32899
1004	chr3:254655-254794	530583-530595	-0.856215	-0.91806	-0.647295	-0.267263
1005	chr3:254815-254954	530599-530611	-0.865975	-0.860413	-0.708425	-0.369085
1006	chr3:254975-255114	530615-530627	-0.89883	-0.995173	-0.68731	-0.131025
1007	chr3:255135-255274	530631-530643	-1.12278	-1.1925	-0.96538	-0.27896
1008	chr3:255295-255414	530647-530657	-0.738075	-0.57153	-0.786305	-0.278882
1009	chr3:255435-255574	530661-530673	-0.90381	-1.07249	-0.854635	-0.49136
1010	chr3:255655-255874	530683-530703	-1.17301	-1.1404	-1.03791	-0.43185
1011	chr3:255895-256034	530707-530719	-1.05401	-1.01097	-1.02705	-0.787775
1012	chr3:256115-256374	530729-530753	-1.08808	-1.08532	-1.01658	-0.88277
1013	chr3:256395-256534	530757-530769	-1.13593	-1.03319	-0.88314	-0.903315
1014	chr3:256555-256834	530773-530799	-1.11385	-1.03486	-0.974235	-0.848607
1015	chr3:256895-257034	530807-530819	-1.43076	-1.48272	-1.18704	-0.626535
1016	chr3:257055-257194	530823-530835	-0.957795	-1.10908	-1.06003	-0.37063
1017	chr3:257215-257394	530839-530855	-0.96488	-1.0489	-0.983065	-0.46461
1018	chr3:257435-257574	530861-530873	-1.19641	-1.41693	-1.1708	-0.408145
1019	chr3:257595-257734	530877-530889	-0.65676	-1.16449	-0.75852	-0.44402
1020	chr3:257795-257934	530897-530909	-0.692385	-1.03109	-0.827695	-0.26299
1021	chr3:257995-258154	530917-530931	-0.536275	-0.919122	-0.659575	-0.320522
1022	chr3:258175-258314	530935-530947	-0.65321	-0.89829	-0.728535	-0.153512
1023	chr3:258355-258494	530953-530965	-0.65261	-0.730333	-0.83096	-0.159532
1024	chr3:258535-258674	530971-530983	0.08327	-0.263375	-0.300495	0.004825
1025	chr3:258815-258934	530999-531009	-0.46354	-0.928105	-0.677465	0.418158
1026	chr3:258955-259094	531013-531025	-0.281045	-0.59907	-0.487435	0.627448
1027	chr3:259115-259254	531029-531041	0.00968	-0.317968	-0.31601	0.61174
1028	chr3:259295-259434	531047-531059	0.15436	-0.223807	-0.04635	0.743328
1029	chr3:259515-259654	531069-531081	0.065775	-0.20388	-0.177415	0.715695
1030	chr3:259695-259814	531087-531097	-0.679525	-0.723745	-0.759935	0.184383
1031	chr3:259835-259974	531101-531113	-0.757175	-0.54899	-0.84972	0.204237
1032	chr3:260035-260174	531121-531133	-0.51977	-0.20797	-0.529445	0.492418
1033	chr3:260295-260934	531147-531209	-0.577675	-0.72246	-0.261655	0.228953
1034	chr3:261015-261254	531219-531241	-0.518035	-0.549137	-0.089515	0.36376
1035	chr3:261275-261414	531245-531257	-0.594135	-0.794893	-0.26928	0.429183
1036	chr3:261435-261574	531261-531273	-0.481155	-0.567832	-0.02866	0.572025
1037	chr3:261595-261714	531277-531287	0.74428	0.4619	1.09765	0.916327
1038	chr3:261775-261974	531295-531313	0.0582	0.09465	0.580595	0.862703
1039	chr3:262015-262154	531319-531331	1.27442	1.26817	1.32589	1.22214
1040	chr3:262195-262334	531337-531349	-0.05125	0.238498	0.39438	1.07571
1041	chr3:262355-262494	531353-531365	0.02615	0.28109	0.52317	0.973032
1042	chr3:262515-262654	531369-531381	0.25161	0.66438	0.61458	0.959765
1043	chr3:262935-263074	531411-531423	-0.423115	0.206243	-0.711665	-0.638648
1044	chr3:263095-263234	531427-531439	0.56367	0.899312	0.424385	-0.694245
1045	chr3:263295-263434	531447-531459	1.12402	1.14835	0.94388	-0.36911
1046	chr3:263495-263634	531467-531479	1.17054	0.951475	0.98046	-0.366227
1047	chr3:263655-263954	531483-531511	0.83328	0.45446	0.59953	-0.56689
1048	chr3:264015-264134	531519-531529	0.791515	0.463175	0.612345	-0.522282
1049	chr3:264155-264314	531533-531547	0.963715	0.775275	0.90974	-0.342672
1050	chr3:264375-264514	531555-531567	0.3811	0.205003	0.28974	-0.619195
1051	chr3:264555-264694	531573-531585	-0.45394	-0.477818	-0.62082	-0.656338
1052	chr3:264755-264894	531593-531605	-0.558575	-0.591705	-0.582335	-0.888805
1053	chr3:265015-265154	531619-531631	0.284815	0.44342	0.46506	-0.538195
1054	chr3:265175-265314	531635-531647	0.3396	0.182445	0.590925	-0.0397725
1055	chr3:265335-265474	531651-531663	0.17288	0.221875	0.5224	0.032645
1056	chr3:265495-265634	531667-531679	-0.172155	-0.186373	-0.056205	-0.55323
1057	chr3:265655-265774	531683-531693	-0.181295	-0.328842	0.01224	-0.583882
1058	chr3:265795-265934	531697-531709	-0.060295	-0.138602	0.103545	-0.47156
1059	chr3:265975-266114	531715-531727	-0.09899	-0.0807325	0.100055	-0.60843
1060	chr3:266135-266274	531731-531743	-0.13614	-0.0367175	-0.04932	-0.676277
1061	chr3:266355-266494	531753-531765	0.15762	0.610592	0.11989	-0.27786
1062	chr3:266515-266654	531769-531781	0.51692	1.28091	0.638475	0.827327
1063	chr3:266675-266814	531785-531797	0.21809	0.78751	0.043555	0.799813
1064	chr3:266835-266974	531801-531813	-0.202195	0.318685	-0.001075	0.51053
1065	chr3:267095-267234	531827-531839	-0.736585	-0.468678	-0.510785	-0.0488725
1066	chr3:267275-267414	531845-531857	1.1365	0.472272	0.31861	-0.002085
1067	chr3:267455-267594	531863-531875	1.39673	1.28624	0.966455	0.425035
1068	chr3:267615-267754	531879-531891	1.9377	1.56593	1.52354	0.4915
1069	chr3:267775-267914	531895-531907	1.69806	1.61154	1.42257	0.538965
1070	chr3:267935-268154	531911-531931	1.84359	1.6885	1.53685	0.211978
1071	chr3:268255-268394	531943-531955	2.03292	1.79334	1.77109	0.561092
1072	chr3:268435-268614	531961-531977	1.85659	1.65205	1.51272	0.513408
1074	chr3:269395-269714	532057-532087	2.03993	1.87234	1.76926	0.301435
1075	chr3:269775-269914	532095-532107	2.11613	1.89091	1.80265	0.233348
1076	chr3:269935-270094	532111-532125	1.88711	1.79208	1.45378	0.504703
1077	chr3:270195-270334	532137-532149	1.82355	1.68275	1.43138	0.328597
1078	chr3:270415-270574	532159-532173	1.90984	1.90368	1.55865	0.479765
1079	chr3:270595-270894	532177-532205	2.07338	2.09362	1.70929	0.447912
1080	chr3:270955-271094	532213-532225	2.08432	2.04096	1.80811	0.710882
1081	chr3:271115-271814	532229-532297	1.98351	2.19377	1.78309	0.115913
1082	chr3:272075-272214	532325-532337	1.86113	2.12878	1.54777	0.301517
1083	chr3:272235-272374	532341-532353	1.73319	2.01482	1.2654	0.331738
1084	chr3:272435-272574	532361-532373	1.42669	2.16018	1.19551	0.321288
1085	chr3:272595-272734	532377-532389	1.05147	1.63154	0.92993	0.39158
1086	chr3:272755-272894	532393-532405	0.863435	1.27447	0.60498	1.01389
1087	chr3:273035-273174	532421-532433	0.2823	-0.05749	0.26362	1.1112
1088	chr3:273215-273354	532439-532451	-0.5071	-0.540005	-0.575635	1.2565
1089	chr3:273375-273514	532455-532467	-0.51904	-0.25336	-0.390105	0.936298
1090	chr3:273555-273674	532473-532483	-0.60398	-0.497965	-0.58797	1.01181
1091	chr3:273695-273814	532487-532497	-0.639585	-0.65494	-0.831465	1.23391
1092	chr3:273875-274014	532505-532517	-0.531295	-0.64246	-0.40213	1.24119
1093	chr3:274035-274174	532521-532533	-0.819305	-0.70273	-0.677795	1.22949
1094	chr3:274275-274414	532545-532557	-0.937085	-0.915362	-0.841505	1.3056
1095	chr3:274435-274574	532561-532573	-0.89579	-1.00013	-0.7926	1.09352
1096	chr3:274595-274734	532577-532589	-0.956775	-1.16015	-0.98563	1.12848
1097	chr3:274795-274914	532597-532607	-0.90995	-1.04796	-0.79261	0.447883
1098	chr3:274935-275074	532611-532623	-0.88698	-0.935268	-0.832225	-0.363605
1099	chr3:275095-275234	532627-532639	-0.999435	-0.851958	-0.835345	0.176162
1100	chr3:275255-275394	532643-532655	-1.16445	-1.10268	-1.03824	0.192623
1101	chr3:275435-275574	532661-532673	-1.16588	-1.12986	-1.07889	0.188235
1103	chr3:275785-275984	532696-532714	-0.90872	-0.967675	-0.840985	-0.0785425
1104	chr3:276105-276244	532728-532740	-0.770485	-0.901617	-0.697575	-0.213485
1105	chr3:276265-276404	532744-532756	-0.8644	-0.901315	-0.875155	-0.011395
1106	chr3:276465-276604	532764-532776	-0.666785	-0.936593	-0.88649	-0.146365
1107	chr3:276665-276804	532784-532796	-0.412205	-0.669567	-0.542095	-1.19358
1108	chr3:276885-277044	532806-532820	-0.228215	-0.385458	-0.53368	-1.0245
1109	chr3:277085-277364	532826-532852	-0.2788	-0.495157	-0.421595	-1.31066
1110	chr3:277425-277664	532860-532882	-0.494135	-0.665935	-0.575395	-1.21552
1111	chr3:277745-277984	532892-532914	-0.61146	-0.968407	-0.775885	-1.27502
1112	chr3:278025-278284	532920-532944	-0.90288	-1.12231	-1.02095	-1.20126
1113	chr3:278345-278584	532952-532974	-0.887285	-1.10713	-0.862715	-1.2396
1114	chr3:278645-278784	532982-532994	-0.76294	-1.03618	-0.61356	-0.115227
1115	chr3:278925-279064	533010-533022	-1.00541	-1.11077	-0.869815	0.02259
1116	chr3:279085-279224	533026-533038	-1.09762	-1.11215	-0.7588	-0.204865
1117	chr3:279245-279384	533042-533054	-1.17034	-1.29359	-1.01647	-0.181365
1118	chr3:279405-279544	533058-533070	-0.53653	-0.447095	-0.392875	0.0217675
1119	chr3:279565-279704	533074-533086	-1.1938	-1.30852	-0.97016	-0.255833
1120	chr3:279725-279864	533090-533102	-0.92896	-0.897735	-0.882955	-0.20637
1121	chr3:279985-280184	533116-533134	-0.659975	-0.506905	-0.365035	-0.173808
1122	chr3:280225-280344	533140-533150	-0.28518	-0.49332	-0.250535	-0.09341
1123	chr3:280365-280504	533154-533166	-0.33677	-0.455855	-0.44261	-0.03783
1124	chr3:280525-280664	533170-533182	-0.484265	-0.699313	-0.270875	0.22122
1125	chr3:280685-280824	533186-533198	-0.429115	-0.589745	-0.14357	0.236377
1126	chr3:280845-280984	533202-533214	-0.375755	-0.769035	-0.121915	0.09508
1127	chr3:281125-281264	533230-533242	-0.368725	-0.792575	-0.063165	-0.16474
1128	chr3:281285-281404	533246-533256	-0.57126	-0.835455	-0.235145	-0.105948
1129	chr3:281425-281624	533260-533278	-0.623165	-0.831265	-0.250235	-0.125872
1130	chr3:281745-281884	533292-533304	-0.55471	-0.791573	-0.09428	-0.147517
1131	chr3:282065-282204	533324-533336	-0.54851	-0.690775	-0.13212	-0.0573425
1132	chr3:282285-282684	533346-533384	-0.70605	-0.721217	-0.15025	-0.114303
1133	chr3:282865-283024	533404-533418	-0.54406	-0.715982	-0.0746	-0.0466
1134	chr3:283125-283264	533430-533442	-0.261785	-0.03066	0.054215	0.292075
1135	chr3:283285-283444	533446-533460	-0.55244	-0.548385	0.079125	0.238533
1136	chr3:283545-283904	533472-533506	-0.53307	-0.63231	0.06454	0.173733
1137	chr3:283945-284224	533512-533538	-0.46722	-0.375883	0.097025	0.12936
1138	chr3:284325-284464	533550-533562	-0.62825	-0.490972	-0.05108	0.191165
1139	chr3:284605-284924	533578-533608	-0.46552	-0.620363	-0.04555	0.280367
1140	chr3:284945-285084	533612-533624	-0.152975	-0.546273	0.144675	0.0719825
1141	chr3:285245-285384	533642-533654	-0.213055	-0.482553	0.041685	0.12947
1142	chr3:285445-285624	533662-533678	0.271925	-0.211795	0.367815	0.346795
1143	chr3:285745-285924	533692-533708	0.13654	-0.204652	0.14746	0.011795
1144	chr3:286025-286164	533720-533732	0.362245	0.168125	0.17024	0.266178
1145	chr3:286285-286504	533746-533766	0.8776	1.23981	0.48037	0.523327
1146	chr3:286665-286804	533784-533796	-0.43965	-0.527935	-0.628775	0.266012
1147	chr3:286825-286964	533800-533812	-0.34469	-0.477045	-0.660665	0.141845
1148	chr3:287025-287164	533820-533832	-0.56532	-0.739093	-0.612915	0.073275
1149	chr3:287185-287304	533836-533846	-0.44407	-0.766053	-0.582625	0.1283
1150	chr3:287325-287444	533850-533860	-0.354155	-0.87065	-0.526295	0.236225
1151	chr3:287485-287624	533866-533878	-0.28061	-0.609943	-0.209775	0.0428025
1152	chr3:287665-287804	533884-533896	-0.072645	-0.364405	-0.35331	0.211423
1153	chr3:287825-287964	533900-533912	-0.18096	-0.403543	-0.436615	-1.00822
1154	chr3:287985-288124	533916-533928	-0.07907	-0.220628	-0.247955	0.648807
1155	chr3:288185-288324	533936-533948	-0.214175	-0.34732	-0.34758	0.0501925
1156	chr3:288365-288504	533954-533966	-0.31896	-0.551118	-0.548915	-0.175347
1157	chr3:288545-288684	533972-533984	-0.290645	-0.529015	-0.698535	0.0594425
1158	chr3:288705-288824	533988-533998	-0.5474	-0.68392	-0.68258	-0.516425
1159	chr3:288845-288984	534002-534014	-0.633805	-0.692875	-0.89367	-0.24225
1160	chr3:289005-289144	534018-534030	0.219265	0.15375	0.19151	0.07913
1161	chr3:289165-289304	534034-534046	-0.344625	-0.535745	-0.334765	0.068215
1162	chr3:289465-289604	534064-534076	-0.18522	0.102853	-0.41591	-0.06987
1163	chr3:289625-289764	534080-534092	-0.118175	-0.205195	-0.310875	0.55066
1164	chr3:289785-289924	534096-534108	-0.01245	-0.28804	-0.003685	0.363048
1165	chr3:289965-290104	534114-534126	-0.01756	-0.23084	-0.104485	0.333525
1166	chr3:290125-290244	534130-534140	-0.42446	-0.519125	-0.51022	0.156152
1167	chr3:290265-290404	534144-534156	-0.40107	-0.741235	-0.642295	0.024265
1168	chr3:290425-290544	534160-534170	-0.334575	-0.47829	-0.58615	0.17307
1169	chr3:290585-290704	534176-534186	-0.403915	-0.443213	-0.50323	-0.322377
1170	chr3:290725-290844	534190-534200	0.143305	0.172907	-0.06142	-0.0495275
1171	chr3:290865-291004	534204-534216	0.34386	0.454773	0.026855	0.505535
1172	chr3:291065-291204	534224-534236	0.59222	0.755243	0.168295	0.03917
1173	chr3:291325-291444	534250-534260	-0.05583	-0.128708	-0.139565	-0.0120925
1174	chr3:291685-291924	534286-534308	-0.429315	-0.59382	-0.43158	-0.355565
1176	chr3:292225-292384	534340-534354	-0.503855	-0.564967	-0.53804	-0.378422
1177	chr3:292405-292544	534358-534370	-0.59012	-0.61461	-0.726775	-0.447728
1178	chr3:292615-292754	534379-534391	-1.40574	-0.632737	-0.67081	0.370735
1179	chr3:292795-292934	534397-534409	-1.19303	-0.668593	-1.08809	-0.566655
1180	chr3:292955-293034	534413-534419	-1.25246	-0.849753	-1.00634	-0.52036
1182	chr3:293775-293914	534495-534507	-0.52376	-0.763358	-0.83648	0.111943
1183	chr3:293955-294094	534513-534525	-0.56434	-0.587433	-0.889315	-0.191775
1184	chr3:294115-294254	534529-534541	-0.561875	-0.430905	-0.849895	0.099855
1185	chr3:294615-294754	534579-534591	-1.3389	-1.06526	-1.30833	0.037495
1186	chr3:294895-294994	534607-534615	-1.20751	-0.577032	-1.1795	-0.40267
1187	chr3:296155-296274	534733-534743	0.917185	0.622537	0.248135	0.42532
1188	chr3:296295-296714	534747-534787	0.376955	-0.13921	0.00314	0.175838
1189	chr3:296735-296874	534791-534803	0.84062	-0.191795	0.48046	0.098885
1190	chr3:296935-297074	534811-534823	0.486705	-0.291712	0.27955	-0.11478
1191	chr3:297095-297234	534827-534839	0.44958	-0.33283	0.330515	-0.086075
1192	chr3:297335-297474	534851-534863	0.02104	-0.533615	-0.09484	-0.371192
1193	chr3:297815-297954	534899-534911	0.17187	-0.623483	0.005455	-0.902622
1194	chr3:297975-298094	534915-534925	0.30149	-0.469708	0.08959	-0.851102
1195	chr3:298115-298254	534929-534941	0.26703	-0.207913	-0.026605	-0.73568
1196	chr3:298275-298414	534945-534957	0.490265	0.07388	0.12228	-0.07379
1197	chr3:298435-298574	534961-534973	0.596505	0.113837	0.106085	-0.356343
1198	chr3:298595-298734	534977-534989	1.12451	1.18755	0.3189	-0.0161575
1199	chr3:298755-298894	534993-535005	1.11944	1.44453	0.459735	0.71541
1200	chr3:298915-299054	535009-535021	0.924615	1.1544	0.495705	0.826157
1201	chr3:299215-299374	535039-535053	0.922685	1.8135	0.49919	0.890548
1202	chr3:299435-299574	535061-535073	1.54018	1.84939	0.352335	0.860255
1203	chr3:299615-299754	535079-535091	1.50556	1.80853	0.460045	0.923715
1204	chr3:299775-299914	535095-535107	1.49312	1.76776	0.491165	0.725287
1205	chr3:300095-300234	535127-535139	1.03374	1.24194	0.45434	0.346405
1206	chr3:300275-300414	535145-535157	0.49016	0.573568	0.10068	-0.0427575
1207	chr3:300435-300574	535161-535173	0.3786	0.369003	0.034925	-0.0880525
1208	chr3:300675-300954	535185-535211	-0.146925	-0.221013	-0.244675	-0.796015
1210	chr3:301325-301704	535250-535286	-0.54183	-0.490225	-0.39664	-0.914288
1211	chr3:301725-301864	535290-535302	-0.798835	-0.63231	-0.64236	-0.71398
1212	chr3:301925-302064	535310-535322	-0.748535	-0.748075	-0.66021	-0.288963
1213	chr3:302085-302224	535326-535338	-0.803075	-0.695745	-0.64022	-0.549438
1214	chr3:302265-302384	535344-535354	-0.975145	-1.0158	-0.807855	-0.227
1215	chr3:302405-302524	535358-535368	-0.790365	-0.691603	-0.826395	-0.0472375
1216	chr3:302565-302704	535374-535386	-0.91888	-0.770608	-0.840145	-0.053095
1217	chr3:302725-302864	535390-535402	-0.41395	-0.483183	-0.586825	0.101758
1218	chr3:302885-303004	535406-535416	-0.523615	-0.518602	-0.791255	0.07879
1219	chr3:308295-308474	535947-535963	-0.182325	-0.29484	-0.527005	0.266405
1220	chr3:308495-308634	535967-535979	-0.510705	-0.435515	-0.767615	0.13019
1221	chr3:308695-308834	535987-535999	-0.227105	0.0119725	-0.540955	0.397047
1222	chr3:308955-309094	536013-536025	-0.253215	-0.202155	-0.25438	0.214265
1223	chr3:309115-309254	536029-536041	-0.009615	-0.0515275	-0.082215	0.32219
1224	chr3:309275-309414	536045-536057	0.068335	0.514467	0.21994	0.278768
1225	chr3:309575-309714	536075-536087	-0.08242	0.051095	-0.14544	0.346465
1226	chr3:309795-309934	536097-536109	0.144665	0.374748	-0.407875	0.340825
1227	chr3:309995-310114	536117-536127	0.639595	1.20628	-0.20877	-0.041775
1228	chr3:310135-310274	536131-536143	0.82038	0.790432	-0.25184	0.0302825
1229	chr3:310295-310434	536147-536159	0.331105	0.64538	-0.479395	0.0188825
1230	chr3:310475-310614	536165-536177	-0.00042	0.515347	-0.597865	0.0447725
1231	chr3:310635-310774	536181-536193	0.11732	0.426765	-0.432425	-0.188688
1232	chr3:311555-311694	536273-536285	-0.10438	-0.526632	-0.30624	-0.446585
1233	chr3:311755-311894	536293-536305	-0.3335	-0.783625	-0.63919	-0.580923
1234	chr3:312015-312154	536319-536331	-0.439495	-0.847355	-0.70604	-0.604742
1235	chr3:312275-312414	536345-536357	-0.47322	-1.0051	-0.78932	-0.619818
1236	chr3:312435-312554	536361-536371	0.14477	-0.52387	-0.211515	-0.413135
1237	chr3:312575-312714	536375-536387	-0.1264	-0.707155	-0.566545	-0.484237
1238	chr3:312735-312934	536391-536409	0.02626	-0.518365	-0.49687	-0.485393
1239	chr3:312955-313094	536413-536425	0.190565	-0.330035	-0.20378	-0.199607
1240	chr3:313215-313354	536439-536451	0.35458	0.158523	-0.11332	0.131768
1241	chr3:313475-313774	536465-536493	1.27147	0.786575	0.887635	0.630417
1242	chr3:313795-314154	536497-536531	0.657185	0.373115	0.003615	0.550035
1243	chr6:128215-128314	549596-549604	-0.14038	-0.45471	-0.45664	0.580327
1244	chr6:128395-128534	549614-549626	0.120705	-0.387728	-0.04745	0.553955
1245	chr6:128615-129154	549636-549688	-0.054	-0.484645	-0.22794	0.182608
1246	chr6:212375-212474	558012-558020	-0.59435	-0.957085	-0.456135	-0.4072
1247	chr6:212495-212634	558024-558036	-0.606135	-0.8701	-0.49582	-0.223365
1248	chr6:212675-212814	558042-558054	-0.60686	-0.668315	-0.407035	-0.232962
1249	chr6:212855-212994	558060-558072	-0.290935	-0.61706	-0.43878	-0.252387
1250	chr6:213155-213294	558090-558102	-0.748925	-0.812083	-0.67536	-0.308642
1251	chr6:213315-213414	558106-558114	-0.693825	-0.988715	-0.532905	-0.285668
1252	chr9:084195-084334	572204-572216	-0.10756	-0.274137	0.164075	-0.0949
1253	chr9:084355-084734	572220-572256	-0.032865	0.17893	0.19328	0.090075
1254	chr9:084755-084894	572260-572272	-0.029095	0.0346925	0.25914	0.246342
1255	chr9:085055-085174	572290-572300	-0.481385	-0.08294	-0.439175	0.0144675
1256	chr9:222365-222444	586021-586027	-0.167965	-0.19027	-0.35014	0.14364
1257	chr9:222465-222604	586031-586043	-0.068565	0.0174525	-0.154715	0.29437
1258	chr9:222645-222784	586049-586061	0.27438	1.55773	1.12089	0.855155
1259	chr9:222825-222964	586067-586079	0.5956	0.661323	0.22055	-0.33577
1260	chr9:223005-223144	586085-586097	0.5201	0.512115	0.17246	-0.332128
1261	chr9:223185-223304	586103-586113	0.337935	0.166632	0.012275	-0.59684
1263	chr9:332795-332894	597064-597072	-0.432765	0.87544	-0.40272	0.38773
1264	chr9:332955-333214	597080-597104	-0.03015	0.31131	-0.03594	-0.240707
1265	chr9:333575-333714	597142-597154	-0.18818	-0.0377375	-0.30718	-0.387115
1266	chr9:333735-333854	597158-597168	-0.025835	0.018525	-0.1207	0.35821
1268	chr10:294295-294434	637198-637210	0.92687	1.85081	0.50193	0.965128
1269	chr10:294535-294674	637222-637234	1.11574	1.78433	1.20326	0.844758
1270	chr10:294855-294994	637254-637266	0.01752	0.203705	0.27824	0.499485
1273	chr10:302495-302634	638018-638030	-0.46786	-0.200585	-0.30197	0.448267
1274	chr10:302735-302874	638042-638054	-0.575465	-0.48653	-0.424245	-0.408957
1275	chr10:302935-303074	638062-638074	-0.61117	-0.836522	-0.24354	-0.435425
1276	chr10:303095-303234	638078-638090	-0.7162	-0.766012	-0.60779	-1.08184
1277	chr10:303255-303374	638094-638104	-0.561495	-0.840747	-0.70478	-0.523397
1278	chr10:303395-303474	638108-638114	-0.779605	-0.84998	-0.88498	-0.701252
1279	chr10:351685-351764	642937-642943	-0.40736	-0.414343	-0.582165	-0.237998
1280	chr10:351785-351924	642947-642959	-0.25582	-0.245147	-0.257275	-0.723182
1281	chr10:352025-352164	642971-642983	-0.51575	-0.488835	-0.97515	-1.04288
1282	chr10:352185-352324	642987-642999	-0.538695	-0.396855	-0.91116	-0.4128
1283	chr10:352365-352504	643005-643017	-0.591615	-0.76568	-0.826835	-0.449557
1284	chr10:352545-352684	643023-643035	-0.646115	-0.906513	-0.7748	-0.729605
1285	chr2:010425-010564	2090542-2090554	0.11697	0.362833	-0.273325	0.277065
1286	chr2:010705-010844	2090570-2090582	0.12922	0.360092	-0.02597	0.29462
1287	chr2:010865-011004	2090586-2090598	0.1305	0.00127	0.104705	-0.202805
1288	chr2:011025-011164	2090602-2090614	-0.27284	-0.44757	-0.36092	-0.393047
1289	chr2:011245-011384	2090624-2090636	-0.421525	-0.72644	-0.541395	-0.285197
1290	chr2:011405-011484	2090640-2090646	-0.02933	-0.0222575	-0.004575	-0.283268
1291	chr2:037165-037304	2093216-2093228	0.95552	0.807595	1.38308	0.53643
1292	chr2:037345-037484	2093234-2093246	0.915265	0.681253	1.33846	0.294633
1293	chr2:037505-037644	2093250-2093262	1.11052	0.834043	1.55034	0.404753
1294	chr2:037805-037944	2093280-2093292	1.05798	0.79647	1.55158	0.609132
1295	chr2:037965-038104	2093296-2093308	1.38558	1.00968	1.81393	-0.03292
1296	chr2:046725-046864	2094172-2094184	0.057715	0.0081975	-0.06717	-0.12681
1297	chr2:046885-047024	2094188-2094200	-0.13612	-0.33221	-0.59587	-0.924763
1298	chr2:047065-047204	2094206-2094218	-0.110375	-0.614352	-0.598705	-0.228362
1299	chr2:047305-047444	2094230-2094242	0.11087	-0.38776	-0.195205	-0.12321
1300	chr2:047485-047624	2094248-2094260	0.10294	-0.48043	-0.204025	-0.50823
1301	chr2:047645-047784	2094264-2094276	0.00519	-0.516563	-0.33908	-0.751193
1302	chr2:070025-070164	2096502-2096514	-0.08328	-0.20853	0.05159	-0.09972
1303	chr2:070245-070384	2096524-2096536	-0.223305	-0.476372	-0.0804	-0.751295
1304	chr2:070425-070564	2096542-2096554	-0.095785	-0.299617	0.1454	-0.734818
1305	chr2:070585-070724	2096558-2096570	-0.322245	-0.476453	-0.4121	-0.610618
1306	chr2:070745-070884	2096574-2096586	-0.189425	-0.0326575	-0.071575	0.0928925
1307	chr2:070945-071064	2096594-2096604	-0.217545	0.190837	-0.32354	0.18675
1308	chr2:100925-101004	2099592-2099598	0.407705	0.196948	0.23937	-0.0859725
1309	chr2:101065-101204	2099606-2099618	0.110495	-0.04946	-0.167945	-0.43023
1310	chr2:101225-101364	2099622-2099634	-0.202575	0.749413	0.19664	0.439865
1311	chr2:101425-101644	2099642-2099662	-0.558845	-0.566635	-0.72427	-0.520238
1312	chr2:101785-101944	2099678-2099692	0.803065	0.915175	1.06519	0.14999
1313	chr2:101965-102044	2099696-2099702	0.52498	0.27949	0.401315	0.336512
1314	chr2:106975-107134	2100197-2100211	-0.20811	-0.159348	-0.14874	0.170543
1315	chr2:107155-107294	2100215-2100227	-0.081185	0.10782	-0.12683	0.251805
1316	chr2:107335-107474	2100233-2100245	-0.556765	-0.319653	-0.571475	-0.266825
1317	chr2:107615-107754	2100261-2100273	-0.43173	-0.158692	-1.31497	-0.258647
1318	chr2:107835-107974	2100283-2100295	-0.019915	0.37587	-0.61956	-0.725912
1319	chr2:107995-108134	2100299-2100311	-0.072065	0.149005	-0.570665	0.279668
1320	chr2:108155-108294	2100315-2100327	0.16661	0.176418	-0.25326	0.1149
1322	chr2:126425-126564	2102142-2102154	0.49839	0.831568	0.12349	-0.143817
1323	chr2:126625-126764	2102162-2102174	0.24612	0.585305	-0.148085	0.373555
1324	chr2:126825-127044	2102182-2102202	-0.16563	0.0361275	-0.504735	-0.165183
1325	chr2:127085-127384	2102208-2102236	-0.142465	-0.0971925	-0.411995	-0.131648
1326	chr2:131545-131684	2102654-2102666	0.172335	-0.311258	0.37527	-0.0849025
1327	chr2:131705-131824	2102670-2102680	0.379045	0.225135	0.528685	0.346278
1328	chr2:131845-131984	2102684-2102696	0.219655	0.028685	0.30328	0.364938
1329	chr2:132045-132204	2102704-2102718	-0.06407	-0.35893	-0.221595	0.16267
1330	chr2:132345-132504	2102734-2102748	0.052725	0.08466	-0.10698	0.149863
1332	chr2:140525-140764	2103552-2103574	-0.26118	1.10123	0.332755	0.845873
1333	chr2:140805-141044	2103580-2103602	-0.280635	1.26879	0.3292	0.83563
1334	chr2:141145-141284	2103614-2103626	0.465375	0.774153	0.11416	-0.0701475
1335	chr2:181925-182084	2107692-2107706	-0.011985	-0.1613	0.038885	-0.219702
1336	chr2:182245-182384	2107724-2107736	0.263485	0.525878	0.36179	0.445835
1337	chr2:182405-182524	2107740-2107750	0.268305	-0.043605	0.26185	0.0651425
1338	chr2:182585-182724	2107758-2107770	-0.244175	-0.589375	-0.215225	0.01093
1339	chr2:182745-182864	2107774-2107784	-0.291615	-0.598025	-0.240555	-0.0573075
1340	chr2:182885-182984	2107788-2107796	-0.32176	-0.54232	-0.303695	0.112003
1341	chr2:201145-201284	2109614-2109626	-0.6712	-0.624918	-0.48669	0.0503875
1342	chr2:201305-201444	2109630-2109642	-0.50206	-0.57971	-0.45484	-0.097045
1343	chr2:201465-201604	2109646-2109658	-0.26689	-0.113587	-0.24937	0.0468925
1344	chr2:201625-201764	2109662-2109674	-0.246505	-0.109045	-0.310395	-0.0322075
1345	chr2:201925-202064	2109692-2109704	1.79179	2.17035	1.66403	0.778965
1346	chr2:202105-202244	2109710-2109722	1.71645	2.14092	1.58826	0.782388
1347	chr2:202325-202464	2109732-2109744	1.07662	1.176	0.30752	0.4179
1348	chr2:202505-202624	2109750-2109760	1.39459	1.91368	0.80243	0.662077
1350	chr2:203705-203844	2109870-2109882	0.26402	0.31347	0.390515	0.33572
1351	chr2:203865-204004	2109886-2109898	-0.11113	-0.0860225	0.02977	0.205308
1352	chr2:204185-204324	2109918-2109930	-0.108325	-0.28361	0.037795	-0.18335
1353	chr2:204365-204504	2109936-2109948	-0.335435	-0.576283	0.029935	-0.350168
1355	chr2:216195-216454	2111119-2111143	0.193095	0.315445	0.20264	0.360455
1356	chr2:216535-216674	2111153-2111165	-0.261515	-0.637575	-0.154055	-0.289762
1357	chr2:216695-216814	2111169-2111179	0.17119	0.28543	0.48995	-0.704135
1358	chr2:216835-216954	2111183-2111193	0.27116	0.22144	0.57186	-0.676535
1359	chr2:216975-217114	2111197-2111209	-0.006715	-0.073035	0.10093	-0.703525
1360	chr2:217175-217254	2111217-2111223	-0.22108	0.722507	-0.185485	-0.18092
1361	chr2:288545-288684	2118354-2118366	0.48874	0.669705	-0.04936	-0.171643
1362	chr2:288705-288844	2118370-2118382	0.699275	1.03059	0.25619	-0.272965
1363	chr2:288865-289004	2118386-2118398	0.61273	0.99582	0.199125	0.494785
1364	chr2:289025-289164	2118402-2118414	0.55687	0.787698	0.186575	0.270168
1365	chr2:289265-289404	2118426-2118438	0.28709	0.29145	-0.046785	0.1639
1366	chr2:289445-289524	2118444-2118450	0.170295	0.09588	0.00021	0.154672
1367	chr2:330885-331044	2122588-2122602	0.237825	-0.218	-0.0703	-0.335455
1368	chr2:331065-331204	2122606-2122618	0.109195	-0.120295	-0.18391	-0.366893
1369	chr2:331225-331364	2122622-2122634	-0.26318	-0.1996	-0.498835	-0.08884
1370	chr2:331405-331544	2122640-2122652	-0.27242	-0.331645	-0.791915	-0.369327
1371	chr2:331685-331824	2122668-2122680	-0.163585	-0.25403	-0.912835	-0.11767
1374	chr2:336725-336864	2123172-2123184	-0.14158	0.16519	-0.4227	0.20008
1375	chr2:336905-337044	2123190-2123202	-0.85369	0.61841	-0.976835	0.451043
1376	chr2:337145-337284	2123214-2123226	-0.34525	-0.403153	-0.514	-0.0396925
1377	chr2:337305-337444	2123230-2123242	-0.277045	-0.315225	-0.41508	-0.942915
1378	chr2:337465-337604	2123246-2123258	-0.144175	-0.367028	-0.51781	-0.875205
1380	chr2:386865-386964	2128186-2128194	-0.56152	-0.23303	0.300445	-1.0503
1381	chr2:387005-387144	2128200-2128212	-0.77587	-0.799473	-0.6565	-0.149487
1382	chr2:387165-387304	2128216-2128228	-0.659945	-0.355168	-0.58186	0.152165
1383	chr2:387485-387624	2128248-2128260	-0.71042	-0.634678	-0.666775	-0.182828
1384	chr2:387645-387924	2128264-2128290	-0.863785	-0.894795	-0.72176	-0.081945
1385	chr2:408235-408534	2130323-2130351	0.07266	1.13946	0.697895	0.698133
1386	chr2:408775-408914	2130377-2130389	-1.51651	-0.0186775	-0.84495	0.415673
1387	chr2:408995-409154	2130399-2130413	0.247	0.0811275	-0.072835	0.400705
1388	chr2:409175-409254	2130417-2130423	1.36741	0.935505	1.10766	0.270415
1389	chr2:410085-410224	2130508-2130520	2.05634	2.23687	1.87246	0.976108
1390	chr2:410265-410404	2130526-2130538	1.90082	2.10897	1.93252	0.723945
1391	chr2:410445-410584	2130544-2130556	2.05062	2.27217	1.95111	0.91178
1392	chr2:410605-410744	2130560-2130572	1.43978	1.61264	1.0659	0.52229
1393	chr2:410945-411084	2130594-2130606	0.443655	0.388292	0.47776	0.410697
1395	chr2:501265-501404	2139626-2139638	0.145765	-0.19462	0.070985	0.462543
1396	chr2:501465-501604	2139646-2139658	0.227025	0.121427	-0.00876	0.236223
1397	chr2:501745-501884	2139674-2139686	0.241155	0.275817	0.102415	0.706107
1398	chr2:501925-502064	2139692-2139704	0.14977	0.029175	-0.06986	-0.832577
1399	chr2:502085-502224	2139708-2139720	-0.08199	-0.239737	-0.35902	-1.05648
1400	chr2:502245-502324	2139724-2139730	-0.092485	-0.328553	0.036495	-0.727275
1401	chr2:527405-527544	2142240-2142252	0.02124	-0.335405	-0.17866	-1.03073
1402	chr2:527565-527704	2142256-2142268	0.15735	0.0025725	-0.12739	-0.677525
1403	chr2:527725-527864	2142272-2142284	0.26874	0.146668	0.04081	-0.984875
1404	chr2:527905-528044	2142290-2142302	0.271355	0.523235	0.207185	-0.48558
1405	chr2:528185-528324	2142318-2142330	-0.9468	-0.572893	-0.793725	-0.444902
1408	chr2:532085-532224	2142708-2142720	-0.432425	-0.301478	-0.20444	-0.397905
1409	chr2:532405-532544	2142740-2142752	-0.03308	-0.408722	-0.70496	-0.60615
1410	chr2:532565-532704	2142756-2142768	0.040075	-0.194832	-0.406165	-0.152337
1411	chr2:532745-532904	2142774-2142788	0.106315	0.0712025	-0.343315	0.155207
1412	chr2:532945-533064	2142794-2142804	0.23699	0.134563	-0.331835	-0.102432
1413	chr2:582005-582164	2147700-2147714	-0.086835	-0.143483	-0.39642	0.254553
1414	chr2:582305-582444	2147730-2147742	-0.43448	-0.638408	-0.62666	0.0765825
1415	chr2:582505-582644	2147750-2147762	-0.18842	-0.54094	-0.47213	-0.805963
1416	chr2:582665-582804	2147766-2147778	-0.364545	-0.695488	-0.43793	-0.79805
1417	chr2:582825-582944	2147782-2147792	-0.341205	-0.549605	-0.355485	-0.59668
1418	chr2:582965-583044	2147796-2147802	-0.049265	-0.218415	0.15583	-0.10721
1420	chr2:585245-585544	2148024-2148052	-0.59229	-0.745287	-0.625365	-0.38624
1421	chr2:585585-585724	2148058-2148070	-0.547765	-0.379837	-0.42851	-0.0564525
1422	chr2:585745-585884	2148074-2148086	-0.471095	-0.223155	-0.34089	0.098865
1423	chr2:585905-586024	2148090-2148100	-0.33041	-0.0096175	-0.39983	0.22344
1424	chr2:586065-586144	2148106-2148112	0.21127	0.488702	0.629135	0.01103
1425	chr2:615705-615844	2151070-2151082	0.06028	0.182425	-0.02381	0.06383
1426	chr2:616005-616144	2151100-2151112	0.647635	0.710723	0.659285	-0.0375875
1427	chr2:616165-616304	2151116-2151128	0.54405	0.461065	0.46634	-0.252408
1428	chr2:616385-616744	2151138-2151172	0.32227	0.06502	0.471315	-0.06741
1429	chr2:617965-618084	2151296-2151306	-0.29074	-0.465907	0.09519	-0.378352
1430	chr2:618105-618244	2151310-2151322	-0.303335	-0.422913	0.21149	-0.000755
1431	chr2:618265-618404	2151326-2151338	-0.32723	-0.398205	0.003235	0.0583775
1432	chr2:618425-618564	2151342-2151354	-0.3287	-0.298693	0.07571	0.0806825
1433	chr2:618745-618884	2151374-2151386	-0.17998	-0.500583	-0.193635	-0.07069
1434	chr2:618905-619044	2151390-2151402	-0.28207	-0.670813	-0.142855	-0.121182
1435	chr2:619065-619204	2151406-2151418	-0.28206	-0.700045	-0.18827	-0.126587
1436	chr2:619225-619364	2151422-2151434	-0.1164	-0.737182	-0.1838	-0.199338
1437	chr2:624805-624984	2151980-2151996	-0.664245	-0.120733	-0.14828	0.2998
1438	chr2:625205-625364	2152020-2152034	0.18459	1.16262	-0.201245	0.157498
1439	chr2:625585-625764	2152058-2152074	-0.41592	-0.31519	-0.569995	-0.127598
1441	chr2:632645-632724	2152764-2152770	-0.108995	-0.56883	-0.283005	-0.186202
1442	chr2:632765-632904	2152776-2152788	-0.131755	-0.56314	-0.11074	-0.128933
1443	chr2:632925-633064	2152792-2152804	-0.11619	0.0487175	-0.167335	0.041485
1444	chr2:633105-633244	2152810-2152822	0.047915	-0.369385	-0.06682	0.18448
1445	chr2:633265-633404	2152826-2152838	-0.057915	-0.138462	-0.106985	-0.150037
1446	chr2:633525-633664	2152852-2152864	-0.185375	-0.198955	-0.35581	0.385072
1447	chr2:663145-663244	2155814-2155822	-0.35256	-0.163938	-0.18624	-0.267502
1448	chr2:663325-663564	2155832-2155854	-0.28803	-0.206402	-0.23072	-0.372185
1449	chr2:663605-663744	2155860-2155872	-0.286455	-0.334595	-0.32963	-0.051615
1450	chr2:663765-663904	2155876-2155888	-0.383685	-0.539212	-0.494935	-0.328408
1451	chr2:663945-664084	2155894-2155906	-0.38213	-0.460597	-0.575535	-0.034835
1452	chr2:664105-664184	2155910-2155916	-0.240305	-0.401195	-0.2662	-0.197098
1453	chr2:666085-666244	2156108-2156122	0.120765	-0.170632	0.03959	-0.368815
1454	chr2:666325-666464	2156132-2156144	0.055335	-0.507225	-0.199685	-0.246287
1455	chr2:666765-666904	2156176-2156188	0.84852	0.874583	0.715015	0.15238
1456	chr2:666925-667064	2156192-2156204	0.736535	0.627555	0.64739	0.340938
1457	chr2:669165-669304	2156416-2156428	0.390965	0.222995	-0.084765	0.082
1458	chr2:669325-669464	2156432-2156444	-0.11592	-0.288368	-0.33276	-0.0313675
1459	chr2:669505-669644	2156450-2156462	0.214945	0.0205075	0.05532	0.155345
1460	chr2:669665-669804	2156466-2156478	0.36439	0.382908	0.35342	0.35462
1461	chr2:669825-669964	2156482-2156494	0.296335	-0.022255	0.110595	0.279537
1462	chr2:669985-670124	2156498-2156510	0.168425	0.0283225	-0.011275	0.419002
1464	chr2:682925-683064	2157792-2157804	0.389325	1.13823	0.683465	0.716475
1465	chr2:683225-683364	2157822-2157834	0.050885	0.24694	-0.09216	0.566673
1466	chr2:683425-683564	2157842-2157854	-0.082105	-0.0045225	-0.183955	0.503545
1467	chr2:683585-683724	2157858-2157870	-0.08969	-0.274225	-0.25618	0.409265
1468	chr2:683765-683904	2157876-2157888	-0.18059	-0.438182	-0.46931	0.300262
1469	chr2:683925-684064	2157892-2157904	-0.04498	-0.340878	-0.226945	-0.191633
1470	chr2:684105-684224	2157910-2157920	0.04318	-0.426893	-0.196825	-0.285185
1471	chr2:684245-684384	2157924-2157936	-0.23627	-0.299362	-0.49013	-0.314968
1472	chr2:684425-684564	2157942-2157954	-0.01673	-0.114168	-0.2732	-0.0589725
1473	chr2:740225-740364	2163522-2163534	-0.1173	-0.666332	-0.344775	-0.365098
1474	chr2:740405-740544	2163540-2163552	0.023725	-0.578137	-0.211235	-0.28418
1475	chr2:740585-740724	2163558-2163570	0.031255	0.23748	0.65847	0.22833
1476	chr2:740765-740904	2163576-2163588	0.1166	-0.0413225	0.11347	0.402388
1477	chr2:740965-741104	2163596-2163608	0.445735	0.0453725	0.288055	-0.060205
1478	chr2:741225-741364	2163622-2163634	0.386495	0.27687	0.822315	0.11828
1479	chr2:748615-748694	2164361-2164367	-0.16136	-0.169028	-0.26169	0.00306
1480	chr2:748735-748874	2164373-2164385	-0.405875	-0.51369	-0.61267	-0.469888
1481	chr2:748895-749054	2164389-2164403	-0.3921	-0.40204	-0.40591	0.09315
1482	chr2:749075-749194	2164407-2164417	-0.177075	-0.42237	-0.373885	-0.01884
1483	chr2:749215-749354	2164421-2164433	-0.069765	0.09096	-0.085675	0.187475
1484	chr2:749475-749614	2164447-2164459	-0.48691	-0.635355	-0.451645	-0.136238
1485	chr2:770285-770424	2166528-2166540	0.26309	0.353907	0.336125	0.435497
1486	chr2:770445-770564	2166544-2166554	0.337325	0.470985	0.8535	-0.046245
1487	chr2:770605-770744	2166560-2166572	-0.64112	-0.282525	-1.09253	-0.04313
1488	chr2:770765-770904	2166576-2166588	-0.51336	-0.567355	-0.68739	-0.4416
1489	chr2:770945-771084	2166594-2166606	-0.585245	-0.465643	-0.54286	-0.271332
1490	chr2:771125-771244	2166612-2166622	-0.30549	-0.260925	-0.46769	0.15144
1492	chr4:068485-068604	2177657-2177667	-0.40974	-0.415303	-0.381455	-0.338315
1493	chr4:068665-068804	2177675-2177687	-0.217335	-0.232505	-0.243345	-0.135373
1494	chr4:068925-069064	2177701-2177713	-0.330355	-0.651613	-0.584545	-0.447003
1495	chr4:069125-069264	2177721-2177733	-0.438175	-0.751365	-0.511055	-0.725178
1496	chr4:069285-069524	2177737-2177759	-0.40881	-0.81823	-0.71974	-0.436955
1497	chr4:275955-276114	2198404-2198418	-0.466375	-0.614228	-0.442165	-0.52922
1498	chr4:276175-276314	2198426-2198438	-0.612465	-0.811695	-0.669315	-0.667705
1499	chr4:276335-276474	2198442-2198454	-0.48136	-0.640707	-0.48504	-0.475187
1500	chr4:276515-276654	2198460-2198472	-0.47591	-0.429557	-0.260545	0.00558
1501	chr4:276755-276994	2198484-2198506	-0.852905	-0.80895	-1.00631	-0.411973
1502	chr4:286155-286274	2199424-2199434	0.197635	-0.230418	0.382725	-0.098795
1503	chr4:286295-286434	2199438-2199450	0.221695	-0.158777	0.46773	-0.0673
1504	chr4:286455-286594	2199454-2199466	0.256955	-0.12918	0.449535	-0.115943
1505	chr4:286615-286754	2199470-2199482	-0.237395	-0.253968	0.071765	-0.404697
1506	chr4:286835-286974	2199492-2199504	-0.77259	-0.326885	-0.249425	0.385493
1507	chr4:286995-287134	2199508-2199520	-0.338355	-0.0614075	0.271555	-0.349275
1508	chr4:295895-296034	2200398-2200410	-0.230825	-0.386155	-0.550215	-0.698603
1509	chr4:296075-296214	2200416-2200428	0.123095	-0.11699	-0.154225	-0.484032
1510	chr4:296255-296394	2200434-2200446	-0.40089	-0.392295	-0.5553	-0.384785
1511	chr4:296515-296654	2200460-2200472	-0.77731	-0.84011	-1.08972	-0.97327
1512	chr4:296675-296814	2200476-2200488	-0.91518	-0.82454	-1.07158	-1.0925
1513	chr4:296835-296934	2200492-2200500	-0.59399	-0.838465	-0.738405	-1.16594
1515	chr4:485295-485434	2219338-2219350	-0.40783	-0.674222	-0.772445	-0.983858
1516	chr4:485595-485734	2219368-2219380	0.089415	0.41161	-0.089905	0.648785
1517	chr4:485755-485894	2219384-2219396	0.30665	0.539872	0.12859	1.05363
1518	chr4:485915-486054	2219400-2219412	0.38749	0.12454	0.260265	0.18364
1519	chr4:486075-486214	2219416-2219428	-0.04144	-0.460823	-0.371415	-0.15405
1520	chr4:550455-550554	2225854-2225862	0.93316	1.21054	0.950005	0.848838
1521	chr4:550595-550734	2225868-2225880	0.451565	1.03627	0.49966	0.280175
1522	chr4:550755-550954	2225884-2225902	-0.44711	0.640127	-0.37857	0.248845
1523	chr4:551015-551154	2225910-2225922	-0.53832	1.27215	0.08118	0.788325
1524	chr4:551355-551494	2225944-2225956	0.993875	1.93632	0.63286	1.09813
1525	chr4:857215-857354	2256530-2256542	-0.78315	-1.07934	-0.86378	-0.761493
1526	chr4:857375-857514	2256546-2256558	-0.818935	-1.16995	-0.98389	-1.07765
1527	chr4:857535-857674	2256562-2256574	-0.734355	-0.871295	-0.893255	-0.722683
1528	chr4:857695-857834	2256578-2256590	-0.63324	-0.728712	-0.748465	-0.431252
1529	chr4:857895-858034	2256598-2256610	-0.38488	-0.33098	-0.59349	-0.392278
1530	chr4:858075-858214	2256616-2256628	-0.08995	-0.051975	-0.07442	0.201852
1532	chr4:1212765-1212884	2292085-2292095	0.716995	1.26247	0.70934	-0.521055
1533	chr4:1213045-1213184	2292113-2292125	0.09158	0.30538	-0.10625	-0.405215
1534	chr4:1213205-1213344	2292129-2292141	-0.02107	-0.251365	-0.304075	-0.0329
1535	chr4:1213365-1213504	2292145-2292157	-0.081415	-0.1857	-0.43813	0.0779825
1536	chr4:1213525-1213664	2292161-2292173	-0.15177	-0.08278	-0.537865	0.137148
1537	chr4:1213785-1213924	2292187-2292199	-0.074485	0.110293	-0.407965	-0.0333525
1539	chr4:1233275-1233374	2294136-2294144	0.36553	0.928623	-0.073155	0.524572
1540	chr4:1233435-1233574	2294152-2294164	0.123925	0.906013	-0.223385	0.581032
1541	chr4:1233635-1233774	2294172-2294184	-0.09195	0.888495	-0.410135	0.575943
1542	chr4:1233795-1233934	2294188-2294200	-0.48388	0.874968	-0.35113	1.13727
1543	chr4:1233995-1234134	2294208-2294220	0.07638	0.793713	-0.18801	0.71424
1544	chr4:1234155-1234294	2294224-2294236	-0.11498	0.265955	-0.296055	0.243808
1546	chr4:1349875-1350014	2305796-2305808	-0.228365	-0.0525525	-0.252445	-0.113267
1547	chr4:1350175-1350314	2305826-2305838	-0.33363	-0.277838	-0.456915	-0.15461
1548	chr4:1350355-1350494	2305844-2305856	-0.378245	-0.362152	-0.428275	-0.339857
1549	chr4:1350535-1350654	2305862-2305872	-0.445625	-0.468865	-0.54749	-0.022885
1550	chr4:1350695-1350834	2305878-2305890	-0.25574	-0.336945	-0.28475	-0.293142
1551	chr4:1430655-1430814	2313874-2313888	0.107955	0.92294	0.341035	-0.02104
1552	chr4:1430955-1431094	2313904-2313916	-0.120035	-0.167433	-0.07332	-0.008145
1553	chr4:1431115-1431254	2313920-2313932	-0.00224	-0.220715	-0.096695	0.0803475
1554	chr4:1431275-1431414	2313936-2313948	0.02321	-0.313298	-0.116145	-0.42743
1555	chr4:1431435-1431574	2313952-2313964	0.202645	-0.248963	-0.07432	-0.64743
1558	chr4:1476355-1476494	2318444-2318456	0.59101	1.03064	-0.103765	0.03706
1559	chr4:1476555-1476774	2318464-2318484	0.60703	1.19708	-0.30343	0.0651175
1560	chr4:1476815-1476974	2318490-2318504	1.01078	1.81908	0.62846	0.41697
1561	chr4:1477115-1477254	2318520-2318532	0.28618	0.688555	0.30955	0.116025
1562	chr4:1477295-1477394	2318538-2318546	0.165275	0.12589	0.23525	-0.2043
1563	chr5:026725-026804	2326668-2326674	0.924325	1.0701	0.87822	0.14541
1564	chr5:026825-026944	2326678-2326688	0.997075	1.02082	0.955345	0.54895
1565	chr5:026965-027104	2326692-2326704	0.81593	0.878533	0.73764	0.776927
1566	chr5:027125-027284	2326708-2326722	0.659865	0.476545	0.29558	0.565778
1567	chr5:027425-027784	2326738-2326772	0.22937	0.293837	0.013345	0.129195
1569	chr5:159685-159824	2339964-2339976	0.329315	0.109408	0.05596	-0.585565
1570	chr5:159845-159984	2339980-2339992	0.57718	0.427878	0.49919	-0.34555
1571	chr5:160005-160144	2339996-2340008	0.64263	0.834448	0.784315	-0.439503
1572	chr5:160165-160304	2340012-2340024	0.74442	0.865135	0.752445	0.258893
1573	chr5:160425-160564	2340038-2340050	0.092455	0.192673	0.073465	-0.246083
1574	chr5:160585-160664	2340054-2340060	-0.144705	0.08788	-0.039495	-0.256972
1576	chr5:187425-187564	2342738-2342750	0.04506	-0.318605	-0.340645	-0.76636
1577	chr5:187625-187764	2342758-2342770	0.05544	-0.272828	-0.342165	-0.822837
1578	chr5:187785-187924	2342774-2342786	-0.16981	-0.54016	-0.24938	-0.195972
1579	chr5:187945-188084	2342790-2342802	0.03353	-0.0640575	-0.108285	-0.132335
1580	chr5:188225-188364	2342818-2342830	0.22501	0.27178	0.47568	6.5e-05
1581	chr5:291145-291244	2353110-2353118	-0.10532	-0.26154	-0.39291	0.0237925
1582	chr5:291285-291424	2353124-2353136	-0.078705	0.0555575	-0.33983	0.233228
1583	chr5:291445-291584	2353140-2353152	-0.31873	-0.214113	-0.53301	-0.0352775
1584	chr5:291745-291884	2353170-2353182	0.3311	0.420005	0.156335	0.337495
1585	chr5:291905-292044	2353186-2353198	0.48928	0.209457	0.38478	0.47649
1586	chr5:292065-292184	2353202-2353212	0.736555	0.334328	0.75343	0.480633
1587	chr5:349045-349124	2358900-2358906	-0.015975	-0.270875	0.03506	-0.131747
1588	chr5:349145-349304	2358910-2358924	-0.337255	-0.44041	-0.31422	-0.00678
1589	chr5:349325-349464	2358928-2358940	-0.40694	-0.210868	-0.516095	-0.414193
1590	chr5:349605-349744	2358956-2358968	-0.587585	0.50379	-0.85439	-0.0739925
1591	chr5:349825-349964	2358978-2358990	-0.121585	-0.279623	-0.32505	-0.237778
1592	chr5:350025-350104	2358998-2359004	-0.111085	0.173953	0.026145	-0.0675475
1593	chr5:350765-350844	2359072-2359078	0.22707	0.2255	0.40522	0.0635325
1594	chr5:350885-351024	2359084-2359096	0.33311	0.367188	0.50594	0.041125
1595	chr5:351065-351204	2359102-2359114	0.059365	0.10938	0.034485	0.10382
1596	chr5:351225-351364	2359118-2359130	0.014045	-0.012345	0.1152	0.10371
1597	chr5:351505-351644	2359146-2359158	-0.604805	-0.5959	-0.598205	-0.238138
1598	chr5:351685-351824	2359164-2359176	-0.56563	-0.615162	-0.419465	-0.112547
1600	chr5:455985-456124	2369594-2369606	0.05243	-0.06537	-0.17417	0.122515
1601	chr5:456225-456364	2369618-2369630	-0.420465	-0.509955	-0.76007	-0.008795
1602	chr5:456405-456544	2369636-2369648	-0.215565	-0.359998	-0.52026	0.187328
1603	chr5:456585-456724	2369654-2369666	-0.17458	-0.516885	-0.340395	0.143327
1604	chr5:456745-456884	2369670-2369682	-0.197965	-0.798368	-0.427995	0.03478
1606	chr5:502755-502934	2374271-2374287	0.283835	0.22208	0.463615	-0.107857
1607	chr5:503055-503194	2374301-2374313	-0.10941	-0.519452	-0.27299	0.38409
1608	chr5:503215-503354	2374317-2374329	-0.216145	-0.46513	-0.44371	-0.25202
1609	chr5:503375-503514	2374333-2374345	-0.14611	-0.671203	-0.146875	-0.289165
1610	chr5:503535-503674	2374349-2374361	-0.31926	-0.693495	-0.48942	-0.15342
1611	chr5:503695-503814	2374365-2374375	-0.514445	-0.88767	-0.717785	0.036705
1612	chr7:085065-085204	2390184-2390196	-0.816395	-0.753513	-0.64849	-0.09927
1613	chr7:085225-085364	2390200-2390212	-0.48303	-0.571808	-0.2067	-0.672697
1614	chr7:085385-085524	2390216-2390228	-0.67717	-0.63474	-0.34258	-0.203665
1615	chr7:085565-085704	2390234-2390246	-0.856025	-1.00362	-0.632805	-0.15723
1616	chr7:085725-085864	2390250-2390262	-1.00704	-1.16379	-0.70641	-0.155443
1617	chr7:085885-086024	2390266-2390278	-0.691855	-0.845175	-0.407455	-0.531208
1619	chr7:122745-122884	2393952-2393964	0.67489	0.50083	0.556425	0.03916
1620	chr7:122905-123044	2393968-2393980	0.445975	0.236425	0.500745	0.0790875
1621	chr7:123065-123204	2393984-2393996	0.269765	0.25375	0.369395	0.129137
1622	chr7:123225-123364	2394000-2394012	0.38578	0.541755	0.443915	0.140302
1623	chr7:123545-123684	2394032-2394044	0.355955	0.230583	0.66805	0.110103
1624	chr7:123705-123844	2394048-2394060	0.391155	0.293315	0.69321	0.038755
1625	chr7:123865-124004	2394064-2394076	0.3202	0.168907	0.521615	-0.03558
1626	chr7:124125-124224	2394090-2394098	0.650875	0.498113	1.57143	0.301407
1628	chr7:130685-130824	2394746-2394758	-0.18999	-0.252997	-0.371135	-0.346158
1629	chr7:130845-130984	2394762-2394774	-0.11375	-0.332442	-0.221535	-0.165857
1630	chr7:131005-131144	2394778-2394790	-0.051625	-0.1773	-0.249305	-0.0249925
1631	chr7:131165-131304	2394794-2394806	0.01657	0.02045	-0.13813	0.131518
1632	chr7:131485-131624	2394826-2394838	-0.814335	-0.604653	-0.77448	-0.04144
1633	chr7:156985-157124	2397376-2397388	-0.077795	0.266608	-0.194545	0.36883
1634	chr7:157185-157324	2397396-2397408	0.052675	0.640875	0.01338	0.44185
1635	chr7:157345-157484	2397412-2397424	0.50968	1.19148	0.50914	0.64986
1636	chr7:157505-157624	2397428-2397438	0.75829	1.36165	0.39955	0.203613
1637	chr7:157805-157944	2397458-2397470	0.009475	-0.22142	-0.17199	0.319528
1640	chr7:311355-311474	2412813-2412823	1.66471	1.40559	1.78961	0.343907
1641	chr7:311495-311634	2412827-2412839	1.86041	1.90878	2.21996	0.655265
1642	chr7:311655-312034	2412843-2412879	1.68291	1.84045	1.82428	0.157065
1643	chr7:312155-312294	2412893-2412905	1.10441	0.40513	1.04664	-0.0482775
1644	chr7:446055-446194	2426283-2426295	-0.387425	-0.677972	-0.36844	-0.69876
1645	chr7:446275-446414	2426305-2426317	0.59743	0.42392	0.64972	0.252018
1646	chr7:446455-446594	2426323-2426335	0.199725	-0.054315	0.346715	-0.141957
1647	chr7:446635-446774	2426341-2426353	0.117285	-0.286212	0.246895	-0.606032
1648	chr7:446795-447074	2426357-2426383	-0.105115	-0.580117	0.04834	-0.755425
1649	chr7:717975-718174	2453475-2453493	-0.500395	-1.03486	-0.694005	-1.19223
1650	chr7:718195-718334	2453497-2453509	-0.36384	-0.7728	-0.50006	-0.44608
1651	chr7:718355-718494	2453513-2453525	-0.061355	-0.348415	-0.040235	-0.22422
1652	chr7:718535-718674	2453531-2453543	-0.11801	-0.648238	-0.33393	-0.492195
1653	chr7:718795-718934	2453557-2453569	0.002055	-0.200217	-0.037285	-0.104968
1656	chr7:976445-976584	2479322-2479334	0.229765	0.570473	0.121815	0.745555
1657	chr7:976605-976784	2479338-2479354	0.04297	0.604718	0.1118	0.532145
1658	chr7:977065-977244	2479384-2479400	0.650265	1.72847	0.64493	0.784347
1659	chr7:977345-977464	2479412-2479422	1.11758	1.26617	0.752715	0.88491
1660	chr7:1012805-1012924	2482958-2482968	0.452215	0.0830375	0.2682	0.390435
1661	chr7:1012945-1013084	2482972-2482984	0.23396	-0.05537	0.09915	0.300295
1662	chr7:1013125-1013264	2482990-2483002	0.19999	0.06497	-0.02917	0.47485
1663	chr7:1013285-1013424	2483006-2483018	-0.2548	-0.410665	-0.46909	-0.14626
1664	chr7:1013585-1013724	2483036-2483048	-0.19872	-0.382997	-0.46283	-0.39815
1665	chr8:025305-025384	2493298-2493304	-0.32202	-0.38528	-0.452025	-0.150185
1666	chr8:025445-025584	2493312-2493324	-0.3237	-0.42321	-0.330435	-0.355347
1667	chr8:025665-025804	2493334-2493346	-0.460025	-0.0460325	-0.91642	-0.643857
1668	chr8:025825-025964	2493350-2493362	-0.4272	0.057005	-0.786065	-0.71918
1669	chr8:026105-026244	2493378-2493390	0.687315	0.442825	0.29148	-0.288438
1670	chr8:026265-026364	2493394-2493402	0.57157	0.2018	0.356595	-0.467778
1671	chr8:189745-189884	2509742-2509754	1.17378	0.791523	0.88273	-0.113998
1672	chr8:189965-190284	2509764-2509794	1.18148	1.87751	1.10267	0.179205
1673	chr8:190465-190604	2509814-2509826	0.32856	0.655445	0.25328	-0.597885
1674	chr8:190625-190764	2509830-2509842	0.253485	0.510125	0.12106	0.78694
1675	chr8:324685-324764	2523236-2523242	-0.195895	-0.586685	-0.36998	0.353592
1676	chr8:324805-324944	2523248-2523260	-0.39741	-0.68173	-0.60465	0.38891
1677	chr8:324985-325124	2523266-2523278	-0.394675	-0.559063	-0.477625	0.129167
1678	chr8:325165-325304	2523284-2523296	-0.392445	-0.457097	-0.274025	0.380373
1679	chr8:325325-325464	2523300-2523312	-0.242185	-0.39287	-0.44626	0.347222
1680	chr8:325525-325664	2523320-2523332	-0.15534	-0.150775	-0.369295	0.329455
1683	chr8:327485-327624	2523516-2523528	-0.360015	-0.73126	-0.11032	-0.179998
1684	chr8:327665-327784	2523534-2523544	-0.357565	-0.626365	0.013575	-0.570635
1685	chr8:327805-327944	2523548-2523560	0.023905	0.0523725	1.13678	-0.380215
1686	chr8:327965-328104	2523564-2523576	0.13075	0.15929	0.93934	-0.398778
1687	chr8:328245-328384	2523592-2523604	-0.204515	-0.430455	0.010445	-0.700263
1689	chr8:331365-331584	2523904-2523924	-0.206195	-0.53582	-0.27295	-0.705235
1690	chr8:331645-331784	2523932-2523944	0.31098	-0.0757425	0.5518	-0.276438
1691	chr8:331805-331944	2523948-2523960	0.21421	0.11678	0.10278	-0.29546
1692	chr8:331965-332104	2523964-2523976	0.362265	0.578808	0.247885	-0.491453
1693	chr8:332265-332404	2523994-2524006	0.244915	0.0121375	0.1181	-0.59041
1694	chr8:335445-335584	2524312-2524324	0.14443	0.219922	0.055895	0.391813
1695	chr8:335625-335764	2524330-2524342	0.700905	0.596988	0.1822	0.18902
1696	chr8:335805-335944	2524348-2524360	0.96158	1.37813	0.157185	0.673247
1697	chr8:336045-336184	2524372-2524384	0.584805	0.884885	0.087905	0.720607
1698	chr8:336285-336444	2524396-2524410	0.60984	0.63756	0.44253	0.359723
1699	chr8:336465-336584	2524414-2524424	0.68841	0.699218	0.63076	-0.0032925
1700	chr8:374185-374264	2528186-2528192	1.24704	1.26406	2.15434	0.282775
1701	chr8:374305-374444	2528198-2528210	0.243275	0.29621	0.417295	0.321277
1702	chr8:374625-375044	2528230-2528270	0.73128	1.18507	0.521905	0.417573
1703	chr11:113435-113514	2558370-2558376	-0.28789	-0.236663	-0.771465	-1.27911
1704	chr11:113575-113714	2558384-2558396	-0.805815	-0.561573	-1.02202	-0.603418
1705	chr11:113755-113894	2558402-2558414	-0.378875	-0.612627	-0.744795	-0.27221
1706	chr11:113935-114074	2558420-2558432	-0.48179	-0.511047	-0.628825	-0.864805
1707	chr11:114115-114254	2558438-2558450	-0.626075	-0.704087	-0.714205	-0.39321
1708	chr11:114315-114454	2558458-2558470	-0.32196	-0.50254	-0.43084	-0.369322
1709	chr11:117895-118034	2558816-2558828	-0.576595	-0.847468	-0.44839	-0.191068
1710	chr11:118055-118194	2558832-2558844	-0.74103	-0.827195	-0.563405	-0.262777
1711	chr11:118215-118354	2558848-2558860	-0.392235	-0.5359	-0.342075	-0.283322
1712	chr11:118455-118614	2558872-2558886	-0.819205	-0.889375	-0.937975	-0.200332
1713	chr11:118695-118834	2558896-2558908	-0.20582	-0.247333	-0.36064	0.0151525
1714	chr11:124885-125024	2559515-2559527	-0.372845	-0.630985	-0.522035	-0.100435
1715	chr11:125045-125204	2559531-2559545	-0.359795	-0.430548	-0.445055	-0.159438
1716	chr11:125225-125364	2559549-2559561	-0.17487	-0.23221	-0.315705	-0.07008
1717	chr11:125385-125524	2559565-2559577	-0.41549	-0.247465	-0.64419	-0.522875
1718	chr11:125725-125864	2559599-2559611	-0.055305	0.152615	0.3561	-0.14386
1719	chr11:172035-172154	2564230-2564240	0.324965	0.336855	0.328425	0.0507675
1720	chr11:172215-172354	2564248-2564260	0.04306	0.08633	0.141305	-0.3687
1721	chr11:172375-172514	2564264-2564276	0.30117	0.257613	0.44631	-0.11008
1722	chr11:172535-172674	2564280-2564292	0.103685	-0.191725	0.45649	0.238635
1723	chr11:172715-172854	2564298-2564310	-0.2314	-0.238675	0.086385	0.06564
1724	chr11:172895-173014	2564316-2564326	-0.180895	-0.496717	0.105665	-0.04665
1726	chr11:247195-247394	2571746-2571764	0.678465	0.743345	0.456575	0.216987
1727	chr11:247535-247674	2571780-2571792	0.54327	1.13617	0.477165	0.294525
1728	chr11:247735-247874	2571800-2571812	0.65613	0.710403	0.33507	-0.222645
1729	chr11:247895-248034	2571816-2571828	0.515045	0.79918	0.56186	-0.188817
1730	chr11:248175-248254	2571844-2571850	0.26852	0.142975	0.362845	0.302183
1731	chr11:304935-305174	2577520-2577542	-0.02003	-0.517953	-0.138595	-0.341087
1732	chr11:305195-305334	2577546-2577558	-0.154765	-0.525345	-0.19036	-0.148143
1733	chr11:305375-305534	2577564-2577578	-0.138945	-0.42357	-0.18519	-0.361318
1734	chr11:305635-305774	2577590-2577602	0.002615	-0.526785	-0.18216	-0.54384
1735	chr11:305815-305974	2577608-2577622	-0.2553	-0.71983	-0.33488	-0.42507
1736	chr11:526535-526614	2599680-2599686	0.425155	0.302425	0.36383	0.103675
1737	chr11:526635-526774	2599690-2599702	0.23568	0.11032	0.28027	-0.00162
1738	chr11:526795-526934	2599706-2599718	0.668035	0.509525	0.6265	-0.133887
1739	chr11:526975-527114	2599724-2599736	-0.080565	-0.163963	-0.178345	-0.374195
1740	chr11:527135-527274	2599740-2599752	-0.07657	-0.092835	0.104935	0.13215
1741	chr11:527395-527534	2599766-2599778	-0.06862	-0.056405	0.249125	-0.28483
1742	chr11:588815-588914	2605908-2605916	-0.596855	-0.601222	-0.700815	-0.467135
1743	chr11:588935-589074	2605920-2605932	-0.435075	-0.180585	0.055565	-0.117865
1744	chr11:589115-589254	2605938-2605950	-0.5616	-0.54106	-0.79988	0.111992
1745	chr11:589395-589574	2605966-2605982	0.64451	1.13606	-0.01563	0.01328
1746	chr11:589635-589774	2605990-2606002	0.092955	0.03539	-0.859725	0.347197
1748	chr12:021715-021894	2615838-2615854	0.593765	0.430582	0.026365	0.191633
1749	chr12:021935-022074	2615860-2615872	0.642585	0.635778	0.20938	0.419495
1750	chr12:022095-022234	2615876-2615888	0.80309	0.912223	0.22732	0.63815
1751	chr12:022255-022394	2615892-2615904	0.89408	0.831303	0.35848	0.129125
1752	chr12:022435-022574	2615910-2615922	0.41376	0.56208	-0.01118	-0.09248
1753	chr12:022595-022734	2615926-2615938	0.30485	0.7354	-0.03969	0.277865
1754	chr12:026875-026994	2616354-2616364	-0.664305	-0.872245	-0.63095	-0.195107
1755	chr12:027055-027194	2616372-2616384	-0.438145	-0.713598	-0.600645	-0.72283
1756	chr12:027215-027354	2616388-2616400	-0.277135	-0.455685	-0.625475	-0.307465
1757	chr12:027395-027534	2616406-2616418	-0.409955	-0.440773	-0.268345	-0.082455
1758	chr12:027555-027674	2616422-2616432	-0.215325	-0.30504	-0.070395	0.121585
1759	chr12:027695-027834	2616436-2616448	0.061155	0.03511	0.16432	0.237335
1762	chr12:053895-054014	2619056-2619066	0.689135	0.216318	0.642605	0.23786
1763	chr12:054175-054314	2619084-2619096	-0.18645	-0.65457	-0.65961	-0.22364
1764	chr12:054335-054474	2619100-2619112	0.047245	-0.0585125	-0.377865	-0.202832
1765	chr12:054515-054654	2619118-2619130	0.147335	-0.153785	-0.293	-0.329865
1766	chr12:054695-054834	2619136-2619148	0.085125	-0.10439	0.042535	-0.807435
1768	chr12:285975-286114	2642264-2642276	-0.166085	-0.636317	-0.2149	-0.169875
1769	chr12:286135-286274	2642280-2642292	-0.31957	-0.719113	-0.46877	-0.239235
1770	chr12:286335-286474	2642300-2642312	-0.27228	-0.612635	-0.498155	-0.0234525
1771	chr12:286515-286654	2642318-2642330	-0.37783	-0.614393	-0.59039	-0.823122
1772	chr12:286755-286894	2642342-2642354	-0.195545	-0.509367	-0.16258	-1.00386
1773	chr12:286915-287334	2642358-2642398	-0.348885	-0.750495	-0.30586	-0.81754
1774	chr12:287355-287474	2642402-2642412	-0.3217	-0.593697	-0.333805	-0.859058
1775	chr12:406695-406774	2654336-2654342	-0.348785	-0.292517	0.280735	-0.42916
1776	chr12:406835-407094	2654350-2654374	-0.44977	-0.589712	-0.654275	0.117833
1777	chr12:407295-407434	2654396-2654408	-0.067795	-0.47515	-0.126295	0.08937
1778	chr12:407455-407594	2654412-2654424	-0.294535	-0.301223	-0.157985	0.262657
1779	chr12:407635-407754	2654430-2654440	-0.332055	-0.37862	-0.352075	0.108465
1781	chr12:424305-424424	2656097-2656107	0.44893	1.26809	0.67614	0.533022
1782	chr12:424465-424624	2656113-2656127	0.068035	1.45551	0.627455	0.687702
1783	chr12:424665-424804	2656133-2656145	-0.06287	1.2561	0.46579	0.789375
1784	chr12:425005-425144	2656167-2656179	0.4176	0.591908	0.00698	0.645563
1785	chr12:425205-425304	2656187-2656195	0.2964	0.594535	0.02	0.841375
1787	chr12:561135-561294	2669780-2669794	0.30312	0.23609	-0.120505	0.127472
1788	chr12:561315-561434	2669798-2669808	0.276505	-0.0116	-0.029485	0.138992
1789	chr12:561475-561614	2669814-2669826	0.1334	-0.257923	-0.171255	-0.11228
1790	chr12:561635-561774	2669830-2669842	0.04064	-0.1612	-0.14113	-0.044955
1791	chr12:561895-562034	2669856-2669868	-0.02814	-0.100815	-0.034425	-0.0835275
1794	chr12:609455-609594	2674612-2674624	-0.246095	-0.40646	-0.40826	-0.310045
1795	chr12:609715-609854	2674638-2674650	0.651995	0.522652	0.3923	0.262225
1796	chr12:609895-610034	2674656-2674668	0.385845	0.173995	0.234355	0.174822
1797	chr12:610055-610194	2674672-2674684	0.356545	0.0417975	0.204215	0.227935
1798	chr12:610215-610354	2674688-2674700	0.484175	-0.0130325	0.5463	-0.227038
1799	chr12:610375-610454	2674704-2674710	0.36371	0.041925	0.538555	-0.049415
1800	chr12:728035-728154	2686470-2686480	0.93855	0.69	0.71798	0.0745925
1801	chr12:728195-728334	2686486-2686498	-0.8038	0.27137	-0.54046	0.074295
1802	chr12:728435-728574	2686510-2686522	0.10079	0.662905	0.39647	0.620807
1803	chr12:728675-728814	2686534-2686546	1.28	1.22869	0.767115	0.833947
1804	chr12:728835-729074	2686550-2686572	1.78959	1.54235	1.55316	1.0446
1806	chr12:758745-758904	2689541-2689555	-0.03968	0.04589	-0.203275	-0.041365
1807	chr12:758925-759064	2689559-2689571	-0.377425	-0.148578	-0.460205	0.071715
1808	chr12:759125-759244	2689579-2689589	-0.768685	0.768188	0.520685	0.968135
1809	chr12:759425-759564	2689609-2689621	0.11249	-0.279143	0.093985	-0.82017
1810	chr12:759625-759764	2689629-2689641	0.087205	-0.152145	0.14989	-0.36395
1812	chr12:990895-991034	2712756-2712768	-0.03617	0.38888	0.018825	-0.0373275
1813	chr12:991195-991334	2712786-2712798	0.03897	0.661013	0.02721	-0.23179
1814	chr12:991355-991494	2712802-2712814	0.02032	-0.21679	0.198845	-0.150688
1815	chr12:991515-991654	2712818-2712830	-0.087495	-0.25823	0.094915	-0.31035
1816	chr12:991695-991834	2712836-2712848	-0.274425	-0.455832	0.081615	-0.28042
1817	chr13:016545-016664	2723134-2723144	0.232455	-0.03761	0.101	-0.192828
1818	chr13:016705-016844	2723150-2723162	-0.08219	-0.061405	-0.12079	-0.10059
1819	chr13:017005-017144	2723180-2723192	0.54597	0.489025	0.63391	0.134497
1820	chr13:017185-017324	2723198-2723210	0.21181	0.0783675	0.353055	0.08318
1821	chr13:017525-017604	2723232-2723238	0.177785	-0.172123	0.0782	-0.2673
1822	chr13:230225-230304	2744502-2744508	2.62825	2.90899	3.16217	0.499262
1823	chr13:230345-230484	2744514-2744526	-0.008	0.0095975	-0.14934	-0.02627
1824	chr13:230505-230644	2744530-2744542	-0.082355	-0.05255	-0.34494	0.0642025
1825	chr13:230705-230844	2744550-2744562	-0.243205	-0.0069875	-0.61528	-0.0148325
1826	chr13:230945-231084	2744574-2744586	0.185425	0.093655	-0.10765	-0.70914
1827	chr13:231105-231244	2744590-2744602	-0.003525	-0.0796525	-0.181245	-0.59886
1828	chr13:231265-231404	2744606-2744618	-0.2444	-0.283035	-0.27342	-0.36276
1829	chr13:231425-231564	2744622-2744634	0.11097	-0.0096925	0.58752	-1.04982
1830	chr13:231625-231744	2744642-2744652	-0.07562	-0.69676	-0.189385	-1.03269
1831	chr13:448015-448154	2766281-2766293	-0.345095	-0.44379	-0.56101	-0.80771
1832	chr13:448175-448314	2766297-2766309	-0.550815	0.356005	-0.86311	-1.61081
1833	chr13:448435-448574	2766323-2766335	-0.26041	-0.300718	-0.45956	-1.3183
1834	chr13:448615-448754	2766341-2766353	0.006075	-0.24953	-0.254145	0.12203
1835	chr13:448795-448934	2766359-2766371	-0.24323	-0.607718	-0.51719	0.098505
1836	chr13:448955-449094	2766375-2766387	-0.15536	-0.45347	-0.551985	-0.31534
1837	chr13:449255-449374	2766405-2766415	-0.284255	-0.469703	0.31751	-0.210507
1839	chr13:544885-545024	2775968-2775980	0.12454	0.048145	-0.265265	0.134447
1840	chr13:545105-545244	2775990-2776002	-0.28828	-0.320582	-0.743855	-0.188795
1841	chr13:545265-545404	2776006-2776018	-0.21601	-0.362567	-0.30978	-0.142893
1842	chr13:545445-545584	2776024-2776036	-0.395145	-0.472035	-0.550955	-0.259352
1843	chr13:545605-545744	2776040-2776052	-0.01923	-0.101748	-0.035205	-0.367295
1844	chr13:545865-546004	2776066-2776078	-0.11596	-0.170827	-0.10354	-0.271035
1845	chr13:546045-546164	2776084-2776094	-0.353985	-0.21535	-0.26877	-0.809998
1847	chr13:607765-607904	2782256-2782268	-0.414645	-0.383235	-0.225195	-1.04247
1848	chr13:607985-608124	2782278-2782290	-0.33483	-0.002115	-0.106025	-0.487505
1849	chr13:608145-608264	2782294-2782304	-0.04459	0.275272	0.10712	-0.173435
1850	chr13:608305-608424	2782310-2782320	-0.11699	1.43977	1.28374	1.02268
1851	chr13:608465-608604	2782326-2782338	-0.29994	0.15963	-0.34313	-0.419115
1852	chr13:608665-608804	2782346-2782358	-0.269275	0.201127	-0.423315	-0.492737
1854	chr13:623985-624124	2783878-2783890	0.68552	0.848563	0.61503	-0.019605
1855	chr13:624165-624304	2783896-2783908	0.760255	0.821882	0.58928	0.37672
1856	chr13:624445-624584	2783924-2783936	1.25705	1.33732	1.4111	0.796118
1857	chr13:624605-624744	2783940-2783952	1.21953	1.331	1.25007	0.741827
1858	chr13:624825-624964	2783962-2783974	1.3032	1.29205	1.23908	0.67549
1860	chr13:627765-627904	2784256-2784268	1.29321	0.992345	1.24537	0.0339925
1861	chr13:628125-628264	2784292-2784304	0.32018	0.332048	-0.14306	0.02545
1862	chr13:628305-628444	2784310-2784322	0.586935	0.842175	0.36581	-0.00233
1863	chr13:628465-628604	2784326-2784338	0.75025	0.971845	0.458775	0.373042
1864	chr13:628645-628724	2784344-2784350	0.56513	0.52292	0.19284	-0.44149
1866	chr13:636625-636764	2785142-2785154	0.261055	-0.010645	0.28652	-0.892825
1867	chr13:636785-636924	2785158-2785170	0.21434	0.065205	0.16167	-0.773238
1868	chr13:636945-637084	2785174-2785186	-0.264175	-0.266958	-0.26349	-0.282785
1869	chr13:637305-637444	2785210-2785222	-0.453795	-0.513068	-0.908475	-0.16206
1870	chr13:637485-637624	2785228-2785240	-0.369975	-0.289063	-0.61655	0.0613925
1871	chr13:742645-742784	2795744-2795756	-0.55059	-0.79893	-0.54178	-0.13655
1872	chr13:742925-743204	2795772-2795798	-0.33577	-0.519033	-0.28714	0.0370575
1873	chr13:743365-743504	2795816-2795828	-0.10907	-0.50104	-0.21168	-0.212265
1875	chr13:880105-880304	2809490-2809508	0.827375	1.0167	0.691275	0.313868
1876	chr13:880425-880564	2809522-2809534	-1.47026	-0.82157	-0.20363	-0.208772
1877	chr13:880605-880724	2809540-2809550	-2.11411	-0.984363	-2.02709	-0.0982533
1878	chr13:880805-880964	2809560-2809574	-0.74829	0.07761	-0.38761	0.533902
1879	chr13:881065-881164	2809586-2809594	0.440375	0.887018	0.3018	1.28449
1880	chr13:901875-902054	2811667-2811683	0.411355	0.421152	0.3886	0.526775
1881	chr13:902095-902214	2811689-2811699	0.229595	0.378325	0.19218	0.04304
1882	chr13:902235-902374	2811703-2811715	0.380215	0.454813	0.211145	0.176915
1883	chr13:902395-902534	2811719-2811731	0.320035	0.200813	0.215	0.0716525
1884	chr13:902695-902914	2811749-2811769	0.40306	0.4666	0.338435	0.27755
1885	chr14:022565-022704	2816174-2816186	-0.108155	-0.282998	0.0266	0.012815
1886	chr14:022845-022984	2816202-2816214	-0.352325	-0.0494675	-0.416975	0.14007
1887	chr14:023005-023144	2816218-2816230	0.260525	0.424978	0.70214	0.586997
1888	chr14:023165-023304	2816234-2816246	0.17753	0.731707	0.29043	0.531907
1889	chr14:023425-023564	2816260-2816272	-0.034315	-0.212745	0.104495	0.218282
1890	chr14:043545-043664	2818272-2818282	-0.33826	-0.832775	-0.16376	-0.295525
1891	chr14:043685-043804	2818286-2818296	-0.558675	-1.09149	-0.584755	-0.448085
1892	chr14:043845-043984	2818302-2818314	-0.41815	-0.6337	-0.54866	-0.16568
1893	chr14:044005-044144	2818318-2818330	-0.30493	-0.515338	-0.275755	-0.2939
1894	chr14:044165-044304	2818334-2818346	-0.14815	-0.377223	-0.252735	-0.27159
1895	chr14:044405-044544	2818358-2818370	-0.00688	-0.068835	-0.156605	-0.0598925
1896	chr14:044585-044724	2818376-2818388	-0.165675	-0.372887	-0.191835	-0.429683
1897	chr14:044745-044884	2818392-2818404	-0.266335	-0.56907	-0.30157	-0.630437
1898	chr14:044905-045044	2818408-2818420	-0.484015	-0.73881	-0.63232	-0.93838
1899	chr14:051625-051724	2819080-2819088	-0.388325	-0.49912	-0.498865	-0.633528
1900	chr14:051865-051984	2819104-2819114	0.28023	-0.344255	0.75537	0.348218
1901	chr14:052005-052144	2819118-2819130	-0.077505	-0.359907	0.000915	0.251097
1902	chr14:052305-052464	2819148-2819162	0.184275	0.013685	0.39566	0.20653
1903	chr14:052585-052664	2819176-2819182	0.20622	0.217855	0.24013	0.404427
1904	chr14:057285-057404	2819646-2819656	-0.14361	-0.51119	-0.128295	0.19937
1905	chr14:057425-057564	2819660-2819672	-0.095315	-0.25246	-0.09254	-0.0538267
1906	chr14:057585-057724	2819676-2819688	0.03694	0.21287	0.284965	-0.070655
1907	chr14:057825-057964	2819700-2819712	-0.773805	-1.32512	-1.34676	-1.10572
1908	chr14:058105-058244	2819728-2819740	-0.29898	-0.494003	-0.432115	-0.80354
1909	chr14:058265-058404	2819744-2819756	-0.3404	-0.922708	-0.448935	-0.329205
1911	chr14:060585-060704	2819976-2819986	0.259805	-0.00779	0.897415	0.139705
1912	chr14:060725-060844	2819990-2820000	-0.58348	-0.493825	-0.39957	-0.08239
1913	chr14:060865-061004	2820004-2820016	-0.523385	-0.677285	-0.47038	-0.182968
1914	chr14:061045-061164	2820022-2820032	-0.473855	-0.28559	-0.3923	-0.393065
1915	chr14:061185-061324	2820036-2820048	-0.42984	-0.23557	-0.369525	-0.02708
1916	chr14:061365-061504	2820054-2820066	-0.38357	-0.072685	-0.46643	0.0702225
1918	chr14:068005-068144	2820718-2820730	0.199835	0.383043	0.26972	0.432675
1919	chr14:068165-068304	2820734-2820746	0.330675	0.468687	0.324395	0.639833
1920	chr14:068325-068464	2820750-2820762	0.470895	0.464018	0.3577	0.853182
1921	chr14:068705-068844	2820788-2820800	0.005225	0.413712	-0.450465	-0.139485
1922	chr14:068865-069004	2820804-2820816	0.05262	0.6874	-0.29839	0.0944025
1923	chr14:076145-076304	2821532-2821546	-0.73728	-0.789405	-0.505355	-0.662467
1924	chr14:076325-076464	2821550-2821562	-0.4742	-0.482003	-0.57725	-0.53575
1925	chr14:076485-076624	2821566-2821578	-0.71448	-0.826228	-0.789225	-0.870252
1926	chr14:076765-076904	2821594-2821606	-0.68161	-0.91219	-0.82081	-0.636625
1927	chr14:076945-077084	2821612-2821624	-0.37655	-0.715642	-0.297535	-0.677515
1928	chr14:077105-077244	2821628-2821640	-0.509615	-0.664192	-0.37749	-0.60144
1929	chr14:077265-077404	2821644-2821656	-0.421285	-0.759798	-0.392385	-0.4346
1930	chr14:077425-077504	2821660-2821666	-0.69518	-1.1278	-0.69178	-0.634548
1931	chr14:080145-080284	2821932-2821944	-0.48926	-1.00094	-0.448095	-1.18963
1932	chr14:080325-080464	2821950-2821962	-0.59861	-1.02711	-0.772365	-0.991015
1933	chr14:080565-080704	2821974-2821986	0.01055	-0.13758	0.28159	-0.641605
1934	chr14:080745-080884	2821992-2822004	-0.24146	-0.265095	-0.214845	-0.036935
1935	chr14:080905-081044	2822008-2822020	-0.3098	-0.547033	-0.19113	-0.07774
1936	chr14:081065-081184	2822024-2822034	-0.214885	-0.641062	-0.021895	-0.221282
1937	chr14:109985-110064	2824916-2824922	0.67848	0.499865	0.455915	0.452657
1938	chr14:110105-110244	2824928-2824940	0.763705	0.821955	0.5125	0.574405
1939	chr14:110265-110404	2824944-2824956	0.40732	0.77363	0.382955	0.665127
1940	chr14:110425-110564	2824960-2824972	0.09396	0.379365	0.12116	0.531395
1941	chr14:110805-110944	2824998-2825010	1.69856	1.57536	0.8631	0.623877
1942	chr14:110985-111124	2825016-2825028	2.07952	1.97622	1.44123	0.554935
1943	chr14:111145-111304	2825032-2825046	2.28634	2.40496	1.79357	1.12837
1944	chr14:147285-147364	2828646-2828652	0.141645	-0.142093	0.19549	0.359685
1945	chr14:147385-147524	2828656-2828668	-0.092455	-0.32465	0.016055	0.0092225
1946	chr14:147545-147684	2828672-2828684	-0.118545	-0.54391	-0.21818	-0.202805
1947	chr14:147705-147844	2828688-2828700	0.013825	-0.338782	0.08219	0.0269875
1948	chr14:147865-148004	2828704-2828716	-0.267245	-0.54284	-0.443095	-0.70438
1949	chr14:148165-148304	2828734-2828746	-0.312015	-0.634613	-0.02826	-0.3488
1950	chr14:148325-148464	2828750-2828762	-0.44714	-0.503585	-0.083255	-0.474023
1951	chr14:148485-148624	2828766-2828778	-0.6008	-0.783168	-0.458365	-0.54726
1952	chr14:148665-148764	2828784-2828792	-1.07617	-1.34219	-1.10583	-0.765053
1953	chr14:199645-199864	2833882-2833902	0.241385	0.375362	0.211375	-0.166195
1954	chr14:199885-200044	2833906-2833920	0.225865	0.55285	0.23039	0.031265
1955	chr14:200145-200284	2833932-2833944	0.602975	0.846035	0.42823	0.546177
1956	chr14:200385-200524	2833956-2833968	0.13126	0.530722	0.07198	0.558307
1957	chr14:200565-200684	2833974-2833984	0.22337	0.306208	0.078465	0.36921
1959	chr14:237365-237504	2837654-2837666	-0.14774	-0.275788	-0.195925	-0.496042
1960	chr14:237525-237664	2837670-2837682	0.03992	-0.067865	-0.146275	-0.492963
1961	chr14:237685-237824	2837686-2837698	0.134515	0.431908	-0.036035	-0.30948
1962	chr14:237965-238104	2837714-2837726	-0.155675	-0.0203225	-0.754985	-0.299167
1963	chr14:238165-238304	2837734-2837746	0.104735	0.897325	-0.320675	0.698125
1965	chr14:239405-239484	2837858-2837864	0.218225	0.280417	0.193455	0.355407
1966	chr14:239505-239684	2837868-2837884	0.4959	0.612598	0.363435	0.78907
1967	chr14:239705-239844	2837888-2837900	0.42849	0.936405	0.3433	0.587087
1968	chr14:239865-239984	2837904-2837914	0.253345	0.908963	0.22446	0.492407
1969	chr14:240225-240364	2837940-2837952	0.57131	1.07833	0.498335	0.414185
1971	chr14:258445-258524	2839762-2839768	0.25775	0.367013	0.364595	0.326448
1972	chr14:258565-258704	2839774-2839786	0.137685	0.060305	0.299105	0.357145
1973	chr14:258725-258844	2839790-2839800	0.264225	0.0952	0.203245	0.19489
1974	chr14:258885-259024	2839806-2839818	0.37059	0.0039425	0.277935	-0.276888
1975	chr14:259045-259184	2839822-2839834	0.104985	-0.175555	0.118265	0.0979825
1976	chr14:259205-259344	2839838-2839850	0.39369	0.371955	0.231415	0.413168
1978	chr14:339265-339404	2847844-2847856	-0.131655	-0.306252	-0.109545	0.0917475
1979	chr14:339545-339684	2847872-2847884	-0.24795	-0.481563	-0.42235	0.0190725
1980	chr14:339705-339844	2847888-2847900	0.060485	-0.442375	0.00905	0.083395
1981	chr14:339985-340124	2847916-2847928	-0.209595	-0.82288	-0.34178	-0.364787
1982	chr14:340265-340404	2847944-2847956	0.039685	-0.163455	-0.204385	-0.129848
1985	chr14:345985-346104	2848516-2848526	-0.4022	-0.441215	-0.555615	-0.19753
1986	chr14:346245-346384	2848542-2848554	-0.49542	-0.575693	-0.56108	-0.2641
1987	chr14:346405-346544	2848558-2848570	-0.30197	-0.627517	-0.516555	-0.11306
1988	chr14:346565-346704	2848574-2848586	-0.52146	-0.82801	-0.58646	-0.688527
1989	chr14:346765-346904	2848594-2848606	-0.58916	-0.91005	-0.65403	-0.17951
1991	chr14:354935-355134	2849411-2849429	0.818355	1.53339	0.732345	0.799462
1992	chr14:355155-355294	2849433-2849445	0.41541	1.25628	0.57537	0.444613
1993	chr14:355335-355474	2849451-2849463	1.07816	1.99183	2.18854	0.991375
1994	chr14:355775-355914	2849495-2849507	0.07002	0.942512	0.033845	0.0499825
1996	chr14:369545-369684	2850872-2850884	-0.344285	-0.714978	-0.380395	-0.932632
1997	chr14:369725-369864	2850890-2850902	-0.17986	-0.722333	-0.24879	-0.839832
1998	chr14:369885-370004	2850906-2850916	-0.1696	-0.568353	-0.364855	-0.69012
1999	chr14:370045-370184	2850922-2850934	-0.328755	-0.547632	-0.467065	-0.595465
2000	chr14:370305-370444	2850948-2850960	-0.103365	-0.091795	-0.271055	-0.700128
2001	chr14:370465-370604	2850964-2850976	-0.13095	-0.418673	-0.407325	-0.519338
2002	chr14:370645-370784	2850982-2850994	-0.051025	-0.450805	-0.19716	-0.222955
2003	chr14:370805-370944	2850998-2851010	-0.0936	-0.518232	-0.15079	-0.16039
2005	chr14:386325-386524	2852550-2852568	-0.410735	-0.651598	-0.45628	-0.0929025
2006	chr14:386545-386664	2852572-2852582	-0.45448	-0.387508	-0.394845	-0.07671
2007	chr14:386685-386824	2852586-2852598	-0.0453	-0.179237	-0.23199	-0.290683
2008	chr14:386845-387004	2852602-2852616	-0.10755	-0.46162	-0.579535	-0.576507
2009	chr14:387145-387284	2852632-2852644	0.067995	-0.0538875	0.257925	-0.369578
2012	chr14:419245-419384	2855842-2855854	0.22964	0.07677	0.170205	0.0740725
2013	chr14:419425-419564	2855860-2855872	0.123805	-0.102123	-0.011335	-0.337722
2014	chr14:419585-419704	2855876-2855886	-0.01185	0.089785	-0.052045	-0.08691
2015	chr14:419725-419864	2855890-2855902	0.29949	0.34337	1.82615	0.0851775
2016	chr14:420045-420184	2855922-2855934	0.49216	1.00997	0.17397	0.27157
2017	chr14:451485-451604	2859066-2859076	0.03403	-0.0489975	0.251685	-0.14607
2018	chr14:451625-451784	2859080-2859094	-0.52062	-0.605862	-0.57115	-0.131648
2019	chr14:451805-451924	2859098-2859108	-0.491135	-0.475583	-0.408125	-0.406693
2020	chr14:451945-452084	2859112-2859124	-0.40496	-0.543948	-0.315565	-0.622332
2021	chr14:452225-452364	2859140-2859152	-0.524405	-0.623493	-0.634625	-0.447798
2022	chr14:452385-452524	2859156-2859168	-0.576935	-0.748703	-0.461915	0.02017
2023	chr14:455635-455834	2859481-2859499	-0.139375	-0.480083	0.164715	-0.169233
2024	chr14:455875-456014	2859505-2859517	-0.17995	-0.249373	0.06646	-0.565102
2025	chr14:456035-456194	2859521-2859535	-0.078345	0.079405	0.14725	-0.41607
2026	chr14:456375-456494	2859555-2859565	-0.2286	-0.43794	-0.261725	0.07637
2027	chr14:456515-456654	2859569-2859581	-0.01276	-0.10303	0.11234	0.181737
2028	chr14:465445-465584	2860462-2860474	0.56046	0.132245	0.31095	-0.0540325
2029	chr14:465645-465784	2860482-2860494	0.59698	0.25244	0.433845	0.303875
2030	chr14:465805-465944	2860498-2860510	0.59613	0.453417	0.524065	0.405498
2031	chr14:465965-466104	2860514-2860526	0.67407	0.624302	0.53791	0.492302
2032	chr14:466165-466304	2860534-2860546	0.362685	-0.179225	0.262685	0.041145
2033	chr14:466325-466464	2860550-2860562	-0.00138	-0.334235	-0.05588	0.0074425
2034	chr14:490605-490744	2862978-2862990	0.023515	-0.26599	-0.268365	0.0157675
2035	chr14:490785-490924	2862996-2863008	0.26334	0.10133	0.159615	0.212965
2036	chr14:490945-491084	2863012-2863024	0.05716	0.0234925	-0.2766	0.025895
2037	chr14:491125-491264	2863030-2863042	0.120855	-0.18487	-0.277515	0.041955
2038	chr14:491385-491524	2863056-2863068	-0.249375	-0.561453	-0.51192	0.07941
2040	chr14:531045-531184	2867022-2867034	0.55667	0.5992	0.51359	0.367652
2041	chr14:531225-531364	2867040-2867052	0.47986	0.548705	0.32715	0.357762
2042	chr14:531385-531524	2867056-2867068	0.314685	0.17649	0.01585	-0.003025
2043	chr14:531665-531804	2867084-2867096	0.18044	-0.0987725	0.153295	-0.075765
2046	chr14:541805-541944	2868098-2868110	-0.263655	-0.15642	-0.18405	0.270725
2047	chr14:542045-542204	2868122-2868136	0.971525	0.83067	0.580105	0.54966
2048	chr14:542285-542464	2868146-2868162	1.04285	1.22566	0.595	0.582322
2049	chr14:542645-542804	2868182-2868196	0.823075	0.7935	0.617835	0.0705
2050	chr14:542925-543064	2868210-2868222	0.343105	0.223043	0.29891	-0.205347
2052	chr14:633785-633904	2877296-2877306	0.720745	1.25781	0.34057	0.09013
2053	chr14:633965-634104	2877314-2877326	0.395165	0.765118	0.23072	0.0800675
2054	chr14:634285-634404	2877346-2877356	0.31321	0.431375	0.120005	0.10573
2055	chr14:634425-634564	2877360-2877372	0.26013	0.476805	0.019855	0.0234725
2056	chr14:634585-634724	2877376-2877388	0.085445	0.243998	0.12713	0.02403
2057	chr14:685085-685224	2882426-2882438	-0.751645	-0.730393	-0.425855	0.034505
2058	chr14:685245-685384	2882442-2882454	-0.325565	-0.27095	0.0533	0.382097
2059	chr14:685425-685564	2882460-2882472	-0.55722	-0.671635	-0.454075	-0.065805
2060	chr14:685605-685744	2882478-2882490	-0.34718	-0.27945	-0.081705	0.0661875
2061	chr14:685865-686004	2882504-2882516	-0.102605	-0.0073525	-0.05813	0.328458
2062	chr14:686045-686124	2882522-2882528	-0.08396	-0.285948	-0.19799	0.378128
2064	chr14:695265-695404	2883444-2883456	-0.553435	-0.583638	-0.58756	-0.222573
2065	chr14:695545-695684	2883472-2883484	-0.0796	-0.251358	-0.159475	-0.16581
2066	chr14:695725-695864	2883490-2883502	-0.41214	-0.573523	-0.32893	-0.120025
2067	chr14:695885-696024	2883506-2883518	-0.241895	-0.815095	-0.343495	-0.341257
2068	chr14:696065-696204	2883524-2883536	-0.51382	-0.933392	-0.46906	-0.131225
2070	chr14:698825-698964	2883800-2883812	-0.741655	-0.87826	-0.55079	-0.036705
2071	chr14:699025-699164	2883820-2883832	0.112135	-0.11918	0.514765	-0.212195
2072	chr14:699185-699324	2883836-2883848	-0.387215	-0.403465	-0.366295	-0.196742
2073	chr14:699365-699504	2883854-2883866	-0.17775	-0.165845	-0.172865	-0.026795
2074	chr14:699645-699784	2883882-2883894	-0.838915	-0.997587	-0.97041	-0.530707
2075	chr14:699825-699964	2883900-2883912	-0.36936	-0.806473	-0.452875	-0.320275
2076	chr14:699985-700124	2883916-2883928	-0.51527	-0.85973	-0.51759	-0.642235
2077	chr14:700165-700304	2883934-2883946	-0.28066	-0.816925	-0.394175	-0.639922
2078	chr14:701065-701204	2884024-2884036	-0.146535	-0.321993	0.016255	-0.69572
2079	chr14:701245-701384	2884042-2884054	-0.13577	-0.49924	0.016705	-0.693425
2080	chr14:701405-701544	2884058-2884070	-0.076025	-0.323775	-0.02807	-0.659628
2081	chr14:701585-701724	2884076-2884088	0.183225	-0.090485	0.486625	-0.278455
2082	chr14:701825-701964	2884100-2884112	0.761	0.697475	0.72269	-0.109408
2083	chr14:702005-702144	2884118-2884130	0.71448	0.68909	0.579505	-0.262943
2084	chr14:702165-702304	2884134-2884146	1.07292	1.02863	0.93327	-0.604258
2085	chr14:702325-702464	2884150-2884162	1.05769	1.13503	1.0338	-0.10933
2088	chr14:706925-707064	2884610-2884622	1.00568	0.477045	0.76429	-0.06644
[truncated: 316 more rows]

## Sheet: FLAG extended
NUC	POS	DESC	wt (45min)	wt (90min)	asf1 (45min)	asf1 (90min)	vps75 (45min)	vps75 (90min)	Rtt109 (90min)	K56R (45min)	K56R (90min)	wt (midlog)	Hst34 (midlog)
1	chr1:114505-114664	493552-493566	0.118633	0.004635	0.652735	0.24863	0.238463	-0.0280725	0.206242	-0.183203	-0.47653	-0.09304	-0.18597
2	chr1:114765-114904	493578-493590	0.121717	-0.193885	-0.267515	0.050175	0.0419167	-0.102825	0.0491875	-0.13812	-0.135113	-0.099215	-0.191575
3	chr1:114965-115104	493598-493610	0.04631	-0.371735	0.187775	-0.2086	0.16106	-0.39141	-0.822897	-0.14305	-0.561223	-0.431435	-0.635325
4	chr1:115125-115244	493614-493624	-0.158995	-0.587705	-0.25432	-0.530335	-0.197703	-0.6903	-0.38807	-0.325777	-0.851347	-0.51463	-0.726985
5	chr1:115305-115444	493632-493644	-0.152848	-0.754275	-0.322825	-0.45369	-0.242253	-0.78883	-0.48364	-0.160047	-0.68773	-0.278445	-0.548945
6	chr1:115465-115544	493648-493654	-0.259097	-0.931865	-0.353215	-0.59356	-0.525327	-1.08313	-0.606	-0.353577	-0.796753	-0.401925	-0.375155
7	chr1:158065-158204	497908-497920	0.346447	-0.28839	0.274825	-0.12003	0.35235	-0.41139	-0.439335	0.112797	-0.555153	-0.498765	-0.38796
8	chr1:158225-158364	497924-497936	-0.119968	-0.594505	-0.56038	-0.488035	0.137157	-0.638108	-0.66433	-0.169127	-0.684853	-0.38809	-0.51754
9	chr1:158405-158544	497942-497954	-0.495728	-0.580055	-0.78992	-0.621145	-0.676173	-0.758848	-0.836735	-0.474627	-0.792183	-0.38358	-0.38142
10	chr1:158565-158704	497958-497970	0.225788	-0.453035	0.507565	-0.480825	-0.0657167	-0.408425	-0.59417	-0.154313	-0.51609	-0.20559	-0.16329
11	chr1:158845-158984	497986-497998	0.772943	0.180675	0.214505	0.11853	0.729933	0.00928	-0.748945	0.0861033	0.0517967	-0.022865	0.06849
12	chr1:159005-159084	498002-498008	-0.213195	-0.2252	-0.393255	-0.309605	-0.43091	-0.687925	-1.1813	-0.7243	-0.744533	-0.585065	-0.33276
13	chr3:001445-001564	505262-505272	0.489017	-0.632095	-0.31772	-0.24029	0.340393	0.270773	-0.340425	0.495353	0.465063	0.123295	-0.11044
14	chr3:001585-001744	505276-505290	0.06478	-0.708715	-0.184985	-0.01059	0.02151	0.28687	-0.263647	0.209143	0.1061	-0.19849	-0.67397
15	chr3:001785-001924	505296-505308	0.299627	-0.715125	-0.081265	0.16776	0.05136	0.23148	-0.437275	0.315923	0.28503	-0.12575	-0.339025
16	chr3:001965-002124	505314-505328	0.628275	-0.340615	0.01575	0.667805	0.516163	0.61972	-0.338255	0.77135	0.655033	-0.062955	-0.40832
17	chr3:002145-002724	505332-505388	0.182417	-0.742165	-0.03919	0.280975	0.07064	0.32401	0.384172	0.51543	0.513233	-0.18932	-0.65406
18	chr3:002785-002944	505396-505410	-0.123268	-0.993815	-0.49872	0.10745	-0.303023	0.289708	0.4678	0.329103	0.529997	-0.216085	-0.53618
19	chr3:003185-003504	505436-505466	0.264708	-0.554085	-0.20373	0.327475	0.214703	0.881158	0.151932	0.624767	0.90215	-0.16633	-0.55037
20	chr3:003545-003704	505472-505486	0.345968	-0.38208	-0.1776	0.42279	0.260917	1.17614	0.166107	0.524373	1.00164	-0.178475	-0.62151
21	chr3:003805-003964	505498-505512	0.514568	-0.50279	-0.27775	0.08689	0.386843	1.02801	0.18466	0.63166	1.32916	-0.047925	-0.21026
22	chr3:012935-013094	506411-506425	0.68165	-1.14593	-0.507135	-0.882765	0.22834	-0.539155	-0.577693	0.09095	-0.489683	-0.220105	-0.6118
23	chr3:013175-013294	506435-506445	-0.442765	-1.8041	-1.28292	-1.20114	-0.557833	-1.33069	-0.876145	0.15048	-0.2504	0.076925	-0.239405
24	chr3:013335-013474	506451-506463	-0.0167667	-1.31006	-0.22835	-0.502415	0.07975	-0.894772	-0.86452	0.239107	-0.36898	0.06611	-0.306505
25	chr3:013635-013914	506481-506507	-0.328707	-0.916875	-0.544895	-0.72597	-0.45454	-0.660343	-0.673595	-0.202173	-0.67401	-0.032205	-0.352405
26	chr3:013955-014394	506513-506555	0.323017	-1.3902	-0.588545	-0.964495	-0.0918967	-0.663027	-0.599675	0.163317	-0.130067	-0.01885	-0.08946
27	chr3:014435-014574	506561-506573	0.723898	-1.3458	-0.400175	-0.91236	0.36829	-0.574362	-0.30982	0.144367	-0.25744	0.14844	0.055555
28	chr3:014595-014734	506577-506589	1.99611	-0.79172	1.55711	0.3663	2.50598	0.307742	0.982502	2.04093	0.95956	0.57597	0.573665
29	chr3:014795-014934	506597-506609	0.486523	-0.25799	-0.58582	-0.56146	-0.0466033	0.160928	0.14039	0.12682	0.495737	0.319635	0.33479
30	chr3:014955-015094	506613-506625	0.556143	-0.00062	-0.4693	-0.38794	0.44312	0.446188	-0.03941	0.0682167	0.249423	0.16789	0.225425
31	chr3:015135-015274	506631-506643	0.921425	0.129375	0.024575	-0.07178	0.74534	0.584213	0.317592	0.42694	0.695737	0.39054	0.37649
32	chr3:015295-015434	506647-506659	0.560102	-0.105965	-0.268055	-0.276305	0.23379	0.18972	0.50806	0.132753	0.332597	0.09835	0.17482
33	chr3:015555-016054	506673-506721	0.0827617	-0.899275	-0.44086	-0.53815	-0.329573	-0.382418	0.457785	0.23857	-0.156207	0.11616	-0.033345
34	chr3:016195-016454	506737-506761	0.0462083	-1.02021	-0.424785	-0.582025	-0.236243	-0.49384	0.220482	0.385027	-0.189877	0.003975	-0.16585
35	chr3:016555-016774	506773-506793	-0.27941	-1.27351	-0.79514	-0.825805	-0.498867	-0.754995	0.121137	0.0997633	-0.47376	-0.248145	-0.2736
36	chr3:016795-016954	506797-506811	-0.177857	-1.09896	-0.82031	-0.723295	-0.4717	-0.671345	0.03596	-0.01687	-0.511337	-0.30631	-0.19194
37	chr3:017235-017374	506841-506853	0.235762	-0.10355	-0.306525	0.002695	0.05209	0.029065	-0.182037	0.13539	0.0870967	0.514255	0.39308
38	chr3:017395-017554	506857-506871	-0.65772	-0.53195	-1.02167	-0.36704	-0.687537	-0.694647	-0.39328	-0.551017	-0.613017	-0.084645	-0.100895
39	chr3:017575-017714	506875-506887	-0.176447	-0.386325	-0.337995	-0.2976	-0.128977	-0.380775	-0.36506	-0.251293	-0.626637	-0.114415	-0.177205
40	chr3:017755-017894	506893-506905	-0.384623	-0.55938	-0.713475	-0.498415	-0.597383	-0.706175	-0.21157	-0.330493	-0.618447	0.192265	-0.10511
41	chr3:017935-018074	506911-506923	-0.0852883	-0.498805	-0.42884	-0.405015	-0.443213	-0.845903	-0.0621775	-0.1207	-0.63747	0.01628	-0.17494
42	chr3:018115-018334	506929-506949	-0.209493	-0.79361	-0.283685	-0.707135	-0.39996	-0.947978	-0.266375	-0.239293	-0.770677	-0.00694	-0.304575
43	chr3:018375-018514	506955-506967	0.931422	-0.583315	0.133345	-0.473555	0.480037	-0.737295	0.224772	0.204105	0.0142733	0.43249	0.385195
44	chr3:018575-019214	506975-507037	0.0792333	-0.897225	-0.44736	-0.944325	-0.232203	-0.8773	-0.253022	-0.0306	-0.57869	-0.019715	-0.1363
45	chr3:019395-019534	507057-507069	0.267675	-0.772555	-0.36076	-0.58338	-0.296683	-0.777833	-0.114333	0.137683	-0.36145	-0.292405	-0.19765
46	chr3:019555-020334	507073-507149	0.0519417	-0.90336	-0.244445	-0.777745	-0.0876967	-0.787197	-0.133903	0.05304	-0.541183	-0.202735	-0.31992
47	chr3:020435-020674	507161-507183	-0.220122	-1.18701	-0.857095	-1.07413	-0.356513	-1.17305	-0.255518	-0.231743	-0.771383	-0.3844	-0.532225
48	chr3:020795-020934	507197-507209	0.17763	-0.856865	0.032935	-0.41183	0.17249	-0.848337	0.037895	0.0468567	-0.475007	-0.412005	-0.371595
49	chr3:020975-021474	507215-507263	-0.003815	-1.00882	-0.63055	-0.850035	-0.246543	-0.94238	-0.0294725	-0.179627	-0.607187	-0.493575	-0.40282
50	chr3:021535-021674	507271-507283	0.11249	-0.50465	0.383015	-0.517855	0.434867	-0.617895	-0.0088075	-0.0677867	-0.711707	-0.596905	-0.548615
51	chr3:021695-021834	507287-507299	-0.121532	-0.718405	-0.31715	-0.743195	-0.350837	-0.7578	-0.757833	-0.54099	-0.97446	-0.581435	-0.51979
52	chr3:021875-022014	507305-507317	-0.12052	-0.587685	-0.319045	-0.524345	-0.38615	-0.63563	-0.71427	-0.34776	-0.82569	-0.458225	-0.39188
53	chr3:022035-022174	507321-507333	0.140268	-0.500905	-0.194825	-0.50826	-0.0628333	-0.405395	-0.521757	-0.253317	-0.20194	-0.011005	0.224725
54	chr3:022275-022414	507345-507357	0.598777	0.160735	-0.321795	-0.17285	0.282787	-0.020855	-0.130222	-0.0813733	0.04083	0.36389	0.464145
55	chr3:022455-022594	507363-507375	0.0983617	0.078505	-0.310345	-0.027575	-0.0812067	-0.07399	-0.265267	-0.0574433	-0.493173	0.120125	0.06934
56	chr3:022615-022754	507379-507391	-0.15909	0.072415	-0.29451	-0.0957	-0.29647	-0.176932	-0.02927	-0.290983	-0.687323	-0.0761	-0.145445
57	chr3:022775-022914	507395-507407	0.0235367	-0.00125	-0.396905	-0.17326	-0.28425	-0.136073	-0.172643	-0.0284967	-0.288943	0.090335	0.21912
58	chr3:022955-023094	507413-507425	-0.422243	-0.205225	-0.664865	-0.17089	-0.65718	-0.21539	-0.0427325	-0.441387	-0.626783	-0.26731	-0.13236
59	chr3:023115-023254	507429-507441	0.03345	0.17206	-0.26345	0.21968	-0.0324667	0.3587	0.335668	-0.0960567	-0.161853	-0.03975	0.14078
60	chr3:023275-023414	507445-507457	-0.172992	0.198465	-0.021495	0.20471	-0.116203	0.376368	0.221787	-0.46935	-0.185773	-0.2252	-0.104975
61	chr3:023555-023694	507473-507485	0.399405	1.0407	0.26423	1.02354	0.58246	0.81941	0.130428	-0.14332	0.206917	0.022485	0.072205
62	chr3:023715-023854	507489-507501	0.729607	1.02077	0.75563	1.02276	0.816413	0.977305	0.337272	0.308723	0.729077	0.24791	0.45616
63	chr3:024055-024194	507523-507535	0.08749	0.472645	-0.106965	0.514425	0.22673	0.582735	0.233937	0.169323	0.187313	0.309895	0.612175
64	chr3:024235-024374	507541-507553	0.151342	0.21293	0.31303	0.132705	0.251967	0.313855	0.299577	-0.154373	-0.19921	0.03251	0.231145
65	chr3:024495-024634	507567-507579	0.354777	-0.522365	-0.7635	-0.843855	0.0239933	-0.73374	-0.1381	-0.120115	-0.47865	-0.47445	-0.076095
66	chr3:024715-024854	507589-507601	-0.179872	-0.05867	-0.09648	0.121625	-0.260537	-0.06501	-0.160445	-0.409367	-0.422623	-0.25876	-0.111605
67	chr3:024875-025014	507605-507617	-0.0541267	-0.256505	-0.37023	-0.21728	-0.442377	-0.297733	-0.17672	-0.00691333	-0.275887	-0.254405	-0.06715
68	chr3:025055-025194	507623-507635	-0.55978	-0.337655	-0.4799	-0.16841	-0.644577	-0.589902	-0.476495	-0.16919	-0.69141	-0.442195	-0.41108
69	chr3:025215-025354	507639-507651	-0.0783633	-0.3988	-0.508115	-0.32617	-0.59454	-0.67614	-0.51353	-0.0291033	-0.444167	-0.376045	-0.28806
70	chr3:025435-025614	507661-507677	-0.152968	-0.291065	-0.59184	-0.10841	-0.395277	-0.73162	-0.865185	-0.02268	-0.48043	-0.144965	-0.161995
71	chr3:025715-025854	507689-507701	-0.0839483	-0.42246	-0.37433	-0.241045	-0.73703	-0.51273	-0.777053	-0.147163	-0.530987	-0.2337	-0.169345
72	chr3:025915-026474	507709-507763	-0.051675	-0.247825	-0.324885	-0.05276	-0.32716	-0.551235	-0.737855	-0.02668	-0.35968	-0.054375	-0.0639
73	chr3:026755-026894	507793-507805	0.602922	0.438405	0.22616	0.275835	0.362587	0.726163	-0.435103	0.115333	0.0583433	-0.182425	-0.05296
74	chr3:026915-027054	507809-507821	0.698922	0.773855	-0.20793	0.30008	0.69589	0.973525	0.078495	0.51228	0.617813	-0.05834	-0.036585
75	chr3:027075-027214	507825-507837	0.33698	0.416825	-0.35586	0.20118	0.40114	0.711518	-0.462948	0.0676533	0.374143	-0.17759	0.01194
76	chr3:027275-027414	507845-507857	0.760687	0.43915	-0.1201	0.310365	0.86889	0.91591	0.43972	0.34807	0.439393	0.067585	-0.023585
77	chr3:027435-027594	507861-507875	1.09459	-0.076615	0.34255	0.069815	1.68421	0.70921	0.616235	0.48035	0.473687	-0.12233	0.03366
78	chr3:027675-027814	507885-507897	1.3692	-0.170755	0.471545	0.26704	0.919333	0.162975	0.636108	0.70492	0.518827	-0.30801	-0.22883
79	chr3:027875-028014	507905-507917	0.848045	1.30122	-0.270895	0.589145	0.47817	0.625798	0.462438	0.727173	1.02622	0.06045	0.22353
80	chr3:028055-028194	507923-507935	0.99611	1.60828	0.539305	1.18618	0.656893	1.34563	0.543075	1.05704	1.41092	-0.067245	0.004915
81	chr3:028215-028354	507939-507951	0.893415	1.63508	0.80341	1.38671	0.8411	1.58363	0.723012	1.22912	1.41841	-0.18907	-0.09186
82	chr3:028375-028514	507955-507967	1.01378	1.76687	0.41755	1.57881	1.03075	1.9039	0.624352	1.42815	1.88942	0.11252	0.083605
83	chr3:028535-028654	507971-507981	1.18981	1.77543	0.774485	1.47956	1.07568	1.79076	0.684227	1.26355	1.93887	0.36983	0.32207
84	chr3:028695-028834	507987-507999	1.33308	1.80951	0.92212	1.49865	1.04087	1.96864	0.874965	1.22837	2.05298	0.529585	0.438515
85	chr3:028855-028994	508003-508015	1.47523	1.95027	1.28038	1.65338	1.47501	1.98392	0.376545	1.61963	2.39986	0.88371	0.90965
86	chr3:029255-029454	508043-508061	1.28692	0.500705	0.464225	0.056065	1.02442	0.83321	-0.190982	0.479567	0.27883	0.49976	0.291385
87	chr3:029555-029714	508073-508087	0.066135	0.06748	-0.56817	-0.25205	-0.156693	-0.151677	-0.407915	-0.279873	-0.231303	0.53296	0.56134
88	chr3:029935-030214	508111-508137	0.384562	0.22992	-0.366645	-0.06483	0.0325133	0.25462	-0.3715	-0.0756033	-0.155127	0.69039	0.81833
89	chr3:030275-030574	508145-508173	0.413997	0.433235	0.057915	0.30284	0.462467	0.68494	0.0505	0.197243	0.3551	0.841215	0.863755
90	chr3:030655-030794	508183-508195	0.87576	0.113765	0.09305	-0.331935	1.0052	0.536325	-0.0995925	0.19698	0.415697	0.729455	0.498245
91	chr3:030855-031174	508203-508233	0.971548	0.873945	0.232125	0.29726	1.14094	1.2799	0.257485	0.36143	1.08833	0.95601	1.00894
92	chr3:031375-031514	508255-508267	-0.167753	-0.352695	-0.44978	-0.39244	-0.16387	-0.308318	0.256018	-0.49928	-0.58749	-0.12594	-0.032845
93	chr3:031555-031694	508273-508285	0.137243	-0.193165	-0.021015	-0.033295	-0.00830333	-0.113238	0.416797	-0.187407	-0.696227	-0.109685	-0.366575
94	chr3:031715-031854	508289-508301	0.377053	-0.41404	-0.021745	-0.040785	0.04857	-0.43138	0.110198	-0.15686	-0.472483	-0.097575	-0.278065
95	chr3:031875-032014	508305-508317	0.0701133	-0.51943	-0.23407	-0.199095	-0.242573	-0.482215	0.0372175	-0.14109	-0.6973	-0.09417	-0.311085
96	chr3:032035-032194	508321-508335	-0.0373967	-0.677795	-0.848935	-0.35101	-0.234977	-0.397452	0.004745	-0.17193	-0.603907	0.019	-0.12973
97	chr3:032215-032354	508339-508351	-0.27471	-0.52422	-0.509345	-0.211405	-0.391067	-0.682573	-0.194975	-0.386337	-0.62441	0.24289	0.19016
98	chr3:032375-032614	508355-508377	-0.0216533	-0.50095	-0.527535	-0.0822	-0.356447	-0.543105	0.221917	-0.145577	-0.43293	0.30717	0.081045
99	chr3:032655-032774	508383-508393	0.121358	-0.51145	-0.12378	-0.10775	-0.102233	-0.590603	-0.184635	-0.0580033	-0.321773	0.277055	0.06841
100	chr3:032815-032974	508399-508413	0.0100283	-0.49184	-0.22659	-0.061395	-0.16165	-0.474293	-0.138992	0.00121333	-0.331703	0.36424	0.117255
101	chr3:032995-033114	508417-508427	-0.258123	-0.640525	-0.575485	-0.28469	-0.69061	-0.785382	-0.177423	-0.10556	-0.34571	0.318005	0.14379
102	chr3:033195-033554	508437-508471	-0.0349333	-0.36495	-0.444375	-0.0152	-0.267807	-0.677388	-0.12396	-0.14006	-0.40832	0.38244	0.18445
103	chr3:033595-033874	508477-508503	0.190557	-0.28654	0.09147	0.039495	0.04031	-0.44621	0.053375	-0.0842467	-0.319957	0.356755	0.207015
104	chr3:033935-034174	508511-508533	0.474725	-0.177	-0.161545	-0.197575	0.00250333	-0.387918	-0.157575	0.306823	-0.00204	0.59798	0.561005
105	chr3:034255-034434	508543-508559	0.0308467	-0.249405	-0.24749	-0.206665	-0.114977	-0.63073	-0.26923	-0.147493	-0.49258	0.121995	-0.10334
106	chr3:034475-034614	508565-508577	0.0598067	-0.16248	-0.348235	-0.02692	-0.0709333	-0.51033	-0.222082	-0.210403	-0.50217	-0.07929	-0.16163
107	chr3:034635-034774	508581-508593	0.016565	-0.148645	0.17517	-0.101575	-0.2622	-0.602025	-0.180615	-0.23191	-0.497303	0.044365	0.06667
108	chr3:034815-034954	508599-508611	-0.390583	-0.343855	-0.663195	-0.206955	-0.488493	-0.853275	-0.384072	-0.3735	-0.79246	-0.21793	-0.346845
109	chr3:034975-035114	508615-508627	-0.409665	-0.38724	-0.65223	-0.331025	-0.492143	-0.802553	-0.23984	-0.537443	-0.805717	-0.314725	-0.44854
110	chr3:035135-035274	508631-508643	-0.22859	-0.180235	-0.523615	-0.055515	-0.41834	-0.196903	-0.207207	-0.412263	-0.6485	-0.20819	-0.299595
111	chr3:035295-035434	508647-508659	-0.26419	-0.20229	-0.39048	-0.21735	-0.262687	-0.16385	-0.09197	-0.374383	-0.362693	-0.250735	-0.189335
112	chr3:035535-035674	508671-508683	-0.536273	-0.60646	-0.771285	-0.522395	-0.508477	-0.473243	-0.280373	-0.764987	-0.89977	-0.53956	-0.54922
113	chr3:035715-035854	508689-508701	-0.241057	-0.39947	-0.669465	-0.40107	-0.444873	-0.592158	-0.150287	-0.196203	-0.590153	-0.35707	-0.27869
114	chr3:035875-036014	508705-508717	-0.527003	-0.55643	-0.556465	-0.44644	-0.623437	-0.786175	-0.15183	-0.4098	-0.657893	-0.27686	-0.47847
115	chr3:036035-036154	508721-508731	-0.308293	-0.647185	-0.378925	-0.540075	-0.28436	-0.686765	0.043305	-0.37854	-0.686073	-0.21959	-0.145675
116	chr3:036175-036334	508735-508749	-0.27197	-0.51405	-0.518825	-0.42136	-0.29679	-0.57473	0.0295975	-0.237827	-0.539437	-0.214695	-0.13825
117	chr3:036355-036494	508753-508765	-0.181428	-0.621735	-0.50753	-0.237015	-0.470293	-0.61747	0.080635	-0.16729	-0.24885	0.04604	-0.23642
118	chr3:036515-036654	508769-508781	-0.139845	-0.613525	-0.41321	-0.33629	-0.350503	-0.729835	0.251015	-0.0811233	-0.349077	-0.055905	-0.102715
119	chr3:036675-036814	508785-508797	-0.307668	-0.62486	-0.280855	-0.312835	-0.509293	-0.815418	-0.110442	-0.102103	-0.61027	-0.12273	-0.368645
120	chr3:036875-037014	508805-508817	-0.471372	-0.7689	-0.61934	-0.48552	-0.799473	-0.956562	-0.176453	-0.33828	-0.575577	-0.078585	-0.328095
121	chr3:037095-037274	508827-508843	-0.144098	-0.77728	-0.67718	-0.54319	-0.465593	-0.692547	-0.465072	-0.0692267	-0.37308	-0.096345	-0.179835
122	chr3:037395-037554	508857-508871	-0.341293	-0.86789	-0.619345	-0.665695	-0.54866	-0.81419	-0.38544	-0.215627	-0.555057	-0.24456	-0.220855
123	chr3:037775-037914	508895-508907	0.227563	-0.57824	-0.565755	-0.633415	-0.609597	-0.67369	-0.44471	0.0627167	-0.20195	0.05207	0.085715
124	chr3:037935-038074	508911-508923	-0.490392	-0.6809	-0.62683	-0.61096	-0.541233	-0.812268	-0.396983	-0.22117	-0.61142	-0.426155	-0.37872
125	chr3:038095-038234	508927-508939	-0.543883	-0.611065	-0.675235	-0.575765	-0.81034	-0.90311	-0.303165	-0.445313	-0.762963	-0.499315	-0.40466
126	chr3:038255-038394	508943-508955	-0.255758	-0.48904	-0.65836	-0.345045	-0.563003	-0.61181	0.02559	-0.2327	-0.47941	-0.66949	-0.63249
127	chr3:038415-038554	508959-508971	-0.0616867	-0.15804	-0.35622	-0.12518	-0.16557	-0.283335	-0.04206	-0.319197	-0.507073	-0.35807	-0.32125
128	chr3:038575-038714	508975-508987	0.182013	-0.159775	0.18129	-0.013695	0.104453	0.0387925	0.202398	-0.215463	-0.425757	-0.127195	-0.157905
129	chr3:038755-038894	508993-509005	0.124895	-0.200785	-0.413265	-0.158445	0.205707	0.122622	0.181265	-0.317017	-0.1765	-0.31743	-0.18223
130	chr3:039035-039174	509021-509033	0.07652	0.5849	0.09077	0.31596	0.215303	0.609478	0.202475	-0.359143	0.13522	-0.058115	0.10786
131	chr3:039195-039334	509037-509049	0.346087	0.05415	-0.103495	-0.120565	0.252457	0.516965	0.113888	0.0148233	0.526937	0.06177	0.40251
132	chr3:039355-039494	509053-509065	-0.121215	-0.34687	-0.1512	-0.57076	0.0912867	-0.156667	0.044195	-0.188843	-0.295797	-0.321685	-0.117385
133	chr3:039615-039754	509079-509091	1.13141	0.487455	0.02378	0.178675	-0.208327	0.29589	0.27811	0.26188	0.449703	-0.216275	0.138335
134	chr3:039795-039934	509097-509109	0.63158	0.344625	-0.0243	0.117125	0.558997	0.263852	0.13014	0.16413	0.11165	-0.28992	-0.1406
135	chr3:039975-040114	509115-509127	-0.214098	0.07789	-0.36997	-0.13167	-0.19081	0.0270275	0.079765	-0.17449	-0.149813	-0.502015	-0.23987
136	chr3:040135-040274	509131-509143	0.563583	0.31682	-0.258525	-0.014715	0.0537733	0.20711	0.38343	0.139607	0.08166	-0.266455	-0.15168
137	chr3:040315-040454	509149-509161	0.25677	0.381125	0.70095	0.28776	0.390793	0.305092	0.284055	0.05672	0.0254767	-0.22662	-0.111655
138	chr3:040495-040634	509167-509179	-0.125717	0.09533	-0.49769	0.03049	-0.229447	0.222208	0.427683	-0.177673	-0.105693	-0.445445	-0.03355
139	chr3:040655-040794	509183-509195	0.397268	0.233515	0.283085	0.272195	0.488117	0.502842	0.436447	-0.0697333	0.121793	0.072165	0.328715
140	chr3:040875-041014	509205-509217	-0.0253383	0.539905	-0.059465	0.35061	0.248237	0.53419	0.342517	-0.331893	-0.0447833	0.212895	0.186665
141	chr3:041095-041234	509227-509239	0.196793	0.353745	0.14163	0.199595	0.345643	0.502605	0.714175	-0.214653	-0.214663	0.118215	0.15606
142	chr3:041255-041394	509243-509255	0.43524	0.39091	-0.26069	0.19577	0.182567	0.255493	0.479775	0.155537	0.257757	0.2371	0.2976
143	chr3:041455-041594	509263-509275	-0.369595	0.00859	-0.50127	0.061955	-0.296373	0.171263	0.37463	-0.344007	-0.100687	-0.0581	0.10406
144	chr3:041615-041754	509279-509291	1.27309	0.3586	1.91022	0.67512	1.59577	0.5887	0.66669	0.920603	0.333867	0.29732	0.38754
145	chr3:041795-041934	509297-509309	1.01569	0.447985	0.76357	0.4528	1.36552	0.72546	0.578867	0.45723	0.171253	0.667095	0.458625
146	chr3:042035-042174	509321-509333	-0.103528	-0.37639	-0.75557	-0.33182	-0.45672	-0.372003	0.1114	-0.482667	-0.58954	-0.17507	-0.133685
147	chr3:042235-042374	509341-509353	0.44992	0.03788	-0.268105	0.056235	0.415123	0.30423	0.207918	0.242863	0.0686433	0.149005	0.279095
148	chr3:042395-042534	509357-509369	-0.1844	-0.42196	-0.87257	-0.3604	-0.20112	-0.470517	-0.186982	-0.324933	-0.65702	-0.266165	-0.281175
149	chr3:042555-042694	509373-509385	-0.0903217	-0.39834	-0.22873	-0.38073	-0.166993	-0.229403	-0.0892975	-0.49436	-0.752787	-0.34856	-0.355625
150	chr3:042755-042914	509393-509407	-0.0704517	-0.86131	-0.86635	-0.77765	-0.497907	-0.71505	-0.613785	-0.25095	-0.319617	-0.089415	-0.064255
151	chr3:042955-043074	509413-509423	0.000161667	-0.788725	-0.785415	-0.744495	-0.166647	-0.433295	-0.634698	-0.25934	-0.505583	-0.30996	-0.272185
152	chr3:043115-043254	509429-509441	-0.141988	-0.806945	-0.233065	-0.651715	-0.0182033	-0.773663	-0.611522	-0.422377	-0.709253	-0.389085	-0.39834
153	chr3:043295-043434	509447-509459	-0.133885	-0.935835	-0.6461	-0.905445	-0.177563	-0.705623	-0.561455	-0.4674	-0.651863	-0.405935	-0.271195
154	chr3:043455-043594	509463-509475	-0.0480317	-0.255615	-0.54997	-0.732585	-0.115253	-0.836495	-0.502398	-0.396967	-0.571783	-0.077065	-0.00489
155	chr3:043655-043794	509483-509495	-0.413478	-0.662245	-1.01948	-0.88376	-0.75198	-0.766417	-0.231915	-0.35854	-0.66988	-0.523535	-0.304665
156	chr3:043815-043954	509499-509511	-0.352487	-0.60571	-0.47673	-0.68927	-0.584453	-0.768845	-0.604367	-0.411863	-0.694557	-0.461875	-0.404315
157	chr3:044015-044154	509519-509531	-0.321528	-0.53067	-0.509255	-0.703485	-0.58088	-0.65339	-1.05827	-0.405567	-0.63526	-0.265795	-0.16415
158	chr3:044175-044334	509535-509549	-0.19577	-0.601855	-0.658045	-0.61304	-0.31005	-0.4741	-0.091995	-0.390737	-0.521863	-0.25087	0.10905
159	chr3:044355-044494	509553-509565	-0.241242	-0.58602	-0.594915	-0.812285	-0.459917	-0.50729	-0.273147	-0.679057	-0.659053	-0.272545	-0.138955
160	chr3:044555-044694	509573-509585	0.282685	0.30547	0.32288	0.34352	-0.30368	0.13481	0.0582875	-0.147513	0.114717	0.05586	0.195955
161	chr3:044755-044894	509593-509605	0.0352183	-0.153885	-0.106555	-0.133915	-0.142	-0.220348	-0.131062	-0.291043	-0.358973	0.23823	0.16578
162	chr3:044935-045074	509611-509623	0.288892	-0.065265	-0.1137	0.02572	0.408807	-0.197945	-0.257405	0.0254167	-0.235537	0.425675	0.319975
163	chr3:045095-045234	509627-509639	-0.225567	-0.36327	-0.591345	-0.29343	-0.56932	-0.68228	-0.627753	-0.401983	-0.634743	0.048575	-0.120825
164	chr3:045255-045394	509643-509655	0.323122	-0.16858	-0.18205	-0.13334	-0.1495	-0.50178	-0.135882	0.0843567	-0.109593	0.32556	0.206395
165	chr3:045515-045674	509669-509683	-0.374317	-0.488885	-0.581025	-0.38681	-0.821917	-0.865985	-0.358695	-0.331213	-0.647357	0.024655	-0.16784
166	chr3:045875-046014	509705-509717	-0.634645	-0.625505	-0.65912	-0.54844	-0.680763	-1.08546	-0.23657	-0.463047	-0.8099	0.051205	-0.147715
167	chr3:046035-046174	509721-509733	-0.436465	-0.701825	-0.587965	-0.39099	-0.770233	-0.892097	-0.628325	-0.226743	-0.84077	-0.10343	-0.308455
168	chr3:046195-046334	509737-509749	-0.196212	-0.48604	-0.269005	-0.53755	-0.71196	-0.958155	-0.817105	-0.334713	-0.7158	-0.1028	-0.18423
169	chr3:046355-046474	509753-509763	-0.295388	-0.72095	-0.51036	-0.618305	-0.319293	-0.925033	-0.412967	-0.455427	-0.893677	-0.270735	-0.286005
170	chr3:046495-046634	509767-509779	-0.213943	-0.611225	-0.638775	-0.48734	-0.43141	-0.72894	-0.336345	-0.341227	-0.541193	-0.392335	-0.324985
171	chr3:046655-046794	509783-509795	-0.673223	-0.633725	-1.01823	-0.61236	-0.69436	-0.730215	-0.55889	-0.558693	-0.773203	-0.55487	-0.42143
172	chr3:046815-046954	509799-509811	0.289363	-0.163805	0.115325	-0.243275	0.549013	-0.018695	-0.593257	-0.0890533	-0.255523	-0.41257	-0.15524
173	chr3:047095-047234	509827-509839	0.82141	0.57161	0.310795	0.242135	0.815257	0.697532	0.279685	0.446507	0.37877	0.27592	0.2886
174	chr3:047295-047434	509847-509859	0.362112	0.470015	0.7645	0.22075	0.58904	0.450167	-0.240758	-0.01218	-0.112743	0.09888	0.161585
175	chr3:047455-047594	509863-509875	-0.10699	0.29881	-0.651985	-0.00621	-0.01004	0.128315	-0.0279625	-0.240987	-0.195663	0.04559	0.23187
176	chr3:047635-047774	509881-509893	0.0286167	0.30015	-0.680095	0.04103	-0.217547	0.0768225	0.27104	0.0159267	-0.0875967	0.29761	0.341515
177	chr3:047815-047974	509899-509913	0.195488	0.021415	0.62051	0.04685	0.0399667	-0.18839	0.19148	-0.191397	-0.34198	0.03387	0.06589
178	chr3:047995-048254	509917-509941	-0.0399583	0.139465	0.671475	0.096885	0.00033	-0.179333	0.158383	-0.08419	-0.32028	-0.09848	-0.014865
179	chr3:048295-048434	509947-509959	0.03953	-0.00759	-0.146645	-0.071255	0.0712333	-0.0209125	0.065505	-0.394787	-0.222303	-0.244875	-0.217675
180	chr3:048575-049054	509975-510021	0.42151	0.58486	0.432175	0.871225	0.351673	0.522833	-0.34863	0.516883	0.564663	0.46241	0.46276
181	chr3:049195-049334	510037-510049	0.217213	0.47352	0.44598	0.81572	0.266183	0.27038	-0.2865	0.415393	0.240227	0.28762	0.197635
182	chr3:049415-049554	510059-510071	0.302025	0.53985	0.160945	0.768345	0.201653	0.35142	-0.517185	0.603197	0.408673	0.325315	0.19209
183	chr3:049575-049834	510075-510099	0.288425	0.50863	0.515925	0.82552	0.227027	0.338247	-0.370312	0.452967	0.30914	0.14718	0.08919
184	chr3:049855-049994	510103-510115	0.24381	0.55169	0.431275	0.854815	0.167573	0.511232	-0.478095	0.217737	0.165043	-0.046065	0.093655
185	chr3:050035-050174	510121-510133	0.115298	0.40124	0.59134	0.72577	0.32883	0.613298	-0.50497	0.0959967	0.305477	-0.02868	0.11537
186	chr3:050195-050334	510137-510149	0.411292	0.44477	0.405325	0.44642	0.49169	0.426187	-0.65389	0.08139	0.2027	0.11987	0.194925
187	chr3:050695-050834	510187-510199	0.825068	0.4607	0.825915	0.693555	0.95998	0.760317	-0.0894375	0.718137	0.7918	0.57822	0.68639
188	chr3:050855-050994	510203-510215	0.293988	0.50448	0.582185	0.82633	0.379823	0.719265	0.183055	0.3498	0.552577	0.30893	0.530775
189	chr3:051015-051174	510219-510233	0.575218	0.84274	1.10938	1.13628	0.814607	0.85597	0.241817	0.67891	0.53812	0.19601	0.405145
190	chr3:051315-051454	510249-510261	0.302887	0.936395	0.24819	0.99409	-0.0131733	0.3787	0.240102	0.343157	0.387417	0.226675	0.53431
191	chr3:051475-051614	510265-510277	0.461445	1.15132	0.399415	1.37234	0.13103	0.62177	0.370748	0.4956	0.67504	0.42319	0.84442
192	chr3:051635-051954	510281-510311	0.673597	1.40332	0.909935	1.53239	0.51829	0.878938	0.488283	0.389063	0.849903	0.83722	0.984795
193	chr3:051975-052114	510315-510327	0.68606	1.39532	0.72431	1.54778	0.993907	1.17974	0.522027	0.482037	0.99631	1.01629	1.24499
194	chr3:052135-052274	510331-510343	0.634705	1.35612	0.88649	1.23437	0.745633	1.23149	0.318557	0.33519	0.932257	0.807525	0.8422
195	chr3:052295-052474	510347-510363	1.47034	1.8957	2.64843	1.95871	2.50485	1.57771	0.574658	1.46856	1.58984	0.865255	1.07008
196	chr3:052595-052734	510377-510389	0.414645	-0.042675	-0.20987	0.04233	0.11904	-0.351388	0.286623	0.0893167	-0.0649633	0.12109	0.291255
197	chr3:052755-052894	510393-510405	0.203085	-0.052595	0.529385	0.1597	-0.112017	-0.199258	0.0027	0.0232667	-0.279023	-0.041915	0.027675
198	chr3:052915-053054	510409-510421	0.578595	0.362795	1.39075	0.53036	0.71193	0.107875	0.0289	0.555827	-0.21442	0.059025	0.012065
199	chr3:053075-053214	510425-510437	-0.027125	-0.16755	0.35277	-0.09963	-0.451893	-0.5126	-0.331157	-0.134597	-0.378673	-0.182005	-0.135245
200	chr3:053255-053394	510443-510455	-0.37395	-0.39334	-0.25328	-0.273505	-0.777483	-0.899905	-0.522423	-0.400293	-0.71195	-0.426825	-0.284805
201	chr3:053415-053694	510459-510485	-0.238887	-0.39714	-0.26192	-0.33797	-0.59569	-0.74637	-0.315915	-0.27167	-0.459953	-0.188025	-0.200475
202	chr3:053755-054314	510493-510547	-0.0737383	-0.255465	0.0025	-0.124115	-0.211073	-0.435005	-0.342848	-0.08072	-0.233123	-0.106425	-0.090735
203	chr3:054375-054514	510555-510567	-0.5031	-0.41636	-0.601545	-0.462875	-0.71203	-0.7994	-0.236432	-0.384867	-0.49727	-0.173045	-0.12883
204	chr3:054575-054714	510575-510587	-0.279335	-0.494755	-0.807705	-0.514095	-0.831667	-0.818345	-0.224208	-0.258457	-0.362883	-0.08121	0.04663
205	chr3:054735-054874	510591-510603	-0.234253	-0.553235	-0.74962	-0.34002	-0.358727	-0.66392	-0.346407	-0.0230267	-0.48119	-0.26336	-0.100805
206	chr3:054935-055074	510611-510623	-0.168668	0.19359	-0.044915	0.471225	-0.37606	-0.217083	-0.45931	-0.19134	-0.413217	-0.304545	-0.38062
207	chr3:055095-055574	510627-510673	-0.382002	-0.47196	-0.621885	-0.36467	-0.718913	-0.834025	-0.583257	-0.224927	-0.46658	-0.191885	-0.3013
208	chr3:055655-055794	510683-510695	-0.333572	-0.555235	-0.375815	-0.46966	-0.5205	-0.827137	-0.481637	-0.10874	-0.511973	-0.234305	-0.375275
209	chr3:055815-055954	510699-510711	-0.511102	-0.585525	-0.78921	-0.56061	-0.636993	-0.85987	-0.304632	-0.11691	-0.446993	-0.238035	-0.09239
210	chr3:055975-056274	510715-510743	-0.0643067	-0.522045	-0.42446	-0.401025	-0.465233	-0.659925	-0.19042	-0.16058	-0.513277	-0.15492	-0.123445
211	chr3:056315-056454	510749-510761	-0.326348	-0.30143	-0.363205	-0.31024	-0.54786	-0.656305	-0.01674	-0.582047	-0.59428	-0.01112	0.107715
212	chr3:056495-056634	510767-510779	0.08201	-0.452435	-0.599855	-0.342285	-0.16561	-0.275018	-0.237178	-0.275953	-0.411227	-0.20271	0.03429
213	chr3:056755-056894	510793-510805	1.1752	1.02171	0.861845	0.771855	1.01895	0.494132	0.404515	0.43775	0.703357	1.13236	1.07028
214	chr3:056915-057054	510809-510821	0.461373	0.876085	0.55238	1.00923	0.365687	0.623115	-0.553567	0.109387	0.52874	0.922185	0.78657
215	chr3:057115-057254	510829-510841	0.80848	0.872225	0.981145	1.10303	0.448757	0.321003	0.367505	0.686005	0.393563	0.531325	0.50909
216	chr3:057295-057494	510847-510865	0.376165	0.445445	0.288025	0.890025	0.112627	0.121985	0.159757	0.270013	-0.130543	0.62254	0.41043
217	chr3:057555-057794	510873-510895	-0.068915	-0.001525	0.097065	0.45858	-0.154267	-0.321937	0.112028	0.07443	-0.263773	0.349505	0.248145
218	chr3:057875-058294	510905-510945	0.153648	0.07132	0.522555	0.38313	0.342773	-0.224768	0.105585	0.144243	-0.297817	0.21998	-0.02087
219	chr3:058315-058454	510949-510961	0.191213	0.007015	0.51331	0.12173	0.234097	-0.196288	0.0449	0.242553	-0.241483	-0.14749	-0.35451
220	chr3:058475-058774	510965-510993	0.190533	-0.083105	0.82123	0.14524	0.795417	-0.207588	-0.142542	-0.0506467	-0.294663	-0.32318	-0.411915
221	chr3:058955-059094	511013-511025	-0.330012	-0.53799	-0.744305	-0.50007	-0.2942	-0.449798	-0.51382	-0.46369	-0.250397	0.07404	-0.23664
222	chr3:059135-059274	511031-511043	-0.197357	-0.18295	-0.05531	-0.01013	-0.25606	-0.312352	-0.15582	-0.31066	-0.36944	0.06399	0.087705
223	chr3:059315-059594	511049-511075	-0.384052	-0.243115	-0.22148	0.072565	-0.46487	-0.484223	-0.269912	-0.34436	-0.393607	0.106695	-0.082395
224	chr3:059615-059854	511079-511101	-0.0891517	-0.24941	0.0653	0.082985	-0.113307	-0.472108	-0.233013	0.02748	-0.242633	0.216365	0.08919
225	chr3:059955-060094	511113-511125	-0.447313	-0.53061	-0.69406	-0.23592	-0.785893	-0.916235	-0.0551	-0.51725	-0.76094	0.049295	-0.15117
226	chr3:060135-060294	511131-511145	-0.276322	-0.35726	-0.35202	-0.023115	-0.487243	-0.616322	0.201085	-0.25885	-0.535427	-0.021925	-0.18806
227	chr3:060335-060714	511151-511187	-0.10242	-0.22983	-0.203375	-0.00263	-0.150967	-0.298947	0.3078	-0.178527	-0.357283	0.091215	-0.022295
228	chr3:060775-060914	511195-511207	-0.263782	-0.0492	-0.261905	0.04714	-0.273607	-0.107555	0.493212	-0.101057	-0.17511	0.121605	-0.00044
229	chr3:060955-061094	511213-511225	-0.170785	-0.2815	-0.56297	-0.10466	-0.168133	0.0293825	0.595985	-0.295637	-0.26634	-0.01411	0.114175
230	chr3:061115-061254	511229-511241	0.120747	0.015135	-0.317875	-0.374615	0.172303	0.24813	0.616927	-0.180827	-0.14456	0.23915	0.20559
231	chr3:061335-061474	511251-511263	0.42051	-0.366115	1.49806	-0.175165	1.15207	0.152537	0.643555	0.0405933	0.0721867	-0.69182	-0.491125
232	chr3:061595-061734	511277-511289	-0.173702	-0.505295	-0.43865	-0.59911	-0.580773	-0.48332	0.196637	-0.486133	-0.51376	-0.58089	-0.47627
233	chr3:061755-061894	511293-511305	-0.2088	-0.56657	-0.6621	-0.50084	-0.370513	-0.572107	0.214835	-0.226363	-0.232773	-0.188095	-0.00306
234	chr3:061915-062054	511309-511321	0.0187017	-0.31013	0.416605	-0.09158	0.102173	-0.430163	0.070855	-0.16525	-0.433523	-0.300235	-0.37228
235	chr3:062095-062234	511327-511339	0.191997	-0.22381	0.463345	0.113395	0.0930567	-0.31057	-0.00576	0.122273	-0.185643	-0.09788	-0.080495
236	chr3:062275-062414	511345-511357	-0.0661767	-0.190655	0.3027	0.03527	-0.0952967	-0.36376	0.184685	0.0824933	-0.325247	-0.21143	-0.33462
237	chr3:062455-062594	511363-511375	-0.047355	-0.184905	0.27388	0.02669	0.01778	-0.440767	-0.60344	0.0278933	-0.276947	-0.07609	1.27794
238	chr3:062635-062774	511381-511393	0.07966	-0.07762	-0.077475	-0.03459	-0.221677	-0.26098	-0.24014	0.123017	-0.124797	0.336755	0.5643
239	chr3:062795-062934	511397-511409	-0.477103	-0.243	-0.518175	-0.07849	-0.523983	-0.495635	-0.451845	-0.298497	-0.56303	-0.27516	-0.245305
240	chr3:062995-063134	511417-511429	-0.205902	-0.183105	-0.068205	-0.088935	-0.127903	-0.300725	-0.301293	-0.07848	-0.364823	-0.2048	-0.07604
241	chr3:063155-063294	511433-511445	-0.24634	-0.18546	-0.15298	-0.15192	-0.111	-0.235035	-0.560527	-0.323083	-0.492083	-0.299105	-0.272285
242	chr3:063375-063514	511455-511467	-0.341597	-0.60232	-0.846275	-0.641785	-0.600397	-0.539265	0.0492325	-0.16373	-0.271083	-0.3202	-0.14724
243	chr3:063535-063674	511471-511483	-0.616018	-0.54297	-0.32904	-0.469955	-0.61941	-0.66756	-0.23497	-0.645067	-0.914133	-0.62219	-0.557605
244	chr3:063715-063854	511489-511501	-0.117997	-0.576875	-0.50218	-0.678845	-0.497777	-0.916377	-0.313115	-0.293567	-0.477917	-0.4368	-0.32035
245	chr3:063895-064034	511507-511519	-0.758567	-0.753185	-0.758275	-0.694395	-0.846883	-1.35285	-0.488455	-0.690073	-1.07181	-0.605215	-0.64944
246	chr3:064055-064194	511523-511535	-0.409012	-0.487345	-0.26492	-0.34631	-0.280367	-0.850143	-0.09697	-0.342103	-0.790467	-0.11131	-0.323025
247	chr3:064215-064354	511539-511551	-0.3002	-0.34971	-0.351395	-0.19987	-0.409353	-0.59819	-0.193087	-0.131467	-0.540673	-0.05362	-0.10239
248	chr3:064395-064534	511557-511569	-0.178592	-0.556155	-0.527635	-0.490625	-0.65102	-0.823863	-0.23674	-0.225443	-0.38444	0.043865	0.146525
249	chr3:064695-064854	511587-511601	0.0170467	-0.020215	-0.142995	-0.104675	-0.0791033	-0.568823	-0.14269	-0.0625267	-0.55203	-0.06563	-0.113535
250	chr3:064875-065014	511605-511617	-0.31442	-0.278445	-0.52559	-0.220835	-0.503043	-0.725365	-0.213572	-0.191133	-0.604797	0.070005	-0.06136
251	chr3:065035-065154	511621-511631	0.025475	-0.24069	-0.243305	-0.133775	-0.186103	-0.522437	-0.110605	-0.0360267	-0.40346	-0.09503	0.015595
252	chr3:065175-065314	511635-511647	0.126095	-0.027735	0.256935	0.428355	-0.165173	-0.432113	-0.0476375	-0.13317	-0.58028	-0.21658	-0.190045
253	chr3:065335-065474	511651-511663	-0.554763	-0.425215	-0.388845	-0.01069	-0.574367	-0.479762	0.18959	-0.327043	-0.60648	-0.251325	-0.13284
254	chr3:065495-065634	511667-511679	-0.281203	-0.41321	-0.30035	-0.115845	-0.65122	-0.226903	0.136382	-0.391757	-0.56729	-0.469215	-0.323395
255	chr3:065755-065914	511693-511707	0.32159	-0.11017	0.11426	0.01015	0.391693	-0.392845	0.00502	0.0594967	-0.11946	-0.22971	-0.0412
256	chr3:065935-066054	511711-511721	-0.781663	-0.638795	-0.734045	-0.19308	-0.886813	-0.749173	0.139348	-0.517507	-0.614483	-0.173595	-0.168335
257	chr3:066075-066234	511725-511739	-0.386122	-0.413395	-0.18267	0.13427	-0.603183	-0.711037	0.122095	-0.270333	-0.364813	0.11899	0.076555
258	chr3:066275-066414	511745-511757	-0.3993	-0.606805	-0.33714	-0.071875	-0.554103	-0.846065	0.273112	-0.213557	-0.363193	0.087885	0.05647
259	chr3:066435-066574	511761-511773	-0.368332	-0.567475	-0.25621	0.105045	-0.63208	-0.867217	0.262122	-0.207763	-0.421733	0.19039	0.15772
260	chr3:066675-067034	511785-511819	-0.266097	-0.61872	-0.175515	0.123745	-0.638807	-0.821257	0.063075	-0.12608	-0.363313	0.03757	0.089465
261	chr3:067215-067354	511839-511851	-0.0976417	-0.25182	0.0454	0.335515	-0.231343	-0.517158	-0.125493	0.08964	-0.36923	-0.082415	-0.1895
262	chr3:067375-067514	511855-511867	-0.393662	-0.54562	-0.20596	0.10344	-0.627313	-0.768702	-0.08351	-0.17606	-0.561113	-0.179725	-0.16149
263	chr3:067555-067794	511873-511895	-0.398202	-0.65474	-0.27159	-0.017385	-0.645173	-0.886132	-0.237662	-0.391167	-0.625543	-0.39453	-0.253125
264	chr3:067835-067954	511901-511911	-0.343615	-0.60059	-0.472065	-0.135385	-0.82479	-0.822275	-0.411865	-0.300993	-0.55377	-0.63998	-0.271865
265	chr3:067975-068114	511915-511927	-0.29713	-0.474265	-0.38654	-0.19381	-0.383617	-0.539913	-0.187713	-0.326887	-0.48266	-0.399905	-0.32588
266	chr3:068135-068274	511931-511943	-0.442538	-0.53753	-0.615205	-0.44298	-0.533713	-0.419942	-0.04636	-0.4951	-0.447823	-0.548495	-0.338495
267	chr3:068315-068454	511949-511961	0.193837	-0.307815	-0.62817	-0.55465	-0.48247	-0.500733	0.22018	-0.379837	-0.141587	-0.06	0.094505
268	chr3:068655-068794	511983-511995	0.249925	-0.25633	0.574085	-0.005645	0.215937	0.252355	0.51979	0.145817	0.281543	0.243495	0.17517
269	chr3:068895-069314	512007-512047	-0.162202	-0.628445	-0.315195	-0.28059	-0.101187	-0.312617	0.25994	-0.21091	-0.258433	0.020345	0.18501
270	chr3:069375-069674	512055-512083	-0.0569933	-0.384845	-0.00588	-0.20752	-0.146803	-0.50181	-0.111525	-0.189743	-0.596273	-0.448645	-0.37911
271	chr3:069715-069994	512089-512115	-0.30413	-0.252685	-0.18424	-0.147875	-0.460943	-0.452917	-0.629378	-0.142157	-0.543123	-0.55569	-0.40068
272	chr3:070095-070234	512127-512139	-0.417332	-0.521735	-1.22395	-0.616845	-0.8488	-0.631975	-0.76551	-0.41928	-0.27835	-0.46145	-0.216935
273	chr3:070255-070374	512143-512153	0.503205	-0.153655	0.6892	-0.021485	0.230797	-0.217312	-0.740055	0.644627	-0.0296533	-0.36667	-0.222385
274	chr3:070415-070574	512159-512173	0.0420933	-0.284145	-0.14733	0.201505	0.326907	-0.382335	-0.695183	-0.0295867	-0.268777	-0.455735	-0.45111
275	chr3:070595-070714	512177-512187	0.801792	0.30856	1.02881	0.488835	1.17381	0.382742	-0.68971	1.13975	0.312713	-0.17205	-0.26176
276	chr3:070775-070974	512195-512213	0.03564	-0.02857	-0.32972	-0.00996	-0.162923	-0.0521925	-0.862945	0.14094	0.0661767	0.09001	-0.131175
277	chr3:071015-071154	512219-512231	0.29439	0.16866	0.383095	0.30511	0.476313	0.420382	-0.73879	0.342193	0.177067	0.185645	-0.02456
278	chr3:071215-071354	512239-512251	0.176968	0.010405	-0.044455	0.04519	0.205527	0.521972	-0.651575	0.185417	0.248633	0.3603	0.228295
279	chr3:071395-071534	512257-512269	-0.039945	-0.411005	-0.24062	-0.18063	NaN	0.02059	-0.915682	0.6306	0.31955	0.570005	0.27872
280	chr3:071695-071954	512287-512311	0.602188	0.922705	-0.148575	0.686625	0.31882	0.880997	-0.77721	1.15299	1.11619	-0.213355	-0.21122
281	chr3:071975-072134	512315-512329	0.869398	1.37709	0.304465	1.19649	0.6631	1.60273	-0.037135	1.49193	1.50243	-0.245725	-0.4055
282	chr3:072175-072314	512335-512347	1.25976	1.61731	0.74684	1.4928	1.10007	1.79674	0.176303	1.72927	2.0516	-0.43637	-0.384045
283	chr3:072355-072494	512353-512365	1.01991	1.55891	0.889315	1.51438	0.887783	1.69154	-0.0114025	1.41223	1.97765	-0.583585	-0.510375
284	chr3:072515-072674	512369-512383	1.08355	1.80977	0.67124	1.47486	1.17808	2.1359	0.848475	1.47996	2.0674	-0.6473	-0.537405
285	chr3:072715-072854	512389-512401	1.26175	1.71549	0.72705	1.36896	1.10452	1.92419	0.931172	1.47124	2.19651	-0.545335	-0.443295
286	chr3:072895-073034	512407-512419	1.65542	1.88319	0.722755	1.64888	1.52342	2.27023	0.774918	1.64879	2.62421	-0.143595	-0.152695
287	chr3:073095-073234	512427-512439	1.511	1.98742	0.84059	1.59594	1.62679	2.28892	0.380465	1.45008	2.3185	-0.437245	-0.195835
288	chr3:073275-073414	512445-512457	1.58279	1.97652	0.746895	1.41945	1.4082	2.15374	0.494758	1.57731	2.29026	-0.046475	-0.00463
289	chr3:073435-073594	512461-512475	1.45077	1.67859	0.369675	0.973585	1.66297	2.33729	0.524915	1.26419	2.06276	-0.28188	-0.092065
290	chr3:073615-073754	512479-512491	1.35484	1.69648	0.35711	0.72571	1.69692	2.42744	0.379632	1.08242	1.99159	-0.27756	-0.15527
291	chr3:073775-073914	512495-512507	1.35566	1.52399	0.421775	0.64203	1.51179	2.23392	0.53935	0.89072	1.84926	-0.007575	0.01724
292	chr3:073995-074134	512517-512529	1.10512	1.14186	0.46077	0.73088	1.28365	1.66783	-0.21331	0.751163	1.49725	0.4262	0.43493
293	chr3:074235-074374	512541-512553	-0.063545	-0.37851	-0.31622	-0.4686	0.0242067	-0.01067	-0.796647	-0.20737	0.122673	-0.33815	-0.14522
294	chr3:074395-074534	512557-512569	-0.30766	-0.36481	-0.672715	-0.74689	-0.331887	-0.134805	-1.02329	-0.300373	-0.00784	-0.31131	-0.03725
295	chr3:074595-074734	512577-512589	-0.07223	0.395135	-0.049755	0.46238	-0.411117	0.191692	-0.836592	-0.541867	-0.29002	0.239085	0.323375
296	chr3:074795-075094	512597-512625	-0.212732	0.336855	-0.08452	0.35592	0.0919767	0.526275	-0.710697	-0.309167	-0.08038	-0.073785	-0.030855
297	chr3:075135-075274	512631-512643	-0.56339	0.067595	-0.41632	-0.09513	-0.23805	0.490905	-0.664112	-0.603273	-0.30164	-0.225905	-0.155565
298	chr3:075295-075434	512647-512659	0.618683	0.495795	0.09282	0.329035	0.759393	0.95685	-0.355922	0.0716333	0.382617	0.21011	0.2569
299	chr3:075535-075674	512671-512683	0.406613	0.679485	-0.25838	0.11341	0.372023	0.96843	0.304793	0.27571	0.642917	0.61491	0.75922
300	chr3:075695-075854	512687-512701	0.59132	0.8958	0.205105	0.412735	0.765457	1.17606	0.528405	0.105137	0.540477	0.55641	0.62162
301	chr3:075995-076074	512717-512723	0.810483	1.42466	0.35983	1.3218	0.764377	1.55444	0.348332	0.626677	0.946143	1.22432	1.00962
302	chr3:077265-077344	512844-512850	0.403987	1.15664	0.677705	0.996435	0.270673	1.05036	0.492698	0.513967	0.56352	0.86034	0.9958
303	chr3:077425-077584	512860-512874	0.221252	1.13891	0.59477	1.11152	0.271657	1.28904	0.657297	0.174483	0.64448	0.929435	0.949775
304	chr3:077605-077764	512878-512892	0.289468	1.2119	0.54259	0.97084	0.75162	1.56315	0.709337	0.01184	0.54008	0.76166	0.72013
305	chr3:077845-077984	512902-512914	0.386935	1.02113	0.134125	0.569055	0.828713	1.72889	0.872178	0.127377	0.86727	0.45863	0.647805
306	chr3:078005-078144	512918-512930	1.02358	0.470215	0.52314	0.33925	1.70207	1.61381	0.606563	0.600393	1.623	0.724125	0.725255
307	chr3:078185-078324	512936-512948	1.17101	-0.298455	0.28618	-0.349135	1.90939	1.4965	0.640493	1.05575	1.50743	0.300585	0.104015
308	chr3:078405-078564	512958-512972	1.10333	-0.8122	1.40091	-0.83852	1.3656	0.06868	-0.0557825	1.76509	0.593005	-1.73426	-1.30109
309	chr3:078605-078764	512978-512992	0.135632	-1.33855	-0.619245	-0.99406	-0.247037	-0.976245	-0.4753	-0.14885	-0.490477	-0.36062	0.08771
310	chr3:078785-078904	512996-513006	-0.583467	-1.55183	-1.00633	-1.17033	-0.60373	-1.25533	-0.625923	-0.600677	-0.889617	-0.059415	0.0248
311	chr3:079045-079184	513022-513034	-0.159467	0.10824	-0.030475	0.722965	-0.0162433	0.0899	0.169648	-0.49158	-0.10426	0.52923	0.684455
312	chr3:079225-079364	513040-513052	-0.14662	-0.06189	0.222465	0.347725	-0.157823	-0.0162025	0.174347	-0.0990367	-0.42361	0.102065	0.263965
313	chr3:079405-079544	513058-513070	-0.402155	-0.52789	-0.452315	-0.0235	-0.515523	-0.535045	0.0645	-0.38265	-0.80951	-0.063215	0.012565
314	chr3:079585-079844	513076-513100	-0.0601883	-0.45949	-0.131095	-0.1884	-0.0894133	-0.542358	0.160287	-0.04461	-0.580573	-0.146335	-0.22779
315	chr3:079905-080044	513108-513120	-0.364337	-0.97848	-0.672315	-0.787855	-0.76832	-1.16629	-0.10286	-0.639867	-0.71247	-0.267	-0.340425
316	chr3:080085-080224	513126-513138	-0.4131	-0.92182	-0.83679	-0.646275	-0.5771	-1.1604	-0.112397	-0.29399	-0.800543	-0.280585	-0.416645
317	chr3:080305-080644	513148-513180	-0.0431183	-0.6926	-0.27131	-0.19727	-0.376447	-0.81138	-0.585862	-0.08168	-0.418693	-0.071075	-0.0887
318	chr3:080685-080924	513186-513208	-0.245622	-0.937855	-0.833005	-0.625615	-0.68732	-1.10817	-0.767282	-0.23198	-0.547787	-0.30432	-0.3568
319	chr3:081005-081144	513218-513230	-0.0456133	-0.6454	-0.282425	-0.30038	-0.450437	-0.936787	-0.56193	-0.376763	-0.345017	-0.09739	-0.238585
320	chr3:081245-081384	513242-513254	-0.404547	-0.945865	-0.74347	-0.823375	-0.527007	-1.05587	-0.562253	-0.29135	-0.75562	-0.31545	-0.317695
321	chr3:081405-081524	513258-513268	-0.207925	-0.848105	-0.622265	-0.622385	-0.51848	-1.0133	-0.63095	-0.236807	-0.46379	0.015365	0.03358
322	chr3:081605-081844	513278-513300	0.151973	-0.380955	0.05588	-0.300415	-0.126307	-0.401165	-0.364507	-0.0493133	-0.411937	0.107655	0.04
323	chr3:081905-082044	513308-513320	-0.00453167	-0.43712	-0.435665	-0.50472	-0.395847	-0.574275	-0.44456	-0.0869967	-0.157357	0.500855	0.640745
324	chr3:082085-082224	513326-513338	-0.219997	-0.66932	-0.77985	-0.83004	-0.347573	-0.557183	-0.49988	-0.260693	-0.190073	0.181465	0.491295
325	chr3:082245-082384	513342-513354	0.59376	0.233445	0.09968	0.2089	0.50367	0.099015	0.370623	0.099745	0.32665	0.491765	0.63755
326	chr3:083205-083344	513438-513450	0.206797	0.93512	0.39263	0.69035	0.476953	0.736598	0.65428	-0.0499833	0.46905	0.08271	0.11298
327	chr3:083365-083504	513454-513466	0.27782	1.05862	0.257775	0.74401	0.448427	1.05473	0.598932	-0.0738567	0.42327	0.037595	0.211
328	chr3:083745-083884	513492-513504	0.339303	1.17409	0.077355	0.739055	0.516757	1.14551	0.341363	-0.0299867	0.616223	0.10515	NaN
329	chr3:083945-084064	513512-513522	0.424982	1.04692	-0.2509	0.39658	0.55461	1.18666	0.371455	-0.0406833	0.543383	0.064405	NaN
330	chr3:092095-092314	514327-514347	0.157523	0.747785	0.5538	0.973225	0.447833	1.10613	-0.09051	0.138383	0.33693	0.17798	-0.015005
331	chr3:092335-092474	514351-514363	1.07225	1.04606	0.932485	1.27502	1.33716	1.34868	-0.302503	0.74287	0.753337	0.092555	0.270295
332	chr3:092555-092694	514373-514385	0.828187	0.678335	0.235215	0.52563	0.794653	1.02391	-0.0701525	0.13291	0.823947	0.4188	0.32427
333	chr3:092735-093094	514391-514425	0.123898	0.608055	0.333435	0.67856	0.37938	0.860322	-0.23717	-0.0821667	0.28008	0.08288	0.06485
334	chr3:093115-093414	514429-514457	-0.036995	0.15672	-0.0293	0.214625	0.2786	0.294123	-0.18631	-0.17627	-0.275063	-0.15665	-0.373225
335	chr3:093435-093574	514461-514473	-0.23692	-0.170315	-0.191785	-0.13641	0.08492	-0.29972	-0.0891475	-0.4609	-0.506007	-0.311095	-0.420535
336	chr3:093595-093734	514477-514489	-0.000863333	-0.09377	-0.142515	-0.06132	0.16209	-0.172618	0.0484875	-0.165323	-0.47268	-0.327045	-0.40108
337	chr3:093755-093894	514493-514505	-0.201525	-0.289505	-0.226845	-0.327	-0.305797	-0.475137	-0.0194125	-0.36148	-0.62366	-0.39576	-0.47332
338	chr3:093935-094074	514511-514523	-0.349962	-0.16584	-0.218535	-0.133635	-0.201457	-0.546465	-0.076285	-0.197493	-0.537827	-0.603725	-0.65046
339	chr3:094095-094234	514527-514539	-0.197682	-0.3279	-0.031805	-0.392045	-0.170763	-0.48446	0.15142	-0.209577	-0.60022	-0.566835	-0.82065
340	chr3:094255-094394	514543-514555	-0.0610967	-0.314235	-0.555555	-0.377625	-0.346663	-0.67581	0.22864	-0.27997	-0.571447	-0.705785	-0.654895
341	chr3:094535-094674	514571-514583	-0.488093	-0.399415	-0.607225	-0.49007	-0.8218	-0.72093	0.00892	-0.323243	-0.565663	-0.494045	-0.605235
342	chr3:094695-094834	514587-514599	-0.451655	-0.348625	-0.775905	-0.414195	-0.56949	-0.666935	0.0053675	-0.427837	-0.826077	-0.312895	-0.46936
343	chr3:094855-094994	514603-514615	-0.398808	-0.37377	-0.705785	-0.232255	-0.43962	-0.475332	0.0657375	-0.191537	-0.595127	-0.16836	-0.314015
344	chr3:095015-095154	514619-514631	-0.466778	-0.2931	-0.40621	-0.255245	-0.528263	-0.578677	0.12475	-0.306377	-0.660003	-0.269085	-0.41918
345	chr3:095175-095314	514635-514647	-0.615088	-0.528695	-0.75285	-0.401435	-0.754143	-0.75806	-0.0282025	-0.474343	-0.76102	-0.448275	-0.495795
346	chr3:095335-095474	514651-514663	-0.484717	-0.520095	-1.00143	-0.440455	-0.59734	-0.609847	0.01302	-0.231197	-0.779197	-0.666625	-0.5862
347	chr3:095495-095634	514667-514679	-0.416913	-0.4607	-0.129605	-0.37549	-0.31304	-0.40903	0.24079	-0.381127	-0.692473	-0.689605	-0.621215
348	chr3:095655-095794	514683-514695	-0.53576	-0.45245	-0.651035	-0.498075	-0.40711	-0.202453	-0.100335	-0.617687	-0.385377	-0.42561	-0.338545
349	chr3:095875-096014	514705-514717	-0.01411	-0.61645	-0.450605	-0.83872	-0.04487	-0.725465	0.161	-0.282387	-0.52791	-0.567485	-0.61563
350	chr3:096135-096274	514731-514743	-0.551973	-0.52482	-0.48179	-0.310615	-0.48385	-0.46174	0.0831775	-0.450557	-0.78704	-0.491175	-0.632375
351	chr3:096295-096434	514747-514759	-0.840835	-0.88357	-0.83005	-0.68648	-0.98978	-1.11104	0.0055375	-0.683083	-1.07141	-0.493855	-0.687855
352	chr3:096495-096614	514767-514777	-0.372502	-0.833825	-0.45171	-0.508855	-0.624413	-0.74354	-0.203253	-0.31779	-0.739767	-0.27367	-0.4021
353	chr3:096635-096754	514781-514791	-0.729275	-0.984905	-0.830185	-0.62314	-1.00928	-1.19875	-0.227142	-0.36853	-0.901587	-0.293915	-0.485355
354	chr3:096775-096914	514795-514807	-0.52068	-1.16582	-0.976555	-0.756035	-0.927463	-1.21134	-0.21052	-0.202243	-0.925863	-0.389455	-0.549805
355	chr3:096955-097094	514813-514825	-0.36194	-1.1759	-0.512575	-0.775285	-0.72826	-1.24527	-0.242445	-0.247627	-0.723593	-0.120715	-0.1017
356	chr3:097115-097234	514829-514839	-0.58508	-1.32212	-1.01794	-0.789855	-0.99482	-1.2403	-0.372758	-0.18365	-0.847177	-0.1393	-0.310435
357	chr3:097275-097414	514845-514857	-0.221553	-1.14841	-0.48027	-0.64341	-0.479503	-1.1667	-0.060215	0.607273	-0.380463	-0.096415	-0.19782
358	chr3:097435-097574	514861-514873	-0.245763	-1.33106	-0.683965	-0.856055	-0.81794	-1.19755	-0.29199	-0.0494267	-0.334473	-0.01098	0.0202
359	chr3:097615-097754	514879-514891	-0.301967	-0.945225	-0.2599	-0.42746	-0.179067	-0.928913	-0.13574	-0.182427	-0.638773	-0.051045	-0.02388
360	chr3:097875-098014	514905-514917	-0.183277	-1.10205	-0.60595	-0.592395	-0.471307	-1.02474	-0.351278	-0.174613	-0.59888	-0.042105	-0.04933
361	chr3:098035-098154	514921-514931	-0.583087	-1.12067	-0.921675	-0.776035	-0.76853	-1.17315	-0.122798	-0.466487	-0.8077	-0.08085	-0.12679
362	chr3:098175-098314	514935-514947	0.210353	-0.66951	-0.252525	-0.1954	-0.0122067	-0.600738	0.031985	0.111283	-0.30509	0.262235	0.060525
363	chr3:098475-098614	514965-514977	-0.46464	-1.21585	-0.79502	-0.709645	-0.838887	-1.14044	-0.0742875	-0.354297	-0.688003	0.00321	-0.090155
364	chr3:098695-098914	514987-515007	-0.069465	-1.01591	-0.392365	-0.4118	-0.405673	-0.959795	0.117682	-0.10599	-0.43855	0.14601	0.010225
365	chr3:098935-099154	515011-515031	-0.339033	-0.9684	-0.566125	-0.411645	-0.66199	-1.02846	0.218252	-0.195827	-0.578007	0.078305	-0.055915
366	chr3:099175-099534	515035-515069	-0.291167	-1.00077	-0.477945	-0.46707	-0.67239	-1.06469	0.16075	-0.256227	-0.57806	0.05664	-0.00028
367	chr3:099635-099794	515081-515095	-0.00278167	-0.898175	-0.56756	-0.549445	-0.502703	-1.01637	-0.223362	-0.136117	-0.26064	0.164565	0.217765
368	chr3:099915-100054	515109-515121	0.0224183	-0.71465	-0.136425	-0.28884	-0.0994433	-0.692218	-0.124963	-0.103913	-0.486823	0.08907	0.05259
369	chr3:100075-100354	515125-515151	-0.395505	-0.79859	-0.64715	-0.59588	-0.723533	-0.859337	-0.156098	-0.357587	-0.5322	-0.03186	-0.0582
370	chr3:100455-100654	515163-515181	-0.52399	-0.89232	-0.780025	-0.75664	-0.910077	-0.955527	-0.21805	-0.368023	-0.578973	0.04613	0.130995
371	chr3:100835-100974	515201-515213	-0.289128	-0.51386	-0.658635	-0.53516	-0.576353	-0.39085	-0.129745	-0.36815	-0.37146	0.00606	0.164985
372	chr3:101075-101194	515225-515235	-0.220273	-0.44191	-0.30897	-0.56545	-0.518853	-0.274655	0.180675	-0.30377	-0.24031	-0.07047	0.062715
373	chr3:101235-101494	515241-515265	0.225205	0.055205	-0.26578	-0.211825	-0.240067	-0.05128	0.08014	-0.06492	-0.00104333	0.00264	0.436325
374	chr3:101515-101654	515269-515281	0.106725	0.127465	-0.38696	-0.095465	-0.00170333	0.182248	-0.514428	-0.07115	0.19722	-0.021825	0.470415
375	chr3:101695-101834	515287-515299	0.141808	-0.298795	-0.519015	-0.591675	-0.00853333	0.115712	-0.46222	-0.05997	0.0167467	-0.076035	0.28406
376	chr3:101995-102134	515317-515329	0.457688	0.8875	0.39688	0.86661	0.774587	1.1316	-0.0706975	0.291505	0.372647	0.593655	0.828585
377	chr3:102155-102294	515333-515345	0.02466	0.589585	0.031075	0.593895	0.07246	0.774138	-0.186105	0.0541867	0.33175	0.704705	0.824515
378	chr3:102335-102474	515351-515363	0.200583	0.831535	0.43294	0.87677	0.25864	0.636003	-0.68363	0.421157	0.23293	0.55964	0.56068
379	chr3:102495-102634	515367-515379	-0.136643	0.72789	0.10626	0.702315	-0.00157333	0.24624	-0.19692	-0.0184667	-0.0743867	0.420645	0.38452
380	chr3:102655-102774	515383-515393	-0.0635283	0.578585	-0.186715	0.711535	-0.42034	0.0771025	-0.14555	0.0851267	-0.0969767	0.4603	0.28624
381	chr3:102815-102954	515399-515411	-0.121918	0.640645	0.156845	0.80731	-0.24548	0.125245	-0.1288	0.0619833	-0.23572	0.18561	0.08301
382	chr3:103055-103214	515423-515437	0.0626583	0.675075	1.17534	0.9684	0.487913	0.101943	0.375908	-0.175283	-0.397683	-0.170055	0.029625
383	chr3:103255-103394	515443-515455	0.04238	0.554005	0.55615	0.606155	-0.252523	0.0955	-0.0993225	-0.11131	-0.136453	0.04111	0.268375
384	chr3:103555-103694	515473-515485	-0.245242	0.211745	-0.10371	0.06879	-0.20123	0.03942	-0.470683	-0.104557	-0.314597	-0.139865	-0.225295
385	chr3:103735-103874	515491-515503	0.114247	0.520315	0.405005	0.592315	0.180723	0.424007	-0.0767275	0.07989	0.113543	0.333675	0.255525
386	chr3:103915-104054	515509-515521	-0.131202	0.356685	-0.10746	0.389705	0.00825	0.333143	0.086365	0.08067	-0.0643067	0.079255	0.199635
387	chr3:104075-104214	515525-515537	-0.237105	0.16717	-0.16554	0.45727	-0.30642	0.121118	-0.109965	-0.14578	-0.33141	0.061695	0.028905
388	chr3:104255-104394	515543-515555	-0.34761	-0.005145	-0.176875	0.259185	-0.35551	-0.0130875	-0.304932	-0.529843	-0.30282	-0.13307	-0.012395
389	chr3:104555-104694	515573-515585	0.36789	0.15923	0.88182	0.66473	0.25937	0.118633	-0.30032	0.331067	0.35163	0.18628	0.18062
390	chr3:104715-104854	515589-515601	-0.174742	0.08084	0.05852	0.46289	-0.416693	-0.133823	-0.178088	-0.07463	-0.00525667	0.239925	0.165425
391	chr3:104875-105014	515605-515617	0.250305	0.103055	0.9375	0.617005	0.524303	-0.167217	-0.228595	-0.09769	-0.22244	0.07453	-0.008425
392	chr3:105135-105254	515631-515641	-0.433782	-0.228025	-0.02996	0.13073	-0.451573	-0.613692	-0.358463	-0.119273	-0.506037	-0.45523	-0.40435
393	chr3:105275-105414	515645-515657	0.0930733	-0.11746	0.35509	0.104665	0.0152267	-0.32755	-0.124952	-0.111603	-0.453613	-0.45843	-0.360155
394	chr3:105435-105574	515661-515673	0.390157	-0.00398	0.755345	0.15378	0.4187	-0.259883	-0.10555	0.28137	-0.0610467	-0.39527	-0.199175
395	chr3:105715-105854	515689-515701	-0.0204033	0.16061	0.26908	0.21549	0.150367	0.330933	0.25317	-0.190363	-0.0201267	0.173295	0.16284
396	chr3:105895-106034	515707-515719	0.157325	0.231535	0.621775	0.359185	0.283383	0.22348	0.0782225	-0.03283	-0.1433	0.012995	0.05828
397	chr3:106075-106214	515725-515737	-0.353448	0.0055	0.00337	0.023085	-0.51121	-0.358585	-0.0058425	-0.582057	-0.596553	-0.10975	-0.26447
398	chr3:106235-106374	515741-515753	2.17061	1.07808	2.02164	1.36325	2.46078	1.49508	0.330558	1.16561	0.501713	-0.01349	-0.049355
399	chr3:106415-106554	515759-515771	0.48805	0.43043	0.68346	0.472415	1.05627	0.183095	0.18231	0.0542367	-0.311113	-0.218575	-0.24052
400	chr3:106575-106714	515775-515787	-0.273257	-0.093615	-0.381215	-0.02648	-0.424933	-0.28274	-0.129527	-0.26963	0.108687	-0.164465	0.01678
401	chr3:106735-106874	515791-515803	-0.256002	0.071035	0.07213	0.1722	-0.23584	0.087475	0.267435	-0.47253	-0.322673	-0.23038	-0.22651
402	chr3:106975-107114	515815-515827	-0.0729717	0.44647	-0.145835	0.11876	0.12867	0.414202	0.158645	-0.328793	-0.255483	-0.217985	-0.210155
403	chr3:107175-107434	515835-515859	0.141548	0.63457	0.19342	0.480695	0.23413	0.667822	0.346567	-0.04153	0.21442	0.17945	0.36659
404	chr3:107495-107634	515867-515879	0.638683	0.818465	0.43734	0.767215	0.507427	0.927205	0.49374	0.55197	1.17906	0.60512	1.04381
405	chr3:107675-107814	515885-515897	0.767555	0.836355	0.968685	0.896845	0.799847	0.911573	0.0222125	0.65916	0.723077	0.175225	0.68373
406	chr3:107955-108094	515913-515925	0.00405	0.26828	0.362585	0.39243	0.0257167	0.0908675	-0.104053	-0.3879	-0.14163	-0.386645	-0.526275
407	chr3:108115-108254	515929-515941	0.15837	0.374205	0.27974	0.469705	0.621397	0.211305	-0.08708	-0.206713	-0.144263	-0.511445	-0.39584
408	chr3:108275-108394	515945-515955	-0.04725	0.205145	-0.25996	0.11444	-0.383333	0.06354	0.0211875	-0.364183	-0.272143	-0.800745	-0.46536
409	chr3:108435-108574	515961-515973	0.0771	0.370965	0.19014	0.298435	-0.153197	0.175875	0.126163	-0.02922	0.198693	-0.481225	-0.333915
410	chr3:108595-108734	515977-515989	-0.130773	0.044055	-0.432395	-0.09248	-0.35151	0.167912	-0.0153825	-0.1068	0.0581933	-0.37725	-0.236825
411	chr3:108775-108894	515995-516005	0.0772883	0.360865	-0.237745	-0.121935	0.0140833	0.2703	-0.050925	-0.188913	0.22691	-0.05115	0.291625
412	chr3:108995-109134	516017-516029	0.299798	-0.08586	-0.171325	-0.21978	0.427347	-0.117615	-0.31904	0.03763	0.265193	-0.19873	0.10481
413	chr3:109175-109314	516035-516047	0.00383833	-0.2578	-0.00656	-0.267785	-0.18606	-0.282035	0.444732	-0.11412	-0.23497	-0.72843	-0.464355
414	chr3:109355-109494	516053-516065	-0.431633	-0.53995	-0.484885	-0.547825	-0.513997	-0.570805	0.311985	-0.35238	-0.531343	-0.90237	-0.756665
415	chr3:109515-109634	516069-516079	-0.142178	-0.55014	-0.27387	-0.58418	-0.288627	-0.647203	0.282203	-0.275873	-0.539247	-0.76231	-0.666395
416	chr3:109675-109794	516085-516095	-0.14069	-0.46623	-0.259895	-0.44837	-0.2716	-0.700773	0.222302	-0.21668	-0.283707	-0.6075	-0.41379
417	chr3:109815-109974	516099-516113	-0.350402	-0.615295	-0.499665	-0.496185	-0.537793	-0.6542	0.182688	-0.303683	-0.556613	-0.57491	-0.38491
418	chr3:109995-110354	516117-516151	-0.181182	-0.33505	-0.230295	-0.259275	-0.323387	-0.579512	0.0461725	-0.130347	-0.277943	-0.265785	-0.21537
419	chr3:110395-110634	516157-516179	-0.001605	-0.196755	-0.279975	-0.184735	-0.12608	-0.47423	-0.002095	-0.0299233	-0.129843	-0.07427	0.097485
420	chr3:110735-111014	516191-516217	0.116597	0.180885	-0.34472	0.162165	-0.18457	-0.160153	-0.101943	0.124523	0.0795533	0.03582	0.2002
421	chr3:111055-111194	516223-516235	-0.200257	0.108145	-0.32306	0.0746	-0.468483	-0.45316	-0.101835	-0.414287	-0.176893	-0.078425	0.18199
422	chr3:111235-111374	516241-516253	-0.153032	0.05135	-0.226035	0.080315	-0.381457	-0.367605	-0.12904	-0.315213	-0.102183	0.07629	0.366685
423	chr3:111395-111534	516257-516269	0.228228	0.143655	-0.391705	0.12741	-0.15189	-0.068105	0.442525	-0.188983	0.00785333	0.353305	0.54497
424	chr3:111595-111734	516277-516289	0.184907	0.27134	0.434565	0.406165	0.18833	0.200488	-0.106195	-0.378323	-0.10528	0.312885	0.41603
425	chr3:111835-111974	516301-516313	0.248807	0.16748	-0.028585	0.233305	0.165573	0.0314275	0.354397	-0.112937	0.2054	0.33629	0.52154
426	chr3:112015-112154	516319-516331	0.158818	0.081755	0.308855	0.152115	0.101127	-0.215865	-0.317698	-0.16762	-0.568463	-0.29978	0.071285
427	chr3:112175-112314	516335-516347	-0.476075	-0.26364	-0.639975	-0.567125	-0.68976	-0.618255	-0.514097	-0.47362	-0.408753	-0.32088	0.011195
428	chr3:112475-112594	516365-516375	0.365662	-0.23019	-0.28734	-0.33427	0.0379333	-0.698315	-0.362955	0.07653	0.00101333	-0.02115	0.310295
429	chr3:112615-112754	516379-516391	-0.24615	-0.599515	-0.47425	-0.551145	-0.406163	-0.84223	-0.428837	-0.169617	-0.172583	-0.087055	-0.098035
430	chr3:112775-112914	516395-516407	-0.412752	-0.677295	-0.46918	-0.75122	-0.214523	-1.16698	-0.157922	-0.725073	-0.893023	-0.56884	-0.430055
431	chr3:112955-113074	516413-516423	-0.346055	-0.914195	-0.81769	-1.0749	-0.32721	-1.02298	-0.13948	-0.11442	-0.54942	-0.520065	-0.202185
432	chr3:113135-113274	516431-516443	-0.414872	-0.902975	-0.97673	-0.98923	-0.625017	-1.09822	-0.206487	-0.420897	-0.45183	-0.177855	0.230895
433	chr3:113295-113414	516447-516457	0.0631183	-0.16688	-0.211005	-0.23112	-0.293887	-0.287235	0.176515	0.0783	-0.201137	-0.04948	0.08238
434	chr3:113435-113574	516461-516473	-0.461025	-0.48786	-0.85378	-0.516845	-0.89658	-0.8866	-0.0301225	-0.59623	-0.638273	-0.10814	-0.01816
435	chr3:113595-113734	516477-516489	-0.226145	-0.25454	-0.21275	-0.1589	-0.233537	-0.437405	-0.18256	-0.377797	-0.498467	0.06022	0.23471
436	chr3:113775-113914	516495-516507	0.09816	0.003035	-0.350635	0.18487	0.50212	-0.111495	0.195655	-0.03774	0.0864533	0.265395	0.558925
437	chr3:113975-114114	516515-516527	-0.0426717	0.29451	0.349035	0.63742	-0.402417	0.090655	0.442427	-0.269833	0.04709	0.48952	0.908725
438	chr3:114135-114274	516531-516543	-0.205968	0.147475	-0.009235	0.274885	0.0821133	0.492365	0.362708	-0.278693	0.173367	0.31739	0.482245
439	chr3:114375-114514	516555-516567	0.945422	-0.720065	0.25724	-1.24508	0.249285	-0.10326	0.537767	2.25688	0.49681	-1.73635	-0.94086
440	chr3:114595-114734	516577-516589	-0.331125	-0.47424	-0.5027	-0.615895	0.110277	-0.422845	0.371188	-0.504047	-0.352523	0.323505	0.608805
441	chr3:114775-115214	516595-516637	-0.0994267	-0.33943	-0.557805	-0.41336	-0.153257	-0.132422	-0.0543125	-0.168593	0.07196	0.00133	0.290345
442	chr3:115295-115534	516647-516669	0.04337	-0.333685	-0.49035	-0.531645	-0.197663	-0.513317	-0.307932	-0.149443	-0.01765	-0.06912	0.191625
443	chr3:115575-115734	516675-516689	-0.0333617	-0.583355	-0.76759	-0.7298	-0.450347	-0.588183	-0.0500525	-0.164077	-0.19766	-0.21945	0.03578
444	chr3:115755-115914	516693-516707	-0.321045	-0.635625	-0.773135	-0.897245	-0.4032	-0.572982	-0.0106725	-0.36847	-0.320293	-0.29962	-0.251985
445	chr3:115935-116074	516711-516723	-0.637572	-0.47562	-0.92301	-0.97604	-0.641027	-0.40633	0.0360525	-0.603187	-0.58775	-0.25013	0.04519
446	chr3:116155-116314	516733-516747	-0.026855	-0.0953	-0.350225	-0.44343	0.157997	0.308745	0.184053	-0.202893	-0.0789667	0.05074	0.194245
447	chr3:116375-116534	516755-516769	-0.0802667	-0.15051	-0.39297	-0.55432	-0.0894633	0.18561	0.12118	-0.282293	-0.0324433	-0.14779	0.16868
448	chr3:116575-116734	516775-516789	-0.12452	-0.13085	-0.392785	-0.447525	-0.118607	0.197142	0.150147	-0.426397	-0.120747	-0.17757	0.1728
449	chr3:116815-116954	516799-516811	-0.43202	-0.364985	-0.29353	-0.804385	-0.3889	-0.135398	-1.01968	-0.542863	-0.416263	-0.40448	-0.07737
450	chr3:116995-117114	516817-516827	-0.432113	-0.43196	-0.78028	-0.641115	-0.386397	-0.392545	-0.91504	-0.37262	-0.454393	-0.45126	-0.07865
451	chr3:117175-117314	516835-516847	-0.322023	-0.42671	-0.375755	-0.49956	-0.460303	-0.523848	-0.968272	-0.63181	-0.69604	-0.24294	-0.058715
452	chr3:117355-117494	516853-516865	-0.0627433	-0.04919	-0.505755	-0.13906	-0.314353	-0.329405	-0.479868	0.0429067	-0.25453	-0.06782	0.220915
453	chr3:117535-117774	516871-516893	-0.344408	-0.27478	-0.58383	-0.351475	-0.439157	-0.48907	-0.708995	-0.0679567	-0.48996	-0.14343	-0.043355
454	chr3:117795-117914	516897-516907	-0.137995	-0.062685	-0.221945	-0.210725	-0.268247	-0.458512	-0.002795	-0.0341933	-0.467203	-0.320705	-0.000215
455	chr3:117935-118074	516911-516923	-0.456373	-0.221765	-0.57156	-0.336225	-0.605983	-0.494695	-0.0322425	-0.260753	-0.64568	-0.43276	-0.10164
456	chr3:118115-118234	516929-516939	-0.491097	-0.375025	-0.539175	-0.410545	-0.63099	-0.504955	-0.108453	-0.499887	-0.570683	-0.17138	-0.14613
457	chr3:118255-118394	516943-516955	-0.34981	-0.239895	-0.54463	-0.309995	-0.62405	-0.119233	-0.0921475	-0.308397	-0.132787	-0.23495	0.008815
458	chr3:118575-118714	516975-516987	-0.215243	-0.254195	-0.252415	-0.398405	-0.300877	-0.216622	-0.157122	-0.28573	-0.378823	-0.35744	-0.02087
459	chr3:118735-118874	516991-517003	-0.46607	-0.403635	-0.838195	-0.539905	-0.613207	-0.334483	-0.628997	-0.349363	-0.338117	-0.25317	-0.04785
460	chr3:118915-119054	517009-517021	-0.126387	-0.01085	-0.24835	-0.068505	-0.0676133	-0.0815925	-0.326645	-0.211513	-0.25647	-0.223455	0.138615
461	chr3:119075-119214	517025-517037	0.04968	0.00878	-0.161405	-0.15926	0.0935833	0.107912	-0.21113	-0.170543	-0.0637633	-0.05279	0.26394
462	chr3:119235-119374	517041-517053	0.41959	0.17097	-0.135245	0.01262	0.302753	0.0553025	-0.0767375	-0.018695	-0.0148767	-0.06559	0.363325
463	chr3:119395-119534	517057-517069	0.378983	0.38287	0.208635	0.29207	0.2949	0.08598	-0.177425	0.15036	0.484417	0.402595	0.75807
464	chr3:119595-119734	517077-517089	0.26425	0.464545	0.490115	0.2977	0.302923	0.30426	-0.144487	0.10337	-0.127377	0.074515	0.290915
465	chr3:119755-119874	517093-517103	-0.34752	0.17386	-0.27938	-0.034165	-0.313653	-0.0216625	-0.51558	-0.167373	-0.41154	-0.24594	0.029545
466	chr3:119915-120054	517109-517121	-0.284167	0.1192	-0.0676	0.061235	-0.290057	0.05992	-0.291372	-0.205167	-0.358207	-0.088905	0.198355
467	chr3:120075-120194	517125-517135	-0.0561533	0.364345	-0.000785	0.047775	0.170187	0.40942	-0.257987	0.0225833	-0.181047	-0.12742	0.08578
468	chr3:120215-120354	517139-517151	0.238518	0.21445	-0.07307	-0.06374	0.552633	0.692078	-0.550408	0.243575	0.0966467	-0.110525	0.10142
469	chr3:120435-120574	517161-517173	0.08571	-0.193535	-0.43301	-0.702855	0.05838	0.006345	-0.56792	-0.233133	0.19872	-0.0797	0.110165
470	chr3:120695-120834	517187-517199	0.68354	1.27378	0.970325	0.524315	0.980723	1.0095	0.0787775	0.33605	0.65169	0.167425	0.36378
471	chr3:120895-121194	517207-517235	0.756662	1.50683	0.136995	0.731865	0.781113	1.37351	0.423035	0.649707	1.31334	0.48293	0.43096
472	chr3:121215-121354	517239-517251	0.719822	1.48865	0.28796	0.824625	0.503417	1.31287	0.16301	0.799607	1.46056	0.470395	0.540745
473	chr3:121395-121534	517257-517269	0.667992	1.28486	0.36969	0.875365	0.498967	1.10122	0.07461	0.723597	1.21665	0.26349	0.31009
474	chr3:121575-121674	517275-517283	0.61645	1.22137	0.2083	0.77425	0.0519667	1.13369	-0.049575	0.685077	1.15959	0.206655	0.287475
475	chr3:121835-122374	517301-517353	0.53805	1.10152	0.188395	0.621015	0.463967	1.23168	0.318415	0.759133	1.07905	0.358235	0.393155
476	chr3:122415-122534	517359-517369	0.482647	0.79894	0.05977	0.40425	0.553253	1.02323	0.323213	-0.0167033	0.848007	0.51977	0.75292
477	chr3:122575-122874	517375-517403	1.45152	0.34869	0.775065	0.26402	1.61392	1.47918	0.503162	1.0377	1.23551	0.50929	0.633595
478	chr3:122955-123214	517413-517437	1.02381	1.00284	0.676955	0.841455	1.51546	1.88579	0.998822	0.5036	1.1769	0.851435	1.02845
479	chr3:123295-123454	517447-517461	0.371448	0.695565	0.269815	0.662655	0.585267	1.53447	0.66998	0.103323	1.06756	0.461245	0.763005
480	chr3:123535-123674	517471-517483	1.00435	-0.70991	0.40048	-1.07737	0.515587	-0.0346125	0.425428	0.83308	0.255553	-1.31598	-1.42789
481	chr3:124055-124134	517523-517529	0.02208	0.260055	-0.410895	-0.349035	-0.160773	-0.0044025	0.15109	-0.243373	0.11128	0.03193	0.04693
483	chr3:124515-124654	517569-517581	0.0771167	0.25324	-0.2831	-0.021015	0.0777167	0.136128	0.206107	-0.314043	0.0168567	-0.03508	0.207085
484	chr3:124675-124814	517585-517597	-0.167235	0.153365	-0.21118	-0.061175	-0.282143	0.173882	0.180585	-0.357753	-0.11687	-0.30821	-0.05892
485	chr3:124875-125014	517605-517617	-0.189503	0.21525	-0.396065	-0.225795	-0.26879	0.263185	0.233315	-0.500507	0.0835567	-0.40909	-0.08672
486	chr3:125175-125474	517635-517663	0.889447	0.58842	0.461075	0.421715	1.60078	1.54057	0.341955	0.495363	1.3111	0.34362	0.56348
487	chr3:125515-125674	517669-517683	0.0740383	0.499375	-0.080455	0.09999	0.338863	0.553087	-0.218378	-0.400347	0.237337	0.419425	0.668375
488	chr3:125755-126014	517693-517717	0.158023	0.478385	-0.064985	0.11645	0.351757	0.368265	0.174212	-0.0607267	0.137473	0.25985	0.50135
489	chr3:126055-126194	517723-517735	-0.209885	0.39104	0.00979	0.02036	-0.0475733	0.440885	-0.497535	-0.374967	-0.251847	-0.10739	-0.0025
490	chr3:126235-126374	517741-517753	0.020425	0.28323	-0.277615	-0.03322	0.146903	0.228495	0.231535	-0.110343	0.0203633	-0.02494	0.047765
491	chr3:126435-126574	517761-517773	0.296313	0.231185	-0.0992	-0.005105	0.331163	0.201722	-0.665233	-0.216313	0.636103	0.26917	0.575685
492	chr3:126655-126874	517783-517803	-0.105492	0.10226	-0.696015	-0.215165	0.0568933	0.21069	-0.638633	-0.202603	0.0815167	-0.31041	0.15101
493	chr3:126935-127074	517811-517823	0.0808933	0.06065	-0.493095	-0.526875	0.00987667	0.315622	0.218225	1.06658	0.0100033	-0.401935	-0.040035
494	chr3:127095-127234	517827-517839	-0.333862	-0.305335	-0.91878	-0.67558	-0.165083	0.143735	0.14039	-0.48291	-0.50036	-0.715875	-0.461095
495	chr3:127275-127414	517845-517857	0.00875167	-0.161125	-0.362505	-0.27428	0.297237	0.557305	0.400043	-0.160753	0.0149433	-0.45096	-0.092355
496	chr3:127475-127614	517865-517877	-0.051105	-0.93467	-0.433635	-0.833235	0.397287	0.09133	0.0092675	-0.258687	-0.373797	-0.57204	-0.432315
497	chr3:127635-127714	517881-517887	0.781192	-1.35503	-0.365465	-1.35972	0.430047	-0.497183	0.333402	0.653507	0.223003	-1.50245	-1.1242
499	chr3:127945-128104	517912-517926	0.57111	-0.276315	0.366285	-0.32896	0.27335	0.16486	0.0079425	0.10401	0.488567	0.171425	0.451235
500	chr3:128125-128284	517930-517944	0.869733	0.315595	1.35718	0.188265	1.55586	0.619842	0.33781	0.89605	0.171643	-0.049425	0.046145
501	chr3:128305-128444	517948-517960	-0.135898	-0.045155	-0.452555	-0.24361	0.102557	-0.396995	-0.25768	-0.151817	-0.360117	0.004865	-0.074875
502	chr3:128465-128604	517964-517976	-0.43579	-0.281375	-0.395145	-0.171	-0.49952	-0.440975	-0.437553	-0.455957	-0.550653	-0.19265	-0.2835
503	chr3:128805-129364	517998-518052	-0.0817283	-0.145045	-0.0829	-0.101715	-0.287493	-0.517493	-0.378883	0.0152467	-0.239667	0.14283	0.00512
504	chr3:129405-129544	518058-518070	0.123595	-0.09988	-0.24221	-0.013225	-0.274293	-0.401382	-0.312895	0.0603067	-0.132427	0.115035	0.123465
505	chr3:129565-129844	518074-518100	-0.0701167	-0.047485	-0.1876	-0.100195	-0.15738	-0.261833	-0.265135	-0.114377	-0.152357	0.17441	0.00962
506	chr3:129925-130064	518110-518122	0.253717	0.242325	0.084575	0.19102	0.521523	0.271185	0.0759875	-0.03167	0.375313	0.44099	0.33905
507	chr3:130105-130244	518128-518140	0.3266	0.235405	-0.11726	0.093105	0.214557	0.531725	0.22975	0.0408	0.66473	0.42384	0.426985
508	chr3:130285-130424	518146-518158	0.1311	0.38296	-0.31032	0.072845	0.33238	0.579697	-0.0611925	0.05681	0.539997	0.46751	0.287175
509	chr3:130505-130644	518168-518180	0.661947	1.22951	0.8703	1.21843	0.771827	0.991757	0.32877	0.437	0.770507	0.10443	0.247865
510	chr3:130665-130804	518184-518196	0.541742	0.95941	0.316845	0.849655	0.426343	0.895138	0.362733	0.63158	0.97904	0.1436	-0.09205
511	chr3:130825-130964	518200-518212	0.22439	0.480795	-0.124235	0.34857	-0.124127	0.5	0.02044	0.689083	0.766163	-0.007235	0.21556
512	chr3:130985-131124	518216-518228	-0.06047	0.34034	-0.20981	0.229655	-0.299103	0.338555	-0.255068	0.549417	0.422157	-0.26309	-0.16241
513	chr3:131145-131284	518232-518244	0.360543	0.45661	0.099535	0.412355	0.0839	0.34985	-0.293095	0.463253	0.41096	-0.20785	-0.07131
514	chr3:131305-131444	518248-518260	0.0111233	0.06738	-0.288005	0.14319	-0.41518	0.0883125	-0.240075	0.191423	0.130353	-0.149605	-0.0614
515	chr3:131465-131604	518264-518276	-0.0569683	-0.1417	-0.392895	-0.142405	-0.303987	-0.353258	-0.261107	-0.163333	-0.380827	-0.00623	0.10801
516	chr3:131745-131884	518292-518304	0.390297	-0.4577	-0.014425	-0.34226	0.568273	0.346743	-0.08798	0.58888	0.307043	-0.45904	-0.18171
517	chr3:131905-132064	518308-518322	0.643295	0.05012	-0.09227	-0.484955	0.549823	0.218007	0.03618	0.104185	0.60523	-0.20175	0.1553
518	chr3:132125-132264	518330-518342	0.444282	1.0427	0.285655	0.32543	0.363143	1.4047	0.326105	0.102445	1.07421	-0.411105	-0.078705
519	chr3:132325-132464	518350-518362	0.202873	0.9017	0.148375	0.251155	0.296853	1.48898	0.581882	0.210527	1.09361	-0.228365	-0.039335
520	chr3:132485-132604	518366-518376	0.172528	1.03649	-0.13615	0.55781	0.347743	1.53309	0.763955	0.03779	1.05612	-0.096875	0.05211
521	chr3:132625-132944	518380-518410	0.254075	0.699505	0.103615	0.6058	0.18353	1.42548	0.511278	0.21699	1.02837	0.138285	-0.069335
522	chr3:133005-133144	518418-518430	-0.02514	0.405035	-0.07095	0.383785	-0.149793	1.01736	-0.417715	0.00022	0.588063	0.06929	0.19087
523	chr3:133165-133304	518434-518446	0.089265	0.436375	0.001045	0.49152	0.1811	0.984753	-0.367465	0.108547	0.7955	0.341975	0.268595
524	chr3:133345-133544	518452-518470	0.581183	0.22348	1.00493	0.515685	0.824113	0.98302	0.196747	0.54818	0.6363	0.391325	0.24185
525	chr3:133685-133824	518486-518498	0.207945	0.02449	-0.46299	-0.08828	0.136607	0.575615	0.414595	0.139027	0.74054	0.54419	0.454215
526	chr3:133845-133984	518502-518514	-0.114453	0.047165	-0.360615	-0.00486	-0.196723	0.606718	0.365957	-0.0264033	0.395833	0.23559	0.13544
527	chr3:134005-134424	518518-518558	-0.00222167	-0.195055	-0.28142	-0.05088	-0.253617	-0.07719	0.02454	0.0725733	0.324173	0.30806	0.35262
528	chr3:134525-135104	518570-518626	-0.283718	-0.341735	-0.212085	-0.07997	-0.46595	-0.586363	-0.33333	-0.0874833	-0.42369	-0.00053	-0.15846
529	chr3:135165-135664	518634-518682	-0.41041	-0.52428	-0.261805	-0.14864	-0.671727	-0.79158	-0.723435	-0.172827	-0.615733	-0.09317	-0.19866
530	chr3:135685-135924	518686-518708	-0.534178	-0.527655	-0.50429	-0.244915	-0.644303	-0.896045	-1.19523	-0.34087	-0.669963	-0.13765	-0.349765
531	chr3:135965-136184	518714-518734	-0.577178	-0.51445	-0.354895	-0.291965	-0.682583	-0.82255	-0.958575	-0.350803	-0.715933	-0.32122	-0.301285
532	chr3:136225-136364	518740-518752	-0.535352	-0.367625	-0.447575	-0.252725	-0.543797	-0.528663	-1.21274	-0.283247	-0.7613	-0.34353	-0.27482
533	chr3:136425-136544	518760-518770	-0.658843	-0.44974	-0.700175	-0.45551	-0.713703	-0.581575	-1.09547	-0.57665	-0.611497	-0.35896	-0.25238
534	chr3:136565-136904	518774-518806	0.00765167	-0.22537	-0.31362	-0.19264	0.201027	0.0382175	0.543077	-0.1962	-0.169647	-0.057265	0.118785
535	chr3:136945-137104	518812-518826	-0.370935	-0.71329	-0.812795	-0.70476	-0.17151	-0.0867	0.35958	-0.430007	-0.17506	-0.07741	-0.09331
536	chr3:137225-137344	518840-518850	-0.17783	-0.98143	-0.06976	-1.83879	0.24668	-0.838625	0.53351	1.01276	0.202063	-0.49318	0.04343
537	chr3:137425-137544	518860-518870	0.997945	-0.436745	-0.10108	-0.638645	0.2114	0.226935	0.749992	0.72489	0.480493	-0.267045	-0.12146
538	chr3:137645-138304	518882-518946	0.880358	1.59485	1.20321	1.56	0.95072	1.54199	1.13499	0.90365	1.20783	0.701435	0.966005
539	chr3:138465-138884	518964-519004	1.2372	1.99954	1.72423	2.09097	1.49543	2.03903	0.441887	1.17185	1.78491	1.18498	1.3191
540	chr3:138945-139084	519012-519024	1.60501	1.9581	1.73113	1.79809	1.36774	1.92634	0.133238	1.21169	1.69807	1.16149	1.011
541	chr3:139285-139424	519046-519058	0.0834767	0.67413	0.213375	0.489425	0.129877	0.746753	-0.215075	-0.131393	0.49198	0.22032	0.0934
542	chr3:139445-139584	519062-519074	0.476843	0.847545	0.66222	0.684755	0.62395	0.855908	-0.232948	0.209613	0.47569	0.28969	0.24268
543	chr3:139605-139744	519078-519090	0.09421	0.635045	-0.08506	0.35	0.203737	0.248155	0.0024725	-0.02896	0.20442	0.197785	0.18013
544	chr3:139785-139924	519096-519108	-0.160938	0.30486	-0.134445	0.053095	-0.45647	-0.0457075	-0.431475	-0.195237	-0.124437	0.04527	0.04135
545	chr3:139965-140104	519114-519126	-0.357067	0.13058	-0.46955	-0.004945	-0.619467	-0.329742	-0.07735	-0.40681	-0.41838	-0.11501	-0.071915
546	chr3:140225-140384	519140-519154	-0.339162	-0.047515	-0.5443	-0.22382	-0.57545	-0.48792	-0.13681	-0.260543	-0.457087	-0.227545	-0.202255
547	chr3:140405-140544	519158-519170	-0.239838	0.068875	-0.54011	-0.200245	-0.37282	-0.37114	-0.0967875	-0.281517	-0.510347	-0.308955	-0.28302
548	chr3:140565-140704	519174-519186	-0.672315	-0.355185	-0.86479	-0.48082	-0.79955	-0.606695	-0.235015	-0.378883	-0.594583	-0.46593	-0.437325
549	chr3:140725-140844	519190-519200	-0.350372	-0.14349	-0.51092	-0.397895	-0.534393	-0.33931	-0.0367825	-0.29109	-0.421937	-0.452365	-0.32286
550	chr3:140865-141024	519204-519218	-0.129122	0.00474	-0.33664	-0.259835	-0.0956333	-0.178725	-0.451528	-0.238937	-0.478827	-0.43234	-0.18199
551	chr3:141245-141384	519242-519254	0.131572	0.24839	0.17942	0.105555	0.146793	0.21709	-0.202558	-0.03068	-0.0807767	-0.223265	-0.137825
552	chr3:141425-141544	519260-519270	-0.499642	-0.05043	-0.92767	-0.293955	-0.545837	-0.234885	-0.393423	-0.307507	-0.359873	-0.354485	-0.11809
553	chr3:141585-141704	519276-519286	-0.210287	0.06216	-0.295695	-0.072355	-0.213357	-0.07959	-0.775725	0.09039	-0.03821	-0.35357	-0.08835
554	chr3:141725-141864	519290-519302	-0.40127	-0.330055	-0.60957	-0.65446	-0.52042	-0.43771	-0.475102	-0.518633	-0.585867	-0.79553	-0.522285
555	chr3:141885-142024	519306-519318	-0.509125	-0.40602	-0.91273	-0.62846	-0.401307	-0.246987	-0.604672	-0.321963	-0.428343	-0.519185	-0.167795
556	chr3:142045-142184	519322-519334	-0.401708	-0.291545	-0.753445	-0.45478	-0.200323	-0.163412	-0.30348	-0.32673	-0.358477	-0.53139	-0.117975
557	chr3:142305-142584	519348-519374	0.0294117	0.29552	0.205345	0.568225	0.0341667	0.489287	0.359315	-0.06726	0.30438	0.111495	0.58697
558	chr3:143065-143244	519424-519440	-0.00425333	-0.254395	-0.046015	-0.065015	-0.00356	-0.244652	-0.0313925	-0.00652	-0.276457	-0.2027	-0.21535
559	chr3:143285-143424	519446-519458	-0.22729	-0.176985	-0.546685	-0.101745	-0.42118	-0.222447	0.0800825	-0.0778333	-0.170057	0.24195	0.344635
560	chr3:143585-143724	519476-519488	-0.311317	0.26121	-0.099875	0.48659	-0.32078	0.413445	0.362277	-0.542113	0.0242567	0.06476	0.19167
561	chr3:143745-143884	519492-519504	-0.404273	-0.20212	-0.566745	0.08998	-0.799953	-0.20458	0.153892	-0.431797	-0.361803	-0.012535	0.215245
562	chr3:143925-144164	519510-519532	-0.433827	0.063885	-0.42589	0.275295	-0.671093	-0.315925	0.0674475	-0.563997	-0.753063	-0.368785	-0.17311
563	chr3:144265-144404	519544-519556	-0.08718	-0.381655	-0.602115	-0.30201	-0.518487	-0.571295	-0.218215	-0.0983133	-0.30769	0.16779	-0.06164
564	chr3:144425-144564	519560-519572	-0.0339917	-0.30118	-0.43059	-0.42609	-0.35416	-0.680635	-0.22666	-0.0788267	-0.407897	-0.194705	-0.249425
565	chr3:144585-144704	519576-519586	-0.0546283	-0.39393	-0.363525	-0.518325	-0.0304967	-0.859115	-0.117167	0.08401	-0.0902	0.040595	0.163495
566	chr3:144745-145064	519592-519622	-0.423847	-0.468655	-0.56642	-0.423365	-0.680567	-0.783632	-0.0684075	-0.0235433	-0.447023	-0.07334	-0.19642
567	chr3:145105-145364	519628-519652	-0.263767	-0.50878	-0.2462	-0.489405	-0.418763	-0.677828	-0.44415	-0.0731067	-0.49007	-0.132915	-0.277505
568	chr3:145545-145724	519672-519688	-0.383007	-0.65866	-0.44741	-0.47667	-0.585883	-0.893055	-0.273605	-0.207297	-0.459157	-0.25129	-0.36395
569	chr3:145745-145884	519692-519704	-0.365372	-0.558835	-0.43389	-0.49449	-0.57972	-0.708093	0.0510075	-0.05896	-0.283853	-0.021035	-0.17943
570	chr3:146065-146364	519724-519752	-0.164028	-0.28894	-0.230275	-0.2441	-0.47195	-0.61882	0.249232	0.0841367	-0.165663	-0.039355	-0.17517
571	chr3:146425-146564	519760-519772	-0.368157	-0.32202	-0.53009	-0.292915	-0.690223	-0.584492	0.166917	-0.316393	-0.434833	-0.13719	-0.25159
572	chr3:146585-146804	519776-519796	-0.0141767	-0.103395	-0.223785	-0.051615	-0.344593	-0.163545	0.154345	-0.0629367	0.0486367	0.218605	0.18808
573	chr3:146865-147004	519804-519816	0.219493	0.269405	-0.024825	0.102775	0.24442	0.27534	0.290403	-0.23286	-0.04995	0.05591	0.269135
574	chr3:147025-147184	519820-519834	-0.161393	0.163595	-0.148715	-0.110915	-0.28942	0.17632	0.19462	-0.28894	0.01944	-0.100855	0.286395
575	chr3:147245-147364	519842-519852	-0.524493	0.01615	-0.658305	-0.33568	-0.588417	-0.209803	0.072935	-0.52871	-0.251973	-0.291255	-0.087065
576	chr3:147385-147524	519856-519868	0.26892	0.61704	0.08054	0.461325	0.336417	0.63657	0.5107	-0.0962067	0.274487	0.07401	0.19439
577	chr3:147545-147704	519872-519886	-0.184385	0.490805	0.35981	0.304985	-0.0132967	0.37131	0.602335	-0.442623	0.0139567	0.016185	0.077205
578	chr3:147885-148024	519906-519918	0.864882	1.36848	0.19447	0.71133	0.773637	0.963797	0.52217	0.328477	1.13469	0.27635	0.38179
579	chr3:148045-148604	519922-519976	0.427442	0.971015	0.328415	0.44626	0.460443	1.01193	0.592943	0.241423	0.627723	0.23276	-0.31597
580	chr3:151845-152004	520302-520316	-0.1907	0.085965	-0.39653	-0.742095	0.1385	-0.273137	-0.0472175	-0.40604	-0.40502	-0.72148	-0.421055
581	chr3:152045-152204	520322-520336	0.281215	0.63675	-0.019045	0.261435	0.339217	0.52909	0.124412	-0.396137	0.16748	-0.23941	0.099315
582	chr3:152245-152584	520342-520374	0.316042	0.37315	-0.23829	-0.13429	0.127407	0.179487	0.167385	-0.21131	0.168063	-0.35917	0.02811
583	chr3:152665-152864	520384-520402	-0.0285567	-0.017175	-0.6135	-0.62538	-0.28122	-0.486328	0.0657675	-0.465997	-0.18311	-0.473705	-0.296945
584	chr3:152885-153104	520406-520426	-0.30336	-0.165175	-0.33597	-0.573705	-0.380937	-0.630387	-0.0995975	-0.42916	-0.517897	-0.610575	-0.515965
585	chr3:153145-153844	520432-520500	-0.336652	-0.127155	-0.342875	-0.449265	-0.524997	-0.567665	-0.0760075	-0.425357	-0.347357	-0.310635	-0.20602
586	chr3:153965-154584	520514-520574	-0.35785	-0.05734	-0.45312	-0.439405	-0.53791	-0.44302	-0.099335	-0.382853	-0.406777	-0.35071	-0.296055
587	chr3:154645-154784	520582-520594	-0.4995	0.10908	-0.627335	-0.41355	-0.546293	-0.390072	-0.070375	-0.56089	-0.439653	-0.642555	-0.469385
588	chr3:154825-154964	520600-520612	-0.682023	-0.06228	-0.912435	-0.352975	-0.88802	-0.19069	0.019115	-0.56133	-0.32982	-0.25422	-0.239995
589	chr3:154985-155124	520616-520628	-0.42499	0.001485	-0.257445	-0.08182	-0.35184	0.03972	0.504143	-0.425563	-0.123357	-0.14366	0.127845
590	chr3:155265-155404	520644-520656	0.11832	-0.06976	-0.36636	-0.16695	-0.53995	-0.0696325	0.21277	-0.288405	0.374827	0.11362	0.22687
591	chr3:155425-155564	520660-520672	-0.34796	-0.413145	-0.609755	-0.5352	-0.83456	-0.588507	-0.4706	-0.451443	-0.237257	-0.16802	-0.13817
592	chr3:155585-155704	520676-520686	-0.0331867	-0.235255	-0.48323	-0.43156	-0.463363	-0.392412	-0.48408	-0.231333	-0.180827	-0.17712	0.01002
593	chr3:155725-155844	520690-520700	0.0133533	-0.263105	-0.23521	-0.484955	-0.314787	-0.495248	-0.43166	-0.304663	0.0150267	-0.154075	0.11769
594	chr3:155865-156004	520704-520716	0.181063	0.268435	1.02746	-0.253065	-0.119665	-0.177602	-0.100097	-0.178787	-0.08901	-0.081175	0.233475
595	chr3:156045-156204	520722-520736	0.133783	-0.18555	-0.43804	-0.21361	-0.0929667	-0.239033	-0.20672	-0.15763	-0.222267	-0.55072	-0.35664
596	chr3:156225-156364	520740-520752	-0.445675	-0.31113	-0.487195	-0.5107	-0.61667	-0.415915	-0.344067	-0.36169	-0.306343	-0.400015	-0.286875
597	chr3:156405-156544	520758-520770	-0.579288	-0.520095	-0.83171	-0.68704	-0.813503	-0.887255	-0.508003	-0.537853	-0.626703	-0.67698	-0.367225
598	chr3:156585-156724	520776-520788	-0.634943	-0.52322	-0.777285	-0.619005	-0.87742	-0.831708	-0.39125	-0.636417	-0.615577	-0.54065	-0.40114
599	chr3:156765-156904	520794-520806	-0.53649	-0.36869	-0.818225	-0.43183	-1.03535	-0.655225	-0.407817	-0.555803	-0.427603	-0.34442	-0.271595
600	chr3:156925-157184	520810-520834	-0.265128	-0.070545	-0.2061	-0.233905	-0.411983	-0.204045	-0.206913	-0.34405	-0.109657	-0.089355	0.136765
601	chr3:157405-157544	520858-520870	0.281307	0.284045	1.16972	0.69164	0.31314	0.658282	-0.477482	0.04688	0.260747	0.38863	0.59646
602	chr3:157725-157864	520890-520902	0.146582	0.806965	0.5096	0.39098	0.564213	0.900493	-0.0368275	-0.0240967	0.19118	0.31481	0.555715
603	chr3:157905-158044	520908-520920	-0.0829567	0.698175	0.2035	0.37487	0.54094	0.807095	-0.114445	-0.371517	0.161053	0.51324	0.63068
604	chr3:158085-158284	520926-520944	0.226483	0.763515	0.21712	0.378815	0.38753	0.97927	0.240652	-0.22177	0.2013	0.25279	0.57038
605	chr3:158365-158664	520954-520982	-0.0630983	0.27221	-0.27394	0.03856	0.0794533	0.485768	-0.281938	-0.20524	-0.15749	0.15471	0.287505
606	chr3:158705-158864	520988-521002	0.198188	0.196205	0.360315	0.1979	0.08333	0.140148	0.250075	0.136823	-0.00880667	0.07025	0.337155
607	chr3:158885-159024	521006-521018	-0.410598	-0.101015	-0.815305	-0.226345	-0.46011	-0.33959	0.173898	-0.12816	-0.283783	-0.04121	0.266325
608	chr3:159065-159204	521024-521036	-0.205942	0.00586	-0.03635	0.19212	-0.67171	-0.24362	-0.154965	-0.179073	-0.51883	-0.234745	-0.02927
609	chr3:159525-159664	521070-521082	-0.221345	0.088625	0.00069	-0.009865	-0.221943	-0.406815	0.258215	-0.145853	-0.637507	-0.16295	0.022725
610	chr3:159685-159824	521086-521098	-0.343933	-0.08662	-0.203625	-0.18014	-0.43135	-0.6442	-0.240083	-0.0815233	-0.51091	-0.204475	0.067595
611	chr3:159845-159984	521102-521114	-0.33479	0.05771	-0.04375	-0.04403	-0.420273	-0.49303	-0.26042	-0.211817	-0.425193	-0.30058	-0.060865
612	chr3:160005-160144	521118-521130	-0.442515	-0.10147	-0.26059	-0.121765	-0.817363	-0.550203	-0.151292	-0.348577	-0.690213	-0.49724	-0.330195
613	chr3:160225-160444	521140-521160	-0.288437	-0.18122	-0.824455	-0.29962	-0.481593	-0.04558	-0.386043	-0.338023	-0.229603	-0.187795	0.027115
614	chr3:160605-160744	521178-521190	0.751197	0.255915	0.10425	-0.23932	0.679343	0.285067	-0.977585	0.801377	0.550587	0.182155	0.217345
615	chr3:160785-160924	521196-521208	-0.53046	0.0699	-0.817095	-0.26401	-0.470047	-0.0846025	-0.840635	-0.240417	-0.348587	-0.09393	-0.164155
616	chr3:160945-161104	521212-521226	-0.425468	-0.26107	-0.575565	-0.493165	-0.473663	-0.488098	-0.961882	-0.36437	-0.423623	-0.16778	-0.22234
617	chr3:161265-161424	521244-521258	-0.171995	0.008865	-0.57417	-0.188695	-0.17915	-0.231208	0.0181125	-0.111163	-0.407657	-0.237745	-0.25116
618	chr3:161445-161584	521262-521274	-0.638625	-0.16664	-0.675995	-0.31188	-0.83624	-0.49362	-0.205162	-0.42645	-0.487407	-0.32225	-0.45065
619	chr3:161605-161744	521278-521290	0.0913367	0.09104	0.48332	-0.0824	0.457397	-0.140065	0.143923	-0.0380267	-0.27704	-0.18357	-0.25901
620	chr3:161765-161904	521294-521306	-0.557732	-0.253235	-0.81682	-0.477895	-0.63001	-0.332425	0.167605	-0.48893	-0.489443	-0.43451	-0.41186
621	chr3:161945-162064	521312-521322	-0.108622	-0.01175	-0.71751	-0.261805	-0.402713	0.0639625	0.29695	-0.365297	0.0911633	-0.141295	-0.05038
622	chr3:162105-162244	521328-521340	0.207857	0.225985	0.284545	-0.038355	0.324243	0.437555	0.0701675	-0.16975	0.284933	0.065295	0.258725
623	chr3:162325-162464	521350-521362	0.751438	1.29554	0.75301	0.499385	0.36144	1.21907	0.51653	0.445195	0.692593	0.917605	0.683115
624	chr3:162485-162624	521366-521378	1.06208	1.63982	0.7518	1.28453	1.14663	1.56845	0.49396	0.910663	1.43322	1.08708	1.334
625	chr3:162685-162824	521386-521398	1.07156	1.93199	1.31006	1.77496	1.11252	1.9403	1.02826	0.90756	1.70398	1.55118	1.62288
627	chr3:163035-163254	521421-521441	0.934917	1.51528	0.656785	1.17933	1.06703	1.85187	0.68003	0.535447	1.29922	0.82513	0.96715
628	chr3:163455-163574	521463-521473	-0.00717167	-0.67649	-0.222385	-1.19021	-0.00135667	0.382437	0.006465	0.80854	0.58155	-0.55659	-0.17956
629	chr3:163615-163754	521479-521491	2.4505	-0.028345	2.44475	0.315555	2.52564	0.990633	0.501103	2.11432	1.10538	-1.01345	-0.546505
630	chr3:163915-164074	521509-521523	0.884813	0.52955	0.20083	0.15522	0.957713	1.46271	0.0353625	0.29364	1.0811	0.61168	0.751075
631	chr3:164135-164294	521531-521545	0.821533	0.63444	0.28686	0.52136	1.25633	1.48996	0.458825	0.484963	1.04672	0.668035	0.625345
632	chr3:164355-164654	521553-521581	-0.106058	0.192395	-0.22596	0.070505	-0.36292	0.29682	0.01915	-0.0596733	0.0112933	0.387945	0.39608
633	chr3:164695-164834	521587-521599	-0.4308	-0.215175	-0.48498	-0.308535	-0.494327	-0.24618	0.030785	-0.106193	-0.30389	0.23317	0.047875
634	chr3:164855-165034	521603-521619	-0.311418	-0.249075	-0.47276	-0.31444	-0.648637	-0.46434	-0.208058	-0.0353	-0.242997	0.090935	0.03011
635	chr3:165055-165454	521623-521661	-0.206117	-0.270995	-0.51624	-0.261555	-0.414053	-0.454255	-0.118222	-0.0714167	-0.379423	-0.04303	-0.247775
636	chr3:165475-165614	521665-521677	-0.262782	-0.233945	-0.425505	-0.091	-0.438213	-0.441418	-0.198972	0.0135633	-0.399013	-0.199255	-0.24939
637	chr3:165635-165774	521681-521693	-0.155755	-0.021485	-0.23756	-0.03151	-0.287653	-0.114095	-0.30713	-0.29815	-0.28534	-0.1616	-0.173215
638	chr3:165795-165934	521697-521709	0.00316667	-0.01259	-0.1061	0.174675	0.0737067	-0.0114875	0.09305	-0.14008	-0.309127	-0.2735	-0.278175
639	chr3:165955-166074	521713-521723	0.11978	0.311615	-0.09256	0.528245	0.18851	0.527892	0.325362	0.0970333	-0.0603567	-0.11362	-0.06585
640	chr3:166135-166274	521731-521743	-0.05148	0.400035	0.28202	0.510535	0.522907	0.62619	0.09702	0.477187	-0.120633	-0.08812	0.071455
641	chr3:166295-166434	521747-521759	0.159357	0.092735	0.24914	0.2233	0.360363	0.710425	0.192135	-0.226163	0.242613	0.11412	0.23494
642	chr3:166515-166654	521769-521781	-0.820442	-0.94549	-1.18569	-1.2827	-0.401813	-0.29109	-0.12144	-0.62522	-0.811577	-0.37364	-0.438105
643	chr3:166775-166914	521795-521807	0.0820283	0.47339	0.1999	0.247535	0.357217	0.74427	-0.0331125	-0.18933	0.12008	0.12475	0.12684
644	chr3:166935-167074	521811-521823	-0.113557	0.32854	-0.169215	0.025345	0.0401233	0.332078	0.029505	-0.100967	-0.141573	-0.203035	-0.17486
645	chr3:167095-167214	521827-521837	-0.270158	-0.009885	-0.562535	-0.216815	-0.33537	-0.149367	-0.302683	-0.081675	-0.391813	-0.18876	-0.174515
646	chr3:167255-167374	521843-521853	-0.252328	-0.34582	-0.265915	-0.17298	-0.477597	-0.457025	-0.158628	-0.202827	-0.36756	-0.059145	-0.229395
647	chr3:167395-167534	521857-521869	-0.567442	-0.22463	-0.4434	-0.24488	-0.643743	-0.438843	-0.102267	-0.0924933	-0.46896	-0.290855	-0.36957
648	chr3:167555-167694	521873-521885	-0.51959	-0.2744	-0.749285	-0.33433	-0.53467	-0.443283	-0.194373	-0.122717	-0.483657	-0.3542	-0.484135
649	chr3:167715-167854	521889-521901	-0.288398	-0.38382	-0.45442	-0.317425	-0.61555	-0.535575	-0.292708	-0.35811	-0.500783	-0.417915	-0.43397
650	chr3:167875-168014	521905-521917	-0.299968	-0.20588	-0.127135	-0.14852	-0.413227	-0.258802	-0.098005	-0.297727	-0.604097	-0.52898	-0.4453
651	chr3:168055-168194	521923-521935	-0.267235	-0.50422	-0.74546	-0.528825	-0.413067	-0.475562	-0.13386	-0.339157	-0.363003	-0.323275	-0.373655
654	chr3:169945-170144	522112-522130	0.181825	0.44636	-0.14519	-0.14489	0.34115	0.655515	0.284313	0.0550567	0.273213	0.11899	-0.08987
655	chr3:170205-170344	522138-522150	0.338755	0.475485	0.123175	0.35414	0.35073	0.412318	0.19805	-0.1226	0.527207	0.08482	-0.06577
656	chr3:170365-170504	522154-522166	0.400138	0.75047	0.623945	0.334795	0.269793	0.437343	0.300705	-0.00344333	0.20923	0.043545	-0.109755
657	chr3:170565-170764	522174-522192	0.0715367	0.22225	-0.26377	0.0148	-0.0629767	-0.0449775	0.0107025	-0.145207	0.182773	0.05733	0.19404
658	chr3:170865-171004	522204-522216	0.00998833	0.17175	0.01868	0.102465	-0.0164833	-0.0224525	0.134695	-0.10814	-0.26801	-0.14719	-0.238575
659	chr3:171045-171184	522222-522234	-0.372843	-0.231595	-0.451525	-0.271745	-0.606203	-0.450765	0.0113675	-0.32543	-0.36682	-0.119785	-0.18908
660	chr3:171245-171384	522242-522254	-0.41003	-0.02411	-0.02695	0.1699	-0.642333	-0.463998	0.056045	-0.52283	-0.451583	-0.143535	-0.20206
661	chr3:171565-171704	522274-522286	-0.524137	-0.33672	-0.10169	-0.10975	-0.568133	-0.560075	-0.252163	-0.2248	-0.36538	-0.12727	-0.237095
662	chr3:171725-171864	522290-522302	0.347357	0.059715	1.322	-0.021595	0.754533	-0.16928	0.011085	-0.110503	-0.204773	-0.152935	-0.195655
663	chr3:171885-172024	522306-522318	-0.532683	-0.33145	-0.379645	-0.287615	-0.880643	-0.718575	-0.19085	-0.460523	-0.59935	-0.570595	-0.48624
664	chr3:172065-172204	522324-522336	-0.377413	-0.451525	-0.52383	-0.52387	-0.72188	-0.81887	-0.183605	-0.384857	-0.475693	-0.515935	-0.283245
665	chr3:172245-172364	522342-522352	-0.398007	-0.41375	-0.593095	-0.55993	-0.835307	-0.809028	-0.312345	-0.406167	-0.40158	-0.485185	-0.32569
666	chr3:172385-172524	522356-522368	-0.437258	-0.39985	-0.520735	-0.540155	-0.69545	-0.536937	-0.0927825	-0.450663	-0.66963	-0.70544	-0.552155
667	chr3:172685-172804	522386-522396	0.156112	0.5939	-0.233975	-0.154	-0.0843567	0.439063	0.24128	-0.30724	-0.19925	-0.19039	0.127035
668	chr3:172845-173004	522402-522416	-0.140485	0.42879	-0.376635	0.00154	-0.21771	0.252767	-0.0364175	-0.35972	0.0573967	-0.07055	0.297465
669	chr3:173025-173144	522420-522430	-0.142645	0.34935	-0.231215	0.03858	-0.38965	0.207717	-0.403415	-0.247663	-0.25239	-0.18272	0.173835
670	chr3:173205-173324	522438-522448	-0.412998	0.05365	-0.295015	-0.138855	-0.610073	-0.0533025	0.149755	-0.686703	-0.395837	-0.22221	0.117305
671	chr3:173345-173484	522452-522464	-0.268505	-0.09148	-0.25645	-0.09415	-0.484583	0.143377	-0.188177	-0.334027	0.00436667	-0.28653	0.09571
672	chr3:173625-173764	522480-522492	0.00669667	0.334235	-0.01235	0.24199	0.149653	0.27837	-0.27227	-0.16627	0.365357	0.12463	0.456095
673	chr3:173805-173944	522498-522510	-0.403575	0.076245	-0.41886	-0.03891	-0.615173	0.0972675	-0.143275	-0.191207	-0.10457	0.01801	0.057255
674	chr3:173985-174124	522516-522528	-0.397382	0.178395	-0.435185	0.089455	-0.39602	0.0311325	-0.14772	-0.128313	-0.12487	-0.034575	-0.049825
675	chr3:174165-174444	522534-522560	-0.085225	0.039415	-0.37342	-0.03878	-0.18705	-0.146072	0.301173	-0.00286	-0.123433	-0.110035	-0.085995
676	chr3:174485-174784	522566-522594	-0.314033	-0.2322	-0.46477	-0.18844	-0.412717	-0.388997	0.458595	-0.13843	-0.29741	-0.08068	-0.28113
677	chr3:174805-174944	522598-522610	-0.174697	-0.161755	0.400235	-0.130545	-0.15643	-0.383757	0.41565	-0.210043	-0.328017	-0.13857	-0.453415
678	chr3:174965-175244	522614-522640	0.0705617	-0.03899	0.535705	0.07004	0.309203	-0.196185	0.558603	-0.11372	-0.378313	-0.17246	-0.52192
679	chr3:175265-175404	522644-522656	-0.306172	-0.234615	-0.273375	-0.41177	-0.29035	-0.572723	0.483895	-0.462693	-0.50371	-0.353715	-0.31945
680	chr3:175445-175564	522662-522672	-0.0456583	-0.098535	-0.41977	-0.04119	-0.255763	-0.422967	0.63632	-0.12187	-0.26215	-0.273745	-0.285975
681	chr3:175585-175864	522676-522702	0.0524767	-0.054225	0.00266	0.06005	-0.189833	-0.346318	0.61958	-0.0553167	-0.276847	-0.191115	-0.25859
682	chr3:175925-176064	522710-522722	-0.364755	-0.05725	-0.43255	-0.16716	-0.429517	-0.454298	0.435865	-0.35067	-0.577533	-0.37394	-0.3592
683	chr3:176085-176204	522726-522736	-0.479433	-0.121015	-0.60821	-0.3776	-0.80891	-0.471652	0.388305	-0.37064	-0.559723	-0.486365	-0.29855
684	chr3:176225-176364	522740-522752	-0.465747	-0.263725	-0.852255	-0.547625	-0.71265	-0.499472	0.473502	-0.29295	-0.695403	-0.377535	-0.40057
685	chr3:176405-176544	522758-522770	-0.490867	-0.14236	-0.433	-0.20837	-0.442727	-0.292945	0.0362875	-0.67218	-0.401217	-0.25395	-0.124645
686	chr3:176685-176904	522786-522806	-0.629177	-0.53722	-0.83034	-0.911985	-0.468297	-0.42087	0.117222	-0.61474	-0.484473	-0.62657	-0.01959
687	chr3:177045-177204	522822-522836	-0.200577	0.10137	-0.133875	-0.126065	-0.1869	0.128053	0.507032	-0.428763	-0.0281267	-0.132835	0.109085
688	chr3:177225-177344	522840-522850	0.391712	0.6434	0.212435	0.46897	0.767707	0.523815	0.78705	0.169137	0.11909	0.09728	0.283015
690	chr3:177885-178084	522906-522924	0.0472117	0.291695	-0.16989	-0.0254	-0.187517	-0.15327	0.493862	0.20878	0.0672867	0.046425	0.05612
691	chr3:178105-178244	522928-522940	0.05704	-0.165675	-0.187685	-0.23035	-0.0748267	-0.284665	0.512672	-0.08074	-0.101	-0.72884	-0.402045
692	chr3:178325-178464	522950-522962	0.27261	-0.99201	0.34933	-1.0269	0.75911	0.302375	1.49039	1.52415	0.37367	-0.14395	-0.12366
693	chr3:178525-178664	522970-522982	0.286965	-0.028255	-0.034955	0.157455	0.156633	-0.198527	0.311455	-0.00506	0.606797	-0.12518	0.53855
694	chr3:178685-178824	522986-522998	-0.161017	-0.118615	-0.04479	-0.054725	-0.342977	-0.23133	0.21792	-0.302363	-0.115157	-0.56466	0.06082
695	chr3:178985-179244	523016-523040	-0.510933	-0.681505	-0.66476	-0.64679	-0.626237	-0.484498	-0.310717	-0.50608	-0.623537	-0.384155	-0.1094
696	chr3:179365-179504	523054-523066	-0.441515	-1.03903	-0.73358	-1.07018	-0.532367	-1.04572	-0.281435	-0.448727	-0.791973	-0.916585	-0.69776
697	chr3:179525-179664	523070-523082	0.0216767	-0.915135	-0.54422	-0.95441	0.194763	-1.00734	-0.512375	-0.36009	-0.256767	-0.37698	-0.161085
698	chr3:179705-179844	523088-523100	-0.572078	-0.98605	-0.964865	-0.932745	-0.751823	-1.42492	-0.8074	-0.398657	-0.911903	-0.596365	-0.487215
699	chr3:179865-180004	523104-523116	-0.537658	-1.09778	-0.99672	-0.929785	-0.811583	-1.3013	-1.05002	-0.489527	-0.812193	-0.60548	-0.57375
700	chr3:180025-180264	523120-523142	-0.51921	-1.19226	-1.01944	-1.08289	-0.84868	-1.17239	-0.402215	-0.430973	-0.907073	-0.69887	-0.8757
701	chr3:180305-180444	523148-523160	-0.0714883	-1.03657	-0.89116	-0.951	-0.7257	-1.06067	-0.40531	-0.0728867	-0.440287	-0.546875	-0.608655
702	chr3:180645-181044	523182-523220	-0.50087	-1.12665	-0.623875	-0.88685	-0.916677	-1.09783	-0.353762	-0.22228	-0.693153	-0.56208	-0.480595
703	chr3:181105-181424	523228-523258	-0.282293	-1.37736	-0.82116	-1.04682	-0.7008	-1.22489	-0.496343	-0.17183	-0.75703	-0.67292	-0.84197
704	chr3:181465-181724	523264-523288	-0.2969	-1.30827	-1.01211	-1.11525	-0.562643	-1.1494	-0.431305	-0.168103	-0.510877	-0.545805	-0.66634
705	chr3:181745-182224	523292-523338	-0.570927	-1.30648	-0.87609	-1.04214	-0.775143	-1.21443	-0.352095	-0.415507	-0.686887	-0.61253	-0.788515
706	chr3:182265-182504	523344-523366	-0.494663	-1.35635	-0.885755	-1.17626	-0.79032	-1.3023	-0.26116	-0.254507	-0.64422	-0.488845	-0.614255
707	chr3:182585-182944	523376-523410	-0.396763	-1.26181	-0.783005	-1.0491	-0.631653	-1.21371	-0.27786	-0.23919	-0.682667	-0.564775	-0.614735
708	chr3:182985-183264	523416-523442	-0.12008	-0.989855	-0.553335	-0.932955	-0.557343	-1.19679	-0.212817	-0.01871	-0.369687	-0.269785	-0.31073
709	chr3:183285-183524	523446-523468	-0.490135	-1.04425	-0.99886	-1.02684	-0.7291	-1.17031	-0.24101	-0.32962	-0.58633	-0.399045	-0.44174
710	chr3:183545-183684	523472-523484	0.0184417	-0.423905	-0.540105	-0.70568	0.10664	-0.760615	-0.0670675	-0.0286033	-0.433207	-0.33504	-0.33328
711	chr3:183745-184224	523492-523538	-0.337935	-0.391305	-0.56037	-0.586205	-0.59493	-0.769358	-0.526277	-0.277373	-0.36028	-0.14138	-0.1433
712	chr3:184425-184804	523560-523596	-0.0278283	-0.176	-0.332565	-0.566185	-0.206483	-0.487903	-0.257275	-0.103867	-0.267513	-0.16612	-0.280195
713	chr3:184825-185164	523600-523632	-0.352238	-0.273705	-0.603025	-0.661585	-0.502183	-0.678652	-0.12602	-0.40867	-0.373917	-0.192525	-0.08691
714	chr3:185225-185364	523640-523652	-0.30916	0.068495	-0.359185	-0.343155	-0.404527	-0.44888	0.0117275	-0.38544	-0.484267	-0.29604	-0.247835
715	chr3:185405-185544	523658-523670	-0.65717	-0.024385	-0.55361	-0.213305	-0.62611	-0.638857	0.0825775	-0.608787	-0.626087	-0.266345	-0.34313
716	chr3:185605-185744	523678-523690	0.191903	0.139985	-0.48269	-0.122835	-0.10998	-0.301025	0.47238	-0.0740533	-0.0505933	0.066895	0.294165
717	chr3:185765-185904	523694-523706	-0.509105	0.138505	-0.487805	-0.060195	-0.349383	-0.03069	0.47693	-0.617917	-0.267057	0.071235	0.08747
718	chr3:185925-186064	523710-523722	-0.211818	0.03293	-0.368905	-0.25874	-0.0879567	0.256333	0.46532	-0.370933	0.0579667	0.3695	0.43104
719	chr3:186245-186384	523742-523754	-0.364853	0.090735	-0.196555	0.18812	-0.0996867	-0.053725	0.233715	-0.585127	-0.227617	-0.173025	0.041775
720	chr3:186425-186564	523760-523772	-0.110373	-0.08384	-0.266285	0.251805	-0.549707	-0.242102	0.503892	-0.2428	-0.161667	0.18404	0.089045
721	chr3:186585-186844	523776-523800	-0.57308	-0.370225	-0.36429	0.04148	-0.606203	-0.48383	0.252943	-0.228953	-0.639357	-0.175105	-0.40661
722	chr3:186925-187044	523810-523820	-0.520585	-0.582795	-0.50087	-0.2723	-0.898367	-0.78471	0.0027025	-0.229443	-0.638923	-0.156	-0.35222
723	chr3:187065-187184	523824-523834	-0.435395	-0.727195	-0.532495	-0.437435	-0.734007	-0.84903	0.12421	-0.01882	-0.490607	-0.02257	-0.253185
724	chr3:187205-187324	523838-523848	-0.429127	-0.88857	-0.802315	-0.48813	-0.698077	-0.882105	-0.25385	-0.0397733	-0.486967	-0.10338	-0.297625
725	chr3:187365-187904	523854-523906	0.096735	-0.55854	0.071335	-0.0974	0.06408	-0.591945	-0.0349625	0.14522	-0.195427	0.08376	-0.053725
726	chr3:187985-188404	523916-523956	-0.06554	-0.54766	-0.216525	0.051995	-0.42167	-0.57623	0.27757	0.00523333	-0.150823	0.174235	0.008205
727	chr3:188425-188844	523960-524000	-0.101218	-0.561575	-0.192745	-0.14576	-0.37121	-0.576148	0.356633	0.05909	-0.0868133	0.15703	-0.16339
728	chr3:188865-189004	524004-524016	-0.125068	-0.42207	-0.05937	-0.0154	-0.279757	-0.483467	0.303775	-0.150713	-0.208647	0.100015	-0.176735
729	chr3:189085-189324	524026-524048	-0.285988	-0.350875	-0.371785	-0.12495	-0.581657	-0.644522	0.212672	-0.132147	-0.248353	0.071415	-0.040785
730	chr3:189365-189664	524054-524082	-0.155567	-0.02143	-0.177685	0.183135	-0.39958	-0.122383	0.36767	-0.0123467	-0.134947	0.35328	0.32623
731	chr3:189745-189904	524092-524106	-0.0578917	0.2828	-0.004125	0.21423	-0.391967	0.295137	0.55701	0.131767	0.40584	0.61689	0.75861
732	chr3:189925-190184	524110-524134	0.46812	0.47573	0.482845	0.46658	0.48797	0.986167	0.596263	0.278057	0.68737	0.919925	0.99303
733	chr3:190205-190344	524138-524150	0.545062	1.08047	0.51326	0.86449	0.87512	1.71153	0.45282	0.638215	1.50798	1.1129	1.51486
734	chr3:190525-190664	524170-524182	-0.564555	0.22101	-0.183265	0.36742	-0.423497	0.233157	-0.349818	-0.33063	-0.207853	-0.16248	-0.02
735	chr3:190685-190824	524186-524198	-0.678768	-0.001135	-0.65859	0.033885	-0.67039	-0.196022	-0.49427	-0.52074	-0.57246	-0.259015	-0.1987
736	chr3:190845-190984	524202-524214	-0.277858	0.09014	-0.37088	-0.048185	-0.189943	-0.200525	-0.351067	-0.499287	-0.700593	-0.284465	-0.21905
737	chr3:191005-191144	524218-524230	-0.30643	-0.02067	-0.64099	-0.152635	-0.575603	-0.46044	-0.421368	-0.163357	-0.51074	0.083115	-0.09437
738	chr3:191165-191284	524234-524244	0.154345	0.078885	-0.371345	-0.040435	-0.0963367	-0.31209	-0.163548	0.480183	-0.158137	-0.02958	-0.02866
739	chr3:191305-191444	524248-524260	0.0254667	0.04649	-0.090865	-0.082635	-0.260207	-0.247808	-0.505537	-0.0798433	-0.39981	0.066	-0.017745
740	chr3:191485-191624	524266-524278	0.186135	-0.027895	-0.207035	-0.171915	-0.241687	-0.145535	-0.45732	0.61998	-0.297353	0.062485	0.096185
741	chr3:191785-191924	524296-524308	-0.134292	-0.07044	-0.189075	-0.25522	-0.247307	-0.13136	-0.32758	-0.0651933	-0.330177	0.11669	-0.04065
742	chr3:191945-192084	524312-524324	-0.0966967	-0.04161	-0.31307	-0.155195	-0.128493	-0.311823	-0.110378	0.201187	-0.259943	0.098585	-0.11119
743	chr3:192125-192544	524330-524370	-0.389205	-0.19386	-0.52805	-0.313365	-0.563017	-0.497318	-0.302057	-0.21083	-0.456187	-0.14496	-0.30115
744	chr3:192585-192724	524376-524388	-0.23378	-0.03156	-0.378945	-0.130665	-0.325507	-0.1611	-0.08935	-0.1606	-0.50827	-0.361065	-0.47718
745	chr3:192745-192884	524392-524404	-0.325232	-0.385695	-0.66785	-0.535185	-0.5978	-0.389175	-0.286405	-0.593933	-0.619197	-0.33438	-0.237175
746	chr3:192925-193064	524410-524422	-0.58174	-0.39202	-0.58485	-0.735365	-0.58614	-0.34867	-0.14849	-0.723563	-0.829493	-0.679115	-0.528425
747	chr3:193245-193384	524442-524454	-0.337043	-0.25858	-0.654585	-0.57557	-0.597973	-0.704318	-0.41614	-0.671687	-0.662327	-0.59708	-0.520665
748	chr3:193405-193544	524458-524470	0.007235	0.118485	-0.34492	-0.079095	0.27265	-0.271832	0.01024	0.0392933	-0.22568	-0.420995	-0.4566
749	chr3:193585-193724	524476-524488	-0.0454983	0.343145	-0.166365	-0.01762	-0.04959	-0.23005	-0.0610375	-0.0767967	-0.32931	-0.510155	-0.42359
750	chr3:193765-193904	524494-524506	0.0861483	0.43257	0.037965	0.185735	0.02974	0.0180425	0.06312	-0.135693	-0.0921367	-0.320775	-0.199865
751	chr3:193925-194064	524510-524522	-0.110825	0.55097	-0.10092	0.28525	0.143773	0.266562	0.254295	-0.0610967	0.308043	-0.07768	-0.05064
752	chr3:194125-194264	524530-524542	0.28919	0.694215	0.517065	0.411505	0.403733	0.52733	0.443792	0.0853833	0.465693	0.148945	0.14892
753	chr3:194405-194544	524558-524570	0.130118	0.416235	-0.06436	0.41299	0.03262	0.226288	0.337888	0.0662367	0.52157	0.55238	0.440755
754	chr3:194585-194664	524576-524582	-0.034815	0.256495	0.162415	0.13972	-0.0985333	0.13304	0.15418	-0.17566	-0.0191467	0.249285	0.095865
755	chr3:194805-194884	524598-524604	-0.129758	0.25533	-0.140955	0.09506	-0.19192	-0.216227	-0.0300075	-0.20361	-0.195797	0.16265	0.034215
756	chr3:194945-195224	524612-524638	0.0699167	0.124475	-0.228685	0.13426	-0.201563	-0.284083	0.109375	-0.0129067	-0.214913	0.14686	-0.040205
757	chr3:195265-195644	524644-524680	-0.14583	-0.01079	-0.119	0.091205	-0.395267	-0.445582	-0.054965	-0.02557	-0.194267	0.08649	-0.152285
758	chr3:195685-195984	524686-524714	0.00425667	-0.08817	-0.177835	-0.083445	-0.227407	-0.542695	-0.006505	0.00477333	-0.289383	0.01406	-0.096775
759	chr3:196035-196154	524721-524731	-0.310443	-0.17296	-0.312195	-0.19797	-0.513197	-0.520837	-0.185608	-0.0707467	-0.447853	-0.25086	-0.29726
760	chr3:196355-196494	524753-524765	0.114953	0.069145	0.03517	-0.058535	0.201803	-0.170192	-0.416772	-0.0354133	-0.365163	-0.294955	-0.160795
761	chr3:196535-197094	524771-524825	-0.0346617	0.132745	-0.18888	-0.088735	-0.184027	0.314507	0.402087	-0.0999933	-0.1017	-0.19388	0.010855
762	chr3:197355-197494	524853-524865	0.938347	-0.136905	0.495105	-0.774485	NaN	0.40833	0.574497	0.01673	0.48006	-0.36586	0.083345
763	chr3:197555-197714	524873-524887	-0.0331433	0.373	-0.31141	-0.216505	0.24354	0.74722	0.34673	-0.219827	0.318787	-0.18933	-0.056915
764	chr3:197755-197914	524893-524907	0.0902167	0.207395	-0.12767	-0.20273	0.174053	0.310298	0.459933	-0.395893	0.00344333	-0.037985	0.041895
765	chr3:197935-198074	524911-524923	-0.0859967	0.091995	-0.0129	-0.140005	0.11349	0.148328	0.28948	-0.490943	-0.157013	-0.194435	-0.04869
766	chr3:198095-198234	524927-524939	0.01205	-0.1008	-0.018505	-0.20749	0.0585667	-0.112647	0.0826025	-0.31273	-0.3503	-0.234885	-0.08476
767	chr3:198335-198474	524951-524963	-0.333683	-0.130295	-0.34427	-0.40725	-0.224827	-0.419215	-0.231098	-0.382707	-0.671447	-0.413745	-0.54453
768	chr3:198515-198674	524969-524983	-0.34858	-0.33891	-0.48797	-0.54743	-0.486067	-0.758707	-0.459643	-0.46453	-0.652967	-0.45448	-0.341075
770	chr3:201235-201394	525241-525255	-0.308775	-0.01253	-0.33837	-0.135275	-0.281397	-0.378597	-0.173923	-0.27493	-0.60739	-0.13525	-0.25265
771	chr3:201475-201694	525265-525285	-0.417888	0.01652	-0.302955	-0.23346	-0.343623	-0.586475	-0.134323	-0.19688	-0.543743	-0.114465	-0.298045
772	chr3:201795-201954	525297-525311	-0.261157	-0.094735	-0.697925	-0.389845	-0.451283	-0.696832	-0.225935	0.00164	-0.271603	0.065695	0.211335
773	chr3:201975-202114	525315-525327	0.033265	0.264285	0.053595	0.00704	-0.07734	-0.380043	-0.09529	0.130473	-0.06436	0.14704	0.18415
774	chr3:202135-202254	525331-525341	-0.203487	0.18481	-0.239845	-0.04456	-0.749817	-0.398587	-0.09858	0.0405967	-0.167597	0.143675	0.112715
775	chr3:202275-202394	525345-525355	-0.0632683	0.17961	-0.44614	-0.20559	-0.0695233	-0.219163	0.0322225	-0.12365	-0.173657	0.2273	0.277095
776	chr3:202415-202554	525359-525371	-0.0831283	0.28765	-0.31375	0.12956	0.01655	0.142907	0.289583	-0.0784767	0.0751867	0.30126	0.67014
777	chr3:202695-202834	525387-525399	-0.122603	0.34326	-0.338115	-0.008965	-0.19024	0.116223	0.04624	-0.09881	0.07934	0.356235	0.33713
778	chr3:202875-203514	525405-525467	-0.169287	-0.069255	-0.42159	-0.29337	-0.435093	-0.480625	0.188012	-0.0810933	-0.32556	-0.04208	-0.03853
779	chr3:203595-203854	525477-525501	-0.198543	-0.469745	-0.41379	-0.52123	-0.40805	-0.695615	-0.09319	0.0279667	-0.35241	-0.00317	-0.053675
780	chr3:203875-204014	525505-525517	0.0201317	-0.581885	-0.46436	-0.539425	-0.315387	-0.81036	0.138505	0.01279	-0.11061	0.020875	0.119765
781	chr3:204055-204314	525523-525547	-0.30159	-0.64895	-0.467015	-0.618335	-0.56621	-0.747287	-0.253568	-0.133163	-0.432037	-0.10794	-0.12621
[truncated: 1,541 more rows]

## Sheet: G1 FLAG_Nuc series
NUC	POS	DESC	G1-t30.na_26_72_5f3	G1-t45.na_26_73_5f3	G1-t90.na_26_75_5f3	G1-t30.na_26_78_3f5	G1-t60.na_26_79_3f5	G1-t90.na_26_80_3f5
[truncated: 2,315 more rows]

[truncated: 2 more sheets: M FLAG_Nuc series, G1 FLAG_MYC (Dion et al)]
