# Supplementary material for: Cell Cycle– and Chaperone-Mediated Regulation of H3K56ac Incorporation in Yeast
Source: PLoS Genet. 2008 Nov 21;4(11):e1000270. doi: 10.1371/journal.pgen.1000270 (PMC2581598; doi:10.1371/journal.pgen.1000270)
Supplement: Dataset S3 — Enriched annotations for nucleosomes with rapid G1 or M phase turnover rates. (0.23 MB ZIP) [file pgen.1000270.s014.zip]

Archive with 2 entries (2 files):
- K56_SuppTable3.Promoter.xls
- K56_SuppTable3.ORF.xls
