# Supplementary material for: Cell Cycle– and Chaperone-Mediated Regulation of H3K56ac Incorporation in Yeast
Source: PLoS Genet. 2008 Nov 21;4(11):e1000270. doi: 10.1371/journal.pgen.1000270 (PMC2581598; doi:10.1371/journal.pgen.1000270)
Supplement: Dataset S3 — Enriched annotations for nucleosomes with rapid G1 or M phase turnover rates. (0.23 MB ZIP) [file pgen.1000270.s014.zip › K56_SuppTable3.Promoter.xls]

## Sheet: Htz1
FDR=0	IN	OUT	G1	M
Meneghini2003:Meneghini03_htz1D_down	30	399	0.059	1
Meneghini2003:Meneghini03_htz1D_mid	376	53	1	0.21
Meneghini2003:Meneghini03_htz1D_up	31	398	0.15	0.19
Meneghini2003:Meneghini03_htz1Dsir2D_down	19	410	0.094	0.78
Meneghini2003:Meneghini03_htz1Dsir2D_mid	375	54	0.97	0.41
Meneghini2003:Meneghini03_htz1Dsir2D_up	48	381	0.32	0.49
Meneghini2003:Meneghini03_htz1DhmrD_down	16	413	0.13	1
Meneghini2003:Meneghini03_htz1DhmrD_mid	397	32	0.99	0.29
Meneghini2003:Meneghini03_htz1DhmrD_up	20	409	0.26	0.8
Meneghini2003:Meneghini03_sir2D_down	11	418	0.6	0.58
Meneghini2003:Meneghini03_sir2D_mid	401	28	0.99	0.36
Meneghini2003:Meneghini03_sir2D_up	17	412	0.017	1
Meneghini2003:Meneghini03_hmrD_down	0	429	1	1
Meneghini2003:Meneghini03_hmrD_mid	425	4	1	0.73
Meneghini2003:Meneghini03_hmrD_up	4	425	0.018	1

## Sheet: Expression annotations
FDR=0.00108359	IN	OUT	G1	M
AA_starvation - DOWN	83	357	0.1	0.00013
AA_starvation - UP	179	261	0.0049	0.73
Aerobic respiration - DOWN	20	420	0.71	0.21
Aerobic respiration - UP	57	383	0.023	0.69
Alpha factor stimulus - DOWN	6	434	0.28	0.39
Alpha factor stimulus - UP	46	394	0.00019	0.14
Alternative_carbon - DOWN	65	375	0.34	0.13
Alternative_carbon - UP	127	313	0.024	0.43
Amino acid metabolism - DOWN	87	353	0.15	0.00025
Amino acid metabolism - UP	179	261	0.0049	0.73
Arginine metabolism - DOWN	2	438	1	1
Arginine metabolism - UP	0	440	1	1
Asci - DOWN	24	416	0.11	0.87
Asci - UP	17	423	0.6	0.4
Autophagy - DOWN	0	440	1	1
Autophagy - UP	0	440	1	1
Branched chain AA metabolism - DOWN	4	436	1	1
Branched chain AA metabolism - UP	0	440	1	1
Budding - DOWN	21	419	0.3	0.51
Budding - UP	27	413	0.031	0.65
Calcineurin signaling - DOWN	3	437	0.44	1
Calcineurin signaling - UP	7	433	0.74	0.44
Calcium ion homeostasis - DOWN	3	437	0.44	1
Calcium ion homeostasis - UP	7	433	0.74	0.44
Carbohydrate metabolism - DOWN	203	237	0.84	0.12
Carbohydrate metabolism - UP	301	139	0.00042	0.9
Cell aging - DOWN	36	404	0.012	0.96
Cell aging - UP	36	404	0.91	0.56
Cell cycle - DOWN	85	355	0.54	0.7
Cell cycle - UP	104	336	0.034	0.76
Cell cycle G1 arrest - DOWN	4	436	1	0.28
Cell cycle G1 arrest - UP	4	436	0.018	1
Cell ion homeostasis - DOWN	3	437	0.44	1
Cell ion homeostasis - UP	7	433	0.74	0.44
Cell wall integrity pathway - DOWN	8	432	0.79	1
Cell wall integrity pathway - UP	13	427	0.92	0.66
Cell wall organization and biogenesis - DOWN	7	433	0.35	1
Cell wall organization and biogenesis - UP	14	426	0.94	0.31
Cellular response to glucose starvation - DOWN	78	362	0.76	0.029
Cellular response to glucose starvation - UP	144	296	0.0072	0.63
Chaperone activity - DOWN	4	436	0.54	1
Chaperone activity - UP	2	438	1	1
Chromatin modification - DOWN	125	315	0.019	0.018
Chromatin modification - UP	124	316	0.0017	0.26
Cold shock - DOWN	0	440	1	1
Cold shock - UP	0	440	1	1
Copper deficiency - DOWN	0	440	1	1
Copper deficiency - UP	8	432	0.79	1
Copper ion homeostasis - DOWN	0	440	1	1
Copper ion homeostasis - UP	8	432	0.79	1
DNA recombination - DOWN	13	427	0.18	1
DNA recombination - UP	20	420	0.71	0.82
DNA replication - DOWN	2	438	1	1
DNA replication - UP	26	414	0.96	0.34
DTT - DOWN	18	422	1	0.78
DTT - UP	19	421	0.88	0.8
Deheat - DOWN	48	392	0.024	0.92
Deheat - UP	8	432	0.79	0.49
Diamide - DOWN	5	435	0.62	0.34
Diamide - UP	53	387	0.0015	0.63
Diauxic_shift - DOWN	9	431	0.49	0.53
Diauxic_shift - UP	50	390	0.00065	0.36
Dig proteins - DOWN	4	436	0.018	1
Dig proteins - UP	14	426	0.0047	0.31
Double strand break repair - DOWN	39	401	0.0031	0.076
Double strand break repair - UP	71	369	0.74	0.33
Early sporulation - DOWN	37	403	0.04	0.061
Early sporulation - UP	22	418	1	0.087
Endoplasmic reticulum - DOWN	0	440	1	1
Endoplasmic reticulum - UP	22	418	0.56	0.85
Ergosterol biosynthesis - DOWN	0	440	1	1
Ergosterol biosynthesis - UP	16	424	0.3	0.74
Ethanol metabolism - DOWN	20	420	0.89	0.48
Ethanol metabolism - UP	50	390	0.035	0.58
FK506 related - DOWN	3	437	0.44	1
FK506 related - UP	7	433	0.74	0.44
Fatty acid metabolism - DOWN	1	439	1	1
Fatty acid metabolism - UP	6	434	0.28	1
Flocculation - DOWN	6	434	0.69	1
Flocculation - UP	32	408	0.036	0.48
G1 - DOWN	28	412	0.2	0.67
G1 - UP	55	385	0.14	0.45
G2 - DOWN	14	426	1	1
G2 - UP	23	417	0.8	0.86
Galactose metabolism - DOWN	78	362	0.27	0.029
Galactose metabolism - UP	107	333	0.14	0.9
Gamma irradiation - DOWN	22	418	0.024	0.85
Gamma irradiation - UP	28	412	0.095	0.67
General regulation of transcription - DOWN	134	306	0.086	0.015
General regulation of transcription - UP	104	336	0.0085	0.61
Glycogen metabolism - UP	0	440	1	1
Glycolysis - DOWN	31	409	0.47	0.23
Glycolysis - UP	38	402	0.00065	0.6
Golgi - DOWN	2	438	1	1
Golgi - UP	0	440	1	1
H2O2 - DOWN	62	378	0.097	0.21
H2O2 - UP	67	373	0.26	0.81
H2O2 in mutants - DOWN	3	437	1	1
H2O2 in mutants - UP	44	396	0.12	0.47
HDAC - DOWN	54	386	0.48	0.43
HDAC - UP	52	388	0.97	0.61
Heat shock - DOWN	64	376	0.2	0.23
Heat shock - UP	114	326	0.15	0.16
Heat shock in mutants - DOWN	15	425	0.26	0.11
Heat shock in mutants - UP	34	406	0.00061	0.52
Heat_Osmolarity - DOWN	6	434	1	0.39
Heat_Osmolarity - UP	20	420	0.0032	0.82
Histidine metabolism - DOWN	8	432	0.035	0.13
Histidine metabolism - UP	24	416	0.41	0.87
Histone H4 - DOWN	18	422	0.39	0.43
Histone H4 - UP	48	392	0.2	0.33
Histone acetylase - DOWN	5	435	1	1
Histone acetylase - UP	6	434	1	1
Histone depletion - DOWN	18	422	0.39	0.43
Histone depletion - UP	42	398	0.093	0.23
Histone modification - DOWN	58	382	0.58	0.5
Histone modification - UP	75	365	0.21	0.57
Histones - DOWN	24	416	0.63	0.3
Histones - UP	63	377	0.058	0.38
Hyperosmolarity - DOWN	268	172	0.18	0.85
Hyperosmolarity - UP	144	296	0.27	0.13
Hyperosmotic response - DOWN	268	172	0.18	0.85
Hyperosmotic response - UP	143	297	0.25	0.12
Hypoosmolarity - DOWN	4	436	1	1
Hypoosmolarity - UP	3	437	1	1
Hypotonic response - DOWN	8	432	0.79	1
Hypotonic response - UP	13	427	0.92	0.66
Invasive growth - DOWN	14	426	0.22	0.69
Invasive growth - UP	34	406	0.0074	0.52
Late sporulation - DOWN	29	411	0.23	0.069
Late sporulation - UP	33	407	0.95	0.26
Lethal - DOWN	6	434	0.69	0.39
Lethal - UP	23	417	0.6	0.86
Long stress (over 60) - DOWN	117	323	0.13	0.1
Long stress (over 60) - UP	249	191	0.00043	0.68
Low phosphate - DOWN	1	439	1	1
Low phosphate - UP	13	427	0.015	1
M - DOWN	16	424	0.8	0.74
M - UP	14	426	0.022	1
MAPK signaling - DOWN	27	413	0.01	0.65
MAPK signaling - UP	47	393	0.046	0.53
MMS (radiomimetic) - DOWN	20	420	0.013	0.015
MMS (radiomimetic) - UP	55	385	0.79	0.13
M_G1 - DOWN	19	421	0.033	0.46
M_G1 - UP	19	421	0.033	0.8
Mating (sensu Saccharomyces) - DOWN	85	355	0.00023	0.53
Mating (sensu Saccharomyces) - UP	92	348	0.051	0.63
Mediator complex - DOWN	50	390	0.24	0.087
Mediator complex - UP	1	439	1	1
Medium stress (4060) - DOWN	169	271	0.1	0.035
Medium stress (4060) - UP	161	279	0.0018	0.27
Meiosis - DOWN	81	359	0.011	0.3
Meiosis - UP	75	365	0.99	0.12
Meiosis 1 - DOWN	14	426	0.22	0.69
Meiosis 1 - UP	23	417	0.38	0.27
Meiosis 2 - DOWN	24	416	0.11	0.87
Meiosis 2 - UP	23	417	0.8	0.56
Meiosisrecombination - DOWN	20	420	0.12	0.48
Meiosisrecombination - UP	20	420	0.89	0.21
Membrane organization and biogenesis - DOWN	3	437	0.44	1
Membrane organization and biogenesis - UP	21	419	0.52	0.51
Menadione - DOWN	16	424	0.3	0.74
Menadione - UP	18	422	0.85	0.16
Metal ion homeostasis - DOWN	0	440	1	1
Metal ion homeostasis - UP	8	432	0.79	1
Middle sporulation - DOWN	55	385	0.0024	0.26
Middle sporulation - UP	26	414	0.29	0.34
Midlate sporulaiton - DOWN	37	403	0.31	0.16
Midlate sporulaiton - UP	28	412	0.9	0.17
Mild stress - DOWN	130	310	0.22	0.76
Mild stress - UP	121	319	0.25	0.51
Mitochondrion - DOWN	32	408	0.85	0.75
Mitochondrion - UP	37	403	0.31	0.58
Mitosis - DOWN	45	395	0.55	0.9
Mitosis - UP	63	377	0.29	0.77
Mitotic spindle checkpoint - DOWN	12	428	0.9	0.63
Mitotic spindle checkpoint - UP	10	430	0.079	1
Mutants - DOWN	27	413	0.079	0.053
Mutants - UP	59	381	0.032	0.72
Ndt80 - DOWN	52	388	0.009	0.22
Ndt80 - UP	27	413	0.33	0.37
Nitrogen utilization - DOWN	187	253	0.24	0.099
Nitrogen utilization - UP	255	185	0.001	0.91
Nitrogen_depletion - DOWN	59	381	0.015	0.011
Nitrogen_depletion - UP	78	362	0.27	0.43
No stress - DOWN	164	276	0.012	0.9
No stress - UP	78	362	3.7e-05	0.43
Pantothenate and coA biosynthesis - DOWN	0	440	1	1
Pantothenate and coA biosynthesis - UP	0	440	1	1
Pauperins - DOWN	0	440	1	1
Pauperins - UP	0	440	1	1
Peroxisome organization and biogenesis - DOWN	9	431	0.054	0.53
Peroxisome organization and biogenesis - UP	8	432	0.79	0.49
Pheromone signaling null mutants - DOWN	5	435	0.0038	1
Pheromone signaling null mutants - UP	8	432	1	0.49
Pheromone signaling partial mutants - DOWN	0	440	1	1
Pheromone signaling partial mutants - UP	8	432	0.035	0.49
Phosphate metabolism - DOWN	2	438	1	1
Phosphate metabolism - UP	17	423	0.017	1
Proliferation - DOWN	0	440	1	1
Proliferation - UP	0	440	1	1
Protein biosynthesis - DOWN	184	256	0.47	0.15
Protein biosynthesis - UP	258	182	0.0079	0.77
Protein degradation - DOWN	6	434	0.28	0.075
Protein degradation - UP	22	418	0.77	0.087
Protein modification - DOWN	0	440	1	1
Protein modification - UP	3	437	1	1
Protein sorting - DOWN	9	431	0.2	1
Protein sorting - UP	4	436	1	0.28
Pseudohyphal growth - DOWN	16	424	0.13	0.74
Pseudohyphal growth - UP	52	388	0.096	0.61
Psueodohyphal or invasive growth - DOWN	10	430	0.079	0.57
Psueodohyphal or invasive growth - UP	24	416	0.0037	0.59
Purine base metabolism - DOWN	57	383	0.01	0.0083
Purine base metabolism - UP	84	356	0.18	0.69
RAS signal transduction - DOWN	0	440	1	1
RAS signal transduction - UP	0	440	1	1
RNA processing - DOWN	4	436	0.018	1
RNA processing - UP	3	437	1	0.22
RNA sorting - UP	0	440	1	1
Rapamycin related - DOWN	160	280	0.55	0.26
Rapamycin related - UP	246	194	0.0017	0.86
Rapamycin treatment - DOWN	136	304	0.81	0.15
Rapamycin treatment - UP	246	194	0.0017	0.86
Regulation of pH - DOWN	18	422	0.075	0.16
Regulation of pH - UP	46	394	0.039	0.51
Regulation of transcription - DOWN	144	296	0.014	0.005
Regulation of transcription - UP	133	307	0.0067	0.23
Response to DNA damage - DOWN	44	396	0.0039	0.12
Response to DNA damage - UP	77	363	0.36	0.25
Response to acid - DOWN	1	439	1	0.08
Response to acid - UP	17	423	0.6	0.76
Response to acid in mutants - DOWN	15	425	0.032	0.34
Response to acid in mutants - UP	0	440	1	1
Response to alkali - DOWN	2	438	1	1
Response to alkali - UP	41	399	0.015	0.42
Response to cold shock - DOWN	0	440	1	1
Response to cold shock - UP	0	440	1	1
Response to copper stress - DOWN	0	440	1	1
Response to copper stress - UP	0	440	1	1
Response to drug - DOWN	3	437	0.44	1
Response to drug - UP	8	432	1	0.49
Response to heat shock - DOWN	45	395	0.14	0.053
Response to heat shock - UP	95	345	0.071	0.5
Response to ionizing radiation - DOWN	40	400	0.004	0.085
Response to ionizing radiation - UP	72	368	0.64	0.2
Response to oxidative stress - DOWN	83	357	0.1	0.19
Response to oxidative stress - UP	107	333	0.083	0.79
Response to salt stress - DOWN	272	168	0.1	0.87
Response to salt stress - UP	150	290	0.19	0.094
Response to stravation - DOWN	17	423	0.058	0.76
Response to stravation - UP	8	432	0.79	0.49
Response to stress - DOWN	368	72	0.63	0.66
Response to stress - UP	346	94	0.061	0.35
Ribosome - DOWN	184	256	0.47	0.15
Ribosome - UP	258	182	0.0079	0.77
Rox1 overexpression - DOWN	0	440	1	1
Rox1 overexpression - UP	0	440	1	1
S - DOWN	3	437	1	1
S - UP	26	414	0.96	0.34
SAGA complex - DOWN	22	418	0.07	0.54
SAGA complex - UP	63	377	6.7e-05	0.38
SAGA unique - DOWN	5	435	0.62	0.34
SAGA unique - UP	0	440	1	1
SINs - DOWN	43	397	0.33	0.45
SINs - UP	17	423	0.6	0.76
SIRs - DOWN	14	426	9.6e-05	0.69
SIRs - UP	3	437	1	1
SK1 meiosis - DOWN	36	404	0.033	0.32
SK1 meiosis - UP	45	395	0.84	0.28
SK1 starvation - DOWN	14	426	0.022	0.69
SK1 starvation - UP	4	436	0.54	0.28
SWI/SNF complex - DOWN	16	424	0.13	0.37
SWI/SNF complex - UP	66	374	0.00016	0.43
Saturating pheromone - DOWN	3	437	1	1
Saturating pheromone - UP	8	432	0.035	0.49
Severe stress - DOWN	321	119	0.69	0.52
Severe stress - UP	317	123	0.0017	0.31
Sfp1 related - UP	0	440	1	1
Shmoo formation - DOWN	3	437	1	1
Shmoo formation - UP	2	438	1	1
Short pheromone signal - DOWN	3	437	1	1
Short pheromone signal - UP	8	432	0.035	0.49
Short stress (under 40) - DOWN	294	146	0.5	0.86
Short stress (under 40) - UP	218	222	0.14	0.48
Silencing - DOWN	117	323	0.0062	0.022
Silencing - UP	85	355	0.04	0.36
Sphingolipid metabolism - DOWN	2	438	1	1
Sphingolipid metabolism - UP	0	440	1	1
Sporulation - DOWN	77	363	0.0055	0.41
Sporulation - UP	100	340	0.18	0.14
Stationary_phase - DOWN	108	332	0.42	0.0036
Stationary_phase - UP	133	307	0.026	0.88
Ste12 targets - DOWN	27	413	0.01	0.65
Ste12 targets - UP	36	404	0.033	0.56
Ste7 targets - DOWN	15	425	0.032	0.34
Ste7 targets - UP	27	413	0.079	0.65
TFIID complex - DOWN	11	429	0.028	0.6
TFIID complex - UP	11	429	0.028	1
TFIID unique - DOWN	0	440	1	1
TFIID unique - UP	3	437	1	1
Tec1 targets - DOWN	5	435	0.62	1
Tec1 targets - UP	13	427	0.4	0.66
Ubiquitin cycle - DOWN	6	434	0.28	0.075
Ubiquitin cycle - UP	22	418	0.77	0.087
Uracil metabolism - DOWN	0	440	1	1
Uracil metabolism - UP	0	440	1	1
Vacuole organization and biogenesis - DOWN	0	440	1	1
Vacuole organization and biogenesis - UP	5	435	1	1
Various_temperatures - DOWN	10	430	0.86	0.18
Various_temperatures - UP	7	433	1	0.013
W303 meiosis - DOWN	18	422	0.19	0.78
W303 meiosis - UP	21	419	0.74	0.076
W303 starvation - DOWN	3	437	1	1
W303 starvation - UP	4	436	1	1
a factor stimulus - DOWN	3	437	1	1
a factor stimulus - UP	10	430	0.079	0.57
dun1 mutant - DOWN	2	438	1	1
dun1 mutant - UP	19	421	0.43	0.46
fkh1 fkh2 double KO - DOWN	0	440	1	1
fkh1 fkh2 double KO - UP	7	433	1	0.1
mec1 mutant - DOWN	23	417	0.087	0.27
mec1 mutant - UP	27	413	0.031	0.37

## Sheet: YPD
FDR=0	IN	OUT	G1	M
1. YPD-3	31	381	0.85	1
2. YPD-2	41	371	0.48	0.96
3. YPD-1	91	321	0.73	0.69
4. YPD+0	192	220	0.55	0.71
5. YPD+1	54	358	0.16	0.0093
6. YPD+2	24	388	0.95	0.023
7. YPD+3	6	406	0.3	1
8. YPD+4	2	410	0.33	0.14
9. YPD+5	9	403	0.51	0.13

## Sheet: Expression
FDR=0	IN	OUT	G1	M
yeast_expression:expression: No stress_down	0	440	1	1
yeast_expression:expression: No stress_mid	440	0	1	1
yeast_expression:expression: No stress_up	0	440	1	1
yeast_expression:expression: G1_down	2	438	1	1
yeast_expression:expression: G1_mid	439	1	0.83	0.92
yeast_expression:expression: G1_up	0	440	1	1
yeast_expression:expression: Cell cycle_down	0	440	1	1
yeast_expression:expression: Cell cycle_mid	440	0	1	1
yeast_expression:expression: Cell cycle_up	0	440	1	1
yeast_expression:expression: Regulation of transcription_down	0	440	1	1
yeast_expression:expression: Regulation of transcription_mid	440	0	1	1
yeast_expression:expression: Regulation of transcription_up	0	440	1	1
yeast_expression:expression: Response to stress_down	2	438	1	1
yeast_expression:expression: Response to stress_mid	426	14	0.54	0.69
yeast_expression:expression: Response to stress_up	25	415	0.67	0.61
yeast_expression:expression: Response to oxidative stress_down	2	438	1	1
yeast_expression:expression: Response to oxidative stress_mid	422	18	0.81	0.57
yeast_expression:expression: Response to oxidative stress_up	26	414	0.49	0.63
yeast_expression:expression: Alternative_carbon_down	4	436	0.54	0.28
yeast_expression:expression: Alternative_carbon_mid	434	6	0.72	0.61
yeast_expression:expression: Alternative_carbon_up	8	432	0.79	1
yeast_expression:expression: Carbohydrate metabolism_down	0	440	1	1
yeast_expression:expression: Carbohydrate metabolism_mid	440	0	1	1
yeast_expression:expression: Carbohydrate metabolism_up	0	440	1	1
yeast_expression:expression: Galactose metabolism_down	4	436	0.54	0.28
yeast_expression:expression: Galactose metabolism_mid	433	7	0.65	0.56
yeast_expression:expression: Galactose metabolism_up	8	432	0.42	1
yeast_expression:expression: Diauxic_shift_down	0	440	1	1
yeast_expression:expression: Diauxic_shift_mid	433	7	0.98	0.56
yeast_expression:expression: Diauxic_shift_up	8	432	0.035	1
yeast_expression:expression: Aerobic respiration_down	0	440	1	1
yeast_expression:expression: Aerobic respiration_mid	440	0	1	1
yeast_expression:expression: Aerobic respiration_up	0	440	1	1
yeast_expression:expression: Cellular response to glucose starvation_down	0	440	1	1
yeast_expression:expression: Cellular response to glucose starvation_mid	439	1	0.83	0.92
yeast_expression:expression: Cellular response to glucose starvation_up	2	438	0.32	1
yeast_expression:expression: Pseudohyphal growth_down	0	440	1	1
yeast_expression:expression: Pseudohyphal growth_mid	440	0	1	1
yeast_expression:expression: Pseudohyphal growth_up	0	440	1	1
yeast_expression:expression: Invasive growth_down	0	440	1	1
yeast_expression:expression: Invasive growth_mid	440	0	1	1
yeast_expression:expression: Invasive growth_up	0	440	1	1
yeast_expression:expression: Psueodohyphal or invasive growth_down	0	440	1	1
yeast_expression:expression: Psueodohyphal or invasive growth_mid	440	0	1	1
yeast_expression:expression: Psueodohyphal or invasive growth_up	0	440	1	1
yeast_expression:expression: MAPK signaling_down	0	440	1	1
yeast_expression:expression: MAPK signaling_mid	440	0	1	1
yeast_expression:expression: MAPK signaling_up	0	440	1	1
yeast_expression:expression: Tec1 targets_down	0	440	1	1
yeast_expression:expression: Tec1 targets_mid	440	0	1	1
yeast_expression:expression: Tec1 targets_up	0	440	1	1
yeast_expression:expression: Ste12 targets_down	0	440	1	1
yeast_expression:expression: Ste12 targets_mid	440	0	1	1
yeast_expression:expression: Ste12 targets_up	0	440	1	1
yeast_expression:expression: Ste7 targets_down	0	440	1	1
yeast_expression:expression: Ste7 targets_mid	440	0	1	1
yeast_expression:expression: Ste7 targets_up	0	440	1	1
yeast_expression:expression: Nitrogen_depletion_down	4	436	0.54	0.28
yeast_expression:expression: Nitrogen_depletion_mid	428	12	0.86	0.75
yeast_expression:expression: Nitrogen_depletion_up	18	422	0.39	0.43
yeast_expression:expression: General regulation of transcription_down	0	440	1	1
yeast_expression:expression: General regulation of transcription_mid	440	0	1	1
yeast_expression:expression: General regulation of transcription_up	0	440	1	1
yeast_expression:expression: Mediator complex_down	19	421	0.43	0.055
yeast_expression:expression: Mediator complex_mid	425	15	0.74	1
yeast_expression:expression: Mediator complex_up	0	440	1	1
yeast_expression:expression: Meiosis_down	2	438	0.32	0.15
yeast_expression:expression: Meiosis_mid	427	13	0.079	0.34
yeast_expression:expression: Meiosis_up	20	420	0.98	0.82
yeast_expression:expression: SWI/SNF complex_down	11	429	0.3	0.22
yeast_expression:expression: SWI/SNF complex_mid	410	30	1	0.57
yeast_expression:expression: SWI/SNF complex_up	34	406	0.00061	0.52
yeast_expression:expression: TFIID complex_down	9	431	0.49	0.53
yeast_expression:expression: TFIID complex_mid	436	4	0.86	0.97
yeast_expression:expression: TFIID complex_up	0	440	1	1
yeast_expression:expression: SAGA complex_down	3	437	1	1
yeast_expression:expression: SAGA complex_mid	422	18	0.98	0.57
yeast_expression:expression: SAGA complex_up	16	424	0.012	0.74
yeast_expression:expression: SAGA unique_down	3	437	1	1
yeast_expression:expression: SAGA unique_mid	437	3	0.56	0.78
yeast_expression:expression: SAGA unique_up	0	440	1	1
yeast_expression:expression: Histone acetylase_down	0	440	1	1
yeast_expression:expression: Histone acetylase_mid	437	3	0.56	0.78
yeast_expression:expression: Histone acetylase_up	5	435	1	1
yeast_expression:expression: Histone modification_down	4	436	0.54	1
yeast_expression:expression: Histone modification_mid	431	9	0.8	0.47
yeast_expression:expression: Histone modification_up	6	434	0.69	1
yeast_expression:expression: Mating (sensu Saccharomyces)_down	0	440	1	1
yeast_expression:expression: Mating (sensu Saccharomyces)_mid	440	0	1	1
yeast_expression:expression: Mating (sensu Saccharomyces)_up	0	440	1	1
yeast_expression:expression: Chromatin modification_down	0	440	1	1
yeast_expression:expression: Chromatin modification_mid	439	1	0.83	0.92
yeast_expression:expression: Chromatin modification_up	1	439	1	1
yeast_expression:expression: Silencing_down	0	440	1	1
yeast_expression:expression: Silencing_mid	437	3	0.56	0.78
yeast_expression:expression: Silencing_up	4	436	1	1
yeast_expression:expression: SIRs_down	0	440	1	1
yeast_expression:expression: SIRs_mid	440	0	1	1
yeast_expression:expression: SIRs_up	0	440	1	1
yeast_expression:expression: Short pheromone signal_down	0	440	1	1
yeast_expression:expression: Short pheromone signal_mid	436	4	0.98	0.97
yeast_expression:expression: Short pheromone signal_up	4	436	0.14	0.28
yeast_expression:expression: Saturating pheromone_down	3	437	1	1
yeast_expression:expression: Saturating pheromone_mid	426	14	0.98	0.69
yeast_expression:expression: Saturating pheromone_up	15	425	0.032	0.72
yeast_expression:expression: Alpha factor stimulus_down	0	440	1	1
yeast_expression:expression: Alpha factor stimulus_mid	440	0	1	1
yeast_expression:expression: Alpha factor stimulus_up	0	440	1	1
yeast_expression:expression: Pheromone signaling partial mutants_down	0	440	1	1
yeast_expression:expression: Pheromone signaling partial mutants_mid	440	0	1	1
yeast_expression:expression: Pheromone signaling partial mutants_up	0	440	1	1
yeast_expression:expression: Cell cycle G1 arrest_down	4	436	1	0.28
yeast_expression:expression: Cell cycle G1 arrest_mid	434	6	0.99	0.61
yeast_expression:expression: Cell cycle G1 arrest_up	4	436	0.018	1
yeast_expression:expression: Severe stress_down	2	438	1	1
yeast_expression:expression: Severe stress_mid	432	8	0.21	0.87
yeast_expression:expression: Severe stress_up	18	422	0.97	0.43
yeast_expression:expression: Hyperosmolarity_down	7	433	0.11	1
yeast_expression:expression: Hyperosmolarity_mid	422	18	0.92	0.57
yeast_expression:expression: Hyperosmolarity_up	20	420	0.71	0.48
yeast_expression:expression: Hyperosmotic response_down	0	440	1	1
yeast_expression:expression: Hyperosmotic response_mid	434	6	0.31	0.92
yeast_expression:expression: Hyperosmotic response_up	9	431	1	0.16
yeast_expression:expression: Pheromone signaling null mutants_down	1	439	1	1
yeast_expression:expression: Pheromone signaling null mutants_mid	439	1	0.83	0.92
yeast_expression:expression: Pheromone signaling null mutants_up	0	440	1	1
yeast_expression:expression: Shmoo formation_down	0	440	1	1
yeast_expression:expression: Shmoo formation_mid	440	0	1	1
yeast_expression:expression: Shmoo formation_up	0	440	1	1
yeast_expression:expression: Cell wall integrity pathway_down	0	440	1	1
yeast_expression:expression: Cell wall integrity pathway_mid	440	0	1	1
yeast_expression:expression: Cell wall integrity pathway_up	0	440	1	1
yeast_expression:expression: Cell wall organization and biogenesis_down	0	440	1	1
yeast_expression:expression: Cell wall organization and biogenesis_mid	440	0	1	1
yeast_expression:expression: Cell wall organization and biogenesis_up	0	440	1	1
yeast_expression:expression: a factor stimulus_down	0	440	1	1
yeast_expression:expression: a factor stimulus_mid	433	7	1	0.9
yeast_expression:expression: a factor stimulus_up	9	431	0.01	0.53
yeast_expression:expression: Response to ionizing radiation_down	4	436	1	0.28
yeast_expression:expression: Response to ionizing radiation_mid	425	15	0.053	0.66
yeast_expression:expression: Response to ionizing radiation_up	22	418	0.99	0.54
yeast_expression:expression: Double strand break repair_down	4	436	1	0.28
yeast_expression:expression: Double strand break repair_mid	425	15	0.053	0.66
yeast_expression:expression: Double strand break repair_up	22	418	0.99	0.54
yeast_expression:expression: MMS (radiomimetic)_down	2	438	1	1
yeast_expression:expression: MMS (radiomimetic)_mid	427	13	0.079	0.72
yeast_expression:expression: MMS (radiomimetic)_up	21	419	0.98	0.51
yeast_expression:expression: H2O2_down	2	438	1	1
yeast_expression:expression: H2O2_mid	419	21	0.7	0.49
yeast_expression:expression: H2O2_up	29	411	0.6	0.69
yeast_expression:expression: AA_starvation_down	17	423	0.34	0.038
yeast_expression:expression: AA_starvation_mid	411	29	0.98	0.59
yeast_expression:expression: AA_starvation_up	30	410	0.13	0.43
yeast_expression:expression: Amino acid metabolism_down	0	440	1	1
yeast_expression:expression: Amino acid metabolism_mid	440	0	1	1
yeast_expression:expression: Amino acid metabolism_up	0	440	1	1
yeast_expression:expression: Histidine metabolism_down	0	440	1	1
yeast_expression:expression: Histidine metabolism_mid	437	3	0.99	0.78
yeast_expression:expression: Histidine metabolism_up	6	434	0.069	1
yeast_expression:expression: Hypotonic response_down	0	440	1	1
yeast_expression:expression: Hypotonic response_mid	440	0	1	1
yeast_expression:expression: Hypotonic response_up	0	440	1	1
yeast_expression:expression: Mitosis_down	0	440	1	1
yeast_expression:expression: Mitosis_mid	440	0	1	1
yeast_expression:expression: Mitosis_up	0	440	1	1
yeast_expression:expression: Calcineurin signaling_down	3	437	0.44	1
yeast_expression:expression: Calcineurin signaling_mid	436	4	0.86	0.72
yeast_expression:expression: Calcineurin signaling_up	5	435	0.62	0.34
yeast_expression:expression: FK506 related_down	3	437	0.44	1
yeast_expression:expression: FK506 related_mid	436	4	0.86	0.72
yeast_expression:expression: FK506 related_up	5	435	0.62	0.34
yeast_expression:expression: Cell ion homeostasis_down	0	440	1	1
yeast_expression:expression: Cell ion homeostasis_mid	440	0	1	1
yeast_expression:expression: Cell ion homeostasis_up	0	440	1	1
yeast_expression:expression: Calcium ion homeostasis_down	3	437	0.44	1
yeast_expression:expression: Calcium ion homeostasis_mid	437	3	0.92	0.78
yeast_expression:expression: Calcium ion homeostasis_up	0	440	1	1
yeast_expression:expression: Purine base metabolism_down	0	440	1	1
yeast_expression:expression: Purine base metabolism_mid	440	0	1	1
yeast_expression:expression: Purine base metabolism_up	0	440	1	1
yeast_expression:expression: Response to drug_down	0	440	1	1
yeast_expression:expression: Response to drug_mid	440	0	1	1
yeast_expression:expression: Response to drug_up	2	438	1	1
yeast_expression:expression: Short stress (under 40)_down	0	440	1	1
yeast_expression:expression: Short stress (under 40)_mid	426	14	0.78	0.91
yeast_expression:expression: Short stress (under 40)_up	22	418	0.34	0.25
yeast_expression:expression: Heat shock_down	3	437	1	0.22
yeast_expression:expression: Heat shock_mid	411	29	0.89	0.98
yeast_expression:expression: Heat shock_up	36	404	0.16	0.055
yeast_expression:expression: Response to heat shock_down	3	437	1	0.22
yeast_expression:expression: Response to heat shock_mid	419	21	0.94	0.49
yeast_expression:expression: Response to heat shock_up	27	413	0.17	0.65
yeast_expression:expression: Heat shock in mutants_down	4	436	0.14	0.28
yeast_expression:expression: Heat shock in mutants_mid	425	15	0.97	0.89
yeast_expression:expression: Heat shock in mutants_up	19	421	0.23	0.46
yeast_expression:expression: Lethal_down	0	440	1	1
yeast_expression:expression: Lethal_mid	440	0	1	1
yeast_expression:expression: Lethal_up	0	440	1	1
yeast_expression:expression: Sporulation_down	4	436	0.54	0.28
yeast_expression:expression: Sporulation_mid	428	12	0.35	0.75
yeast_expression:expression: Sporulation_up	18	422	0.64	0.43
yeast_expression:expression: Mitochondrion_down	0	440	1	1
yeast_expression:expression: Mitochondrion_mid	440	0	1	1
yeast_expression:expression: Mitochondrion_up	0	440	1	1
yeast_expression:expression: Protein biosynthesis_down	0	440	1	1
yeast_expression:expression: Protein biosynthesis_mid	440	0	1	1
yeast_expression:expression: Protein biosynthesis_up	0	440	1	1
yeast_expression:expression: Protein modification_down	0	440	1	1
yeast_expression:expression: Protein modification_mid	440	0	1	1
yeast_expression:expression: Protein modification_up	0	440	1	1
yeast_expression:expression: Protein sorting_down	0	440	1	1
yeast_expression:expression: Protein sorting_mid	440	0	1	1
yeast_expression:expression: Protein sorting_up	0	440	1	1
yeast_expression:expression: Golgi_down	0	440	1	1
yeast_expression:expression: Golgi_mid	440	0	1	1
yeast_expression:expression: Golgi_up	0	440	1	1
yeast_expression:expression: Stationary_phase_down	46	394	0.93	0.059
yeast_expression:expression: Stationary_phase_mid	341	99	0.97	0.45
yeast_expression:expression: Stationary_phase_up	84	356	0.0081	0.93
yeast_expression:expression: Arginine metabolism_down	2	438	1	1
yeast_expression:expression: Arginine metabolism_mid	440	0	1	1
yeast_expression:expression: Arginine metabolism_up	0	440	1	1
yeast_expression:expression: Mitotic spindle checkpoint_down	0	440	1	1
yeast_expression:expression: Mitotic spindle checkpoint_mid	440	0	1	1
yeast_expression:expression: Mitotic spindle checkpoint_up	0	440	1	1
yeast_expression:expression: Protein degradation_down	0	440	1	1
yeast_expression:expression: Protein degradation_mid	440	0	1	1
yeast_expression:expression: Protein degradation_up	0	440	1	1
yeast_expression:expression: Ubiquitin cycle_down	0	440	1	1
yeast_expression:expression: Ubiquitin cycle_mid	440	0	1	1
yeast_expression:expression: Ubiquitin cycle_up	0	440	1	1
yeast_expression:expression: Fatty acid metabolism_down	1	439	1	1
yeast_expression:expression: Fatty acid metabolism_mid	439	1	0.83	0.92
yeast_expression:expression: Fatty acid metabolism_up	0	440	1	1
yeast_expression:expression: Response to cold shock_down	0	440	1	1
yeast_expression:expression: Response to cold shock_mid	440	0	1	1
yeast_expression:expression: Response to cold shock_up	0	440	1	1
yeast_expression:expression: Response to salt stress_down	7	433	0.11	1
yeast_expression:expression: Response to salt stress_mid	422	18	0.92	0.57
yeast_expression:expression: Response to salt stress_up	20	420	0.71	0.48
yeast_expression:expression: Response to DNA damage_down	2	438	1	1
yeast_expression:expression: Response to DNA damage_mid	430	10	0.14	0.82
yeast_expression:expression: Response to DNA damage_up	18	422	0.97	0.43
yeast_expression:expression: M_down	2	438	1	1
yeast_expression:expression: M_mid	439	1	0.83	0.92
yeast_expression:expression: M_up	0	440	1	1
yeast_expression:expression: Budding_down	0	440	1	1
yeast_expression:expression: Budding_mid	440	0	1	1
yeast_expression:expression: Budding_up	0	440	1	1
yeast_expression:expression: Flocculation_down	0	440	1	1
yeast_expression:expression: Flocculation_mid	426	14	0.78	0.69
yeast_expression:expression: Flocculation_up	19	421	0.43	0.46
yeast_expression:expression: G2_down	2	438	1	1
yeast_expression:expression: G2_mid	439	1	0.83	0.92
yeast_expression:expression: G2_up	0	440	1	1
yeast_expression:expression: S_down	2	438	1	1
yeast_expression:expression: S_mid	439	1	0.83	0.92
yeast_expression:expression: S_up	0	440	1	1
yeast_expression:expression: Response to acid_down	2	438	0.03	1
yeast_expression:expression: Response to acid_mid	410	30	0.74	0.29
yeast_expression:expression: Response to acid_up	35	405	0.77	0.79
yeast_expression:expression: Endoplasmic reticulum_down	0	440	1	1
yeast_expression:expression: Endoplasmic reticulum_mid	440	0	1	1
yeast_expression:expression: Endoplasmic reticulum_up	0	440	1	1
yeast_expression:expression: Vacuole organization and biogenesis_down	0	440	1	1
yeast_expression:expression: Vacuole organization and biogenesis_mid	440	0	1	1
yeast_expression:expression: Vacuole organization and biogenesis_up	0	440	1	1
yeast_expression:expression: Metal ion homeostasis_down	0	440	1	1
yeast_expression:expression: Metal ion homeostasis_mid	440	0	1	1
yeast_expression:expression: Metal ion homeostasis_up	0	440	1	1
yeast_expression:expression: Dig proteins_down	0	440	1	1
yeast_expression:expression: Dig proteins_mid	440	0	1	1
yeast_expression:expression: Dig proteins_up	0	440	1	1
yeast_expression:expression: Chaperone activity_down	0	440	1	1
yeast_expression:expression: Chaperone activity_mid	439	1	0.83	0.92
yeast_expression:expression: Chaperone activity_up	1	439	1	1
yeast_expression:expression: Ribosome_down	0	440	1	1
yeast_expression:expression: Ribosome_mid	440	0	1	1
yeast_expression:expression: Ribosome_up	0	440	1	1
yeast_expression:expression: Ergosterol biosynthesis_down	0	440	1	1
yeast_expression:expression: Ergosterol biosynthesis_mid	440	0	1	1
yeast_expression:expression: Ergosterol biosynthesis_up	2	438	1	1
yeast_expression:expression: Membrane organization and biogenesis_down	0	440	1	1
yeast_expression:expression: Membrane organization and biogenesis_mid	440	0	1	1
yeast_expression:expression: Membrane organization and biogenesis_up	2	438	1	1
yeast_expression:expression: Rapamycin related_down	8	432	0.79	0.13
yeast_expression:expression: Rapamycin related_mid	419	21	1	0.49
yeast_expression:expression: Rapamycin related_up	24	416	0.00087	0.59
yeast_expression:expression: Nitrogen utilization_down	4	436	1	0.28
yeast_expression:expression: Nitrogen utilization_mid	428	12	1	0.75
yeast_expression:expression: Nitrogen utilization_up	14	426	0.00077	0.31
yeast_expression:expression: Histones_down	0	440	1	1
yeast_expression:expression: Histones_mid	426	14	0.78	0.69
yeast_expression:expression: Histones_up	15	425	0.26	0.72
yeast_expression:expression: Histone H4_down	0	440	1	1
yeast_expression:expression: Histone H4_mid	434	6	0.31	0.61
yeast_expression:expression: Histone H4_up	6	434	1	1
yeast_expression:expression: HDAC_down	6	434	0.69	1
yeast_expression:expression: HDAC_mid	428	12	0.65	0.37
yeast_expression:expression: HDAC_up	7	433	0.74	1
yeast_expression:expression: DNA replication_down	0	440	1	1
yeast_expression:expression: DNA replication_mid	440	0	1	1
yeast_expression:expression: DNA replication_up	0	440	1	1
yeast_expression:expression: Copper ion homeostasis_down	0	440	1	1
yeast_expression:expression: Copper ion homeostasis_mid	440	0	1	1
yeast_expression:expression: Copper ion homeostasis_up	0	440	1	1
yeast_expression:expression: RNA processing_down	1	439	1	1
yeast_expression:expression: RNA processing_mid	438	2	0.68	0.85
yeast_expression:expression: RNA processing_up	1	439	1	1
yeast_expression:expression: Peroxisome organization and biogenesis_down	0	440	1	1
yeast_expression:expression: Peroxisome organization and biogenesis_mid	440	0	1	1
yeast_expression:expression: Peroxisome organization and biogenesis_up	0	440	1	1
yeast_expression:expression: Cell aging_down	4	436	0.54	1
yeast_expression:expression: Cell aging_mid	430	10	0.75	0.43
yeast_expression:expression: Cell aging_up	7	433	0.74	1
yeast_expression:expression: RAS signal transduction_down	0	440	1	1
yeast_expression:expression: RAS signal transduction_mid	440	0	1	1
yeast_expression:expression: RAS signal transduction_up	0	440	1	1
yeast_expression:expression: SINs_down	13	427	0.059	1
yeast_expression:expression: SINs_mid	414	26	0.99	0.11
yeast_expression:expression: SINs_up	17	423	0.34	0.76
yeast_expression:expression: DNA recombination_down	12	428	0.14	1
yeast_expression:expression: DNA recombination_mid	422	18	0.92	0.22
yeast_expression:expression: DNA recombination_up	9	431	0.83	1
yeast_expression:expression: Menadione_down	2	438	0.32	1
yeast_expression:expression: Menadione_mid	431	9	0.51	0.84
yeast_expression:expression: Menadione_up	14	426	0.94	0.31
yeast_expression:expression: DTT_down	0	440	1	1
yeast_expression:expression: DTT_mid	436	4	0.46	0.97
yeast_expression:expression: DTT_up	7	433	0.74	0.44
yeast_expression:expression: Diamide_down	6	434	0.69	0.39
yeast_expression:expression: Diamide_mid	396	44	0.97	0.53
yeast_expression:expression: Diamide_up	51	389	0.041	0.6
yeast_expression:expression: Ethanol metabolism_down	12	428	1	1
yeast_expression:expression: Ethanol metabolism_mid	430	10	0.45	0.96
yeast_expression:expression: Ethanol metabolism_up	8	432	0.79	0.13
yeast_expression:expression: Regulation of pH_down	2	438	0.03	1
yeast_expression:expression: Regulation of pH_mid	402	38	0.9	0.17
yeast_expression:expression: Regulation of pH_up	46	394	0.41	0.9
yeast_expression:expression: Low phosphate_down	1	439	1	1
yeast_expression:expression: Low phosphate_mid	430	10	0.75	0.43
yeast_expression:expression: Low phosphate_up	10	430	0.25	1
yeast_expression:expression: Phosphate metabolism_down	0	440	1	1
yeast_expression:expression: Phosphate metabolism_mid	436	4	0.46	0.72
yeast_expression:expression: Phosphate metabolism_up	4	436	1	1
yeast_expression:expression: Rapamycin treatment_down	11	429	0.88	0.22
yeast_expression:expression: Rapamycin treatment_mid	398	42	0.99	0.33
yeast_expression:expression: Rapamycin treatment_up	52	388	0.009	0.61
yeast_expression:expression: Mild stress_down	0	440	1	1
yeast_expression:expression: Mild stress_mid	436	4	0.46	0.97
yeast_expression:expression: Mild stress_up	4	436	1	0.28
yeast_expression:expression: Gamma irradiation_down	18	422	0.0061	0.78
yeast_expression:expression: Gamma irradiation_mid	423	17	1	0.6
yeast_expression:expression: Gamma irradiation_up	2	438	1	0.15
yeast_expression:expression: Early sporulation_down	17	423	0.00073	0.76
yeast_expression:expression: Early sporulation_mid	417	23	1	0.14
yeast_expression:expression: Early sporulation_up	12	428	0.9	0.25
yeast_expression:expression: Glycolysis_down	0	440	1	1
yeast_expression:expression: Glycolysis_mid	440	0	1	1
yeast_expression:expression: Glycolysis_up	0	440	1	1
yeast_expression:expression: Copper deficiency_down	0	440	1	1
yeast_expression:expression: Copper deficiency_mid	438	2	1	0.85
yeast_expression:expression: Copper deficiency_up	2	438	0.03	1
yeast_expression:expression: Sfp1 related_down	0	440	1	1
yeast_expression:expression: Sfp1 related_mid	440	0	1	1
yeast_expression:expression: Sfp1 related_up	0	440	1	1
yeast_expression:expression: Batch vs chemostat_down	3	437	1	0.22
yeast_expression:expression: Batch vs chemostat_mid	439	1	0.83	0.92
yeast_expression:expression: Batch vs chemostat_up	4	436	1	1
yeast_expression:expression: Fermentative (pre-shift)_down	11	429	0.88	0.049
yeast_expression:expression: Fermentative (pre-shift)_mid	434	6	0.31	0.92
yeast_expression:expression: Fermentative (pre-shift)_up	1	439	1	0.08
yeast_expression:expression: Amino allyl labeling_down	18	422	0.075	0.046
yeast_expression:expression: Amino allyl labeling_mid	425	15	0.99	0.66
yeast_expression:expression: Amino allyl labeling_up	13	427	0.7	0.66
yeast_expression:expression: Direct labeling_down	4	436	0.54	1
yeast_expression:expression: Direct labeling_mid	436	4	0.86	0.72
yeast_expression:expression: Direct labeling_up	0	440	1	1
yeast_expression:expression: Respiratory (post-shift)_down	25	415	0.45	0.13
yeast_expression:expression: Respiratory (post-shift)_mid	385	55	0.99	0.16
yeast_expression:expression: Respiratory (post-shift)_up	56	384	0.043	0.95
yeast_expression:expression: Mutants_down	7	433	0.11	1
yeast_expression:expression: Mutants_mid	417	23	0.8	0.97
yeast_expression:expression: Mutants_up	22	418	0.77	0.25
yeast_expression:expression: Oxidative stress mutants_down	15	425	0.77	0.34
yeast_expression:expression: Oxidative stress mutants_mid	406	34	0.62	0.72
yeast_expression:expression: Oxidative stress mutants_up	30	410	0.63	0.71
yeast_expression:expression: Medium stress (4060)_down	0	440	1	1
yeast_expression:expression: Medium stress (4060)_mid	431	9	0.17	0.84
yeast_expression:expression: Medium stress (4060)_up	16	424	0.96	0.37
yeast_expression:expression: Long stress (over 60)_down	2	438	1	1
yeast_expression:expression: Long stress (over 60)_mid	431	9	0.17	1
yeast_expression:expression: Long stress (over 60)_up	15	425	0.95	0.024
yeast_expression:expression: Response to alkali_down	13	427	0.92	0.28
yeast_expression:expression: Response to alkali_mid	374	66	0.37	0.57
yeast_expression:expression: Response to alkali_up	61	379	0.37	0.97
yeast_expression:expression: Hyperosmolarity WT_down	9	431	0.83	1
yeast_expression:expression: Hyperosmolarity WT_mid	410	30	0.02	0.92
yeast_expression:expression: Hyperosmolarity WT_up	24	416	0.82	0.3
yeast_expression:expression: M_G1_down	0	440	1	1
yeast_expression:expression: M_G1_mid	437	3	0.56	1
yeast_expression:expression: M_G1_up	0	440	1	1
yeast_expression:expression: Deheat_down	43	397	0.49	0.043
yeast_expression:expression: Deheat_mid	306	134	0.97	0.63
yeast_expression:expression: Deheat_up	117	323	0.046	0.76
yeast_expression:expression: Hypoosmolarity_down	5	435	0.62	0.34
yeast_expression:expression: Hypoosmolarity_mid	436	4	0.86	0.72
yeast_expression:expression: Hypoosmolarity_up	0	440	1	1
yeast_expression:expression: Various_temperatures_down	1	439	1	0.08
yeast_expression:expression: Various_temperatures_mid	433	7	0.89	0.99
yeast_expression:expression: Various_temperatures_up	8	432	0.15	0.49
yeast_expression:expression: Heat_Osmolarity_down	3	437	0.44	0.22
yeast_expression:expression: Heat_Osmolarity_mid	420	20	0.74	1
yeast_expression:expression: Heat_Osmolarity_up	22	418	0.56	0.087
yeast_expression:expression: mec1 mutant_down	0	440	1	1
yeast_expression:expression: mec1 mutant_mid	437	3	0.56	1
yeast_expression:expression: mec1 mutant_up	0	440	1	1
yeast_expression:expression: Hyperosmolarity mutants_down	10	430	0.25	0.57
yeast_expression:expression: Hyperosmolarity mutants_mid	377	63	0.97	0.95
yeast_expression:expression: Hyperosmolarity mutants_up	21	419	0.74	0.23
yeast_expression:expression: hog1 delete_down	15	425	0.1	0.72
yeast_expression:expression: hog1 delete_mid	367	73	0.97	0.98
yeast_expression:expression: hog1 delete_up	23	417	0.6	0.1
yeast_expression:expression: Full hog pathway_down	7	433	0.11	1
yeast_expression:expression: Full hog pathway_mid	378	62	0.99	0.96
yeast_expression:expression: Full hog pathway_up	18	422	0.39	0.16
yeast_expression:expression: pbs2 delete_down	38	402	0.34	0.36
yeast_expression:expression: pbs2 delete_mid	346	94	1	0.95
yeast_expression:expression: pbs2 delete_up	38	402	0.02	0.36
yeast_expression:expression: ssk1ste11 delete_down	7	433	0.11	1
yeast_expression:expression: ssk1ste11 delete_mid	385	55	1	0.87
yeast_expression:expression: ssk1ste11 delete_up	6	434	0.0099	1
yeast_expression:expression: ssk1sho1 delete_down	24	416	0.041	0.11
yeast_expression:expression: ssk1sho1 delete_mid	351	89	0.99	0.97
yeast_expression:expression: ssk1sho1 delete_up	32	408	0.32	0.48
yeast_expression:expression: ste11 delete_down	7	433	0.11	0.44
yeast_expression:expression: ste11 delete_mid	382	58	0.99	0.93
yeast_expression:expression: ste11 delete_up	19	421	0.68	0.46
yeast_expression:expression: Sho1 branch_down	10	430	0.25	0.57
yeast_expression:expression: Sho1 branch_mid	372	68	0.94	0.85
yeast_expression:expression: Sho1 branch_up	22	418	0.77	0.54
yeast_expression:expression: ssk1 delete_down	10	430	0.25	0.57
yeast_expression:expression: ssk1 delete_mid	379	61	0.96	0.91
yeast_expression:expression: ssk1 delete_up	19	421	0.88	0.46
yeast_expression:expression: sho1 delete_down	24	416	0.041	0.59
yeast_expression:expression: sho1 delete_mid	346	94	0.98	0.81
yeast_expression:expression: sho1 delete_up	33	407	0.35	0.76
yeast_expression:expression: Extreme stress_down	12	428	0.14	0.63
yeast_expression:expression: Extreme stress_mid	379	61	0.91	0.91
yeast_expression:expression: Extreme stress_up	18	422	0.97	0.43
yeast_expression:expression: Moderate stress_down	4	436	0.018	1
yeast_expression:expression: Moderate stress_mid	387	53	0.99	0.95
yeast_expression:expression: Moderate stress_up	7	433	0.35	0.44
yeast_expression:expression: Mating_down	11	429	0.6	0.6
yeast_expression:expression: Mating_mid	376	64	1	0.99
yeast_expression:expression: Mating_up	17	423	0.0039	0.0073
yeast_expression:expression: SK1 meiosis_down	56	384	0.53	0.85
yeast_expression:expression: SK1 meiosis_mid	294	146	0.79	0.34
yeast_expression:expression: SK1 meiosis_up	116	324	0.36	0.6
yeast_expression:expression: Meiosisrecombination_down	53	387	0.19	0.045
yeast_expression:expression: Meiosisrecombination_mid	292	148	0.89	0.74
yeast_expression:expression: Meiosisrecombination_up	118	322	0.4	0.88
yeast_expression:expression: Response to stravation_down	45	395	0.39	0.13
yeast_expression:expression: Response to stravation_mid	375	65	0.78	0.94
yeast_expression:expression: Response to stravation_up	25	415	0.67	0.88
yeast_expression:expression: SK1 starvation_down	89	351	0.38	0.26
yeast_expression:expression: SK1 starvation_mid	338	102	0.69	0.58
yeast_expression:expression: SK1 starvation_up	35	405	0.77	0.79
yeast_expression:expression: W303 meiosis_down	53	387	0.45	0.63
yeast_expression:expression: W303 meiosis_mid	356	84	0.044	0.98
yeast_expression:expression: W303 meiosis_up	57	383	1	0.0083
yeast_expression:expression: Phosphate_down	8	432	0.15	0.02
yeast_expression:expression: Phosphate_mid	434	6	0.99	0.92
yeast_expression:expression: Phosphate_up	7	433	0.35	1
yeast_expression:expression: Pre-limitation batch_down	17	423	0.00073	0.76
yeast_expression:expression: Pre-limitation batch_mid	425	15	1	0.28
yeast_expression:expression: Pre-limitation batch_up	0	440	1	1
yeast_expression:expression: Post-limitation batch_down	9	431	0.49	0.16
yeast_expression:expression: Post-limitation batch_mid	416	24	0.77	0.7
yeast_expression:expression: Post-limitation batch_up	29	411	0.6	0.69
yeast_expression:expression: Post-limitation Phosphate_down	17	423	0.017	0.038
yeast_expression:expression: Post-limitation Phosphate_mid	412	28	0.96	0.94
yeast_expression:expression: Post-limitation Phosphate_up	31	409	0.47	0.46
yeast_expression:expression: Post-arrest (P, S)_down	26	414	0.065	0.14
yeast_expression:expression: Post-arrest (P, S)_mid	398	42	0.98	0.57
yeast_expression:expression: Post-arrest (P, S)_up	32	408	0.18	0.48
yeast_expression:expression: Sulfate_down	12	428	0.35	0.25
yeast_expression:expression: Sulfate_mid	430	10	1	0.43
yeast_expression:expression: Sulfate_up	7	433	0.35	1
yeast_expression:expression: Post limitation Sulfate_down	61	379	0.94	0.2
yeast_expression:expression: Post limitation Sulfate_mid	353	87	0.2	0.61
yeast_expression:expression: Post limitation Sulfate_up	52	388	0.29	0.4
yeast_expression:expression: Leucine_down	4	436	0.54	1
yeast_expression:expression: Leucine_mid	433	7	0.98	0.56
yeast_expression:expression: Leucine_up	4	436	0.018	1
yeast_expression:expression: Post limitation Leucine_down	32	408	0.69	0.099
yeast_expression:expression: Post limitation Leucine_mid	342	98	0.077	0.77
yeast_expression:expression: Post limitation Leucine_up	90	350	0.84	0.6
yeast_expression:expression: Post-semi arrest (U,L)_down	21	419	0.3	0.83
yeast_expression:expression: Post-semi arrest (U,L)_mid	358	82	0.95	0.33
yeast_expression:expression: Post-semi arrest (U,L)_up	86	354	0.14	0.54
yeast_expression:expression: Uracil_down	4	436	0.54	1
yeast_expression:expression: Uracil_mid	436	4	0.86	0.72
yeast_expression:expression: Uracil_up	0	440	1	1
yeast_expression:expression: Post-limitation Uracil_down	17	423	0.34	0.4
yeast_expression:expression: Post-limitation Uracil_mid	385	55	0.99	0.16
yeast_expression:expression: Post-limitation Uracil_up	54	386	0.014	0.83
yeast_expression:expression: CC - P vs U_down	14	426	0.22	0.31
yeast_expression:expression: CC - P vs U_mid	431	9	0.8	0.84
yeast_expression:expression: CC - P vs U_up	0	440	1	1
yeast_expression:expression: Chemostat comparisons_down	0	440	1	1
yeast_expression:expression: Chemostat comparisons_mid	440	0	1	1
yeast_expression:expression: Chemostat comparisons_up	0	440	1	1
yeast_expression:expression: CC - S vs P_down	2	438	1	1
yeast_expression:expression: CC - S vs P_mid	438	2	0.68	0.85
yeast_expression:expression: CC - S vs P_up	0	440	1	1
yeast_expression:expression: CC - U vs L_down	10	430	0.86	1
yeast_expression:expression: CC - U vs L_mid	430	10	0.45	0.43
yeast_expression:expression: CC - U vs L_up	3	437	0.44	0.22
yeast_expression:expression: CC - L vs S_down	1	439	1	1
yeast_expression:expression: CC - L vs S_mid	433	7	0.26	0.56
yeast_expression:expression: CC - L vs S_up	6	434	1	1
yeast_expression:expression: Cell cycle with stress_down	11	429	0.3	0.22
yeast_expression:expression: Cell cycle with stress_mid	412	28	0.9	0.83
yeast_expression:expression: Cell cycle with stress_up	25	415	0.26	0.32
yeast_expression:expression: S stress_down	14	426	0.46	0.091
yeast_expression:expression: S stress_mid	410	30	0.94	0.79
yeast_expression:expression: S stress_up	24	416	0.23	0.3
yeast_expression:expression: S/G2 stress_down	16	424	0.3	0.37
yeast_expression:expression: S/G2 stress_mid	401	39	0.88	0.81
yeast_expression:expression: S/G2 stress_up	31	409	0.29	0.23
yeast_expression:expression: G1 stress_down	13	427	0.7	0.66
yeast_expression:expression: G1 stress_mid	400	40	0.93	0.36
yeast_expression:expression: G1 stress_up	43	397	0.11	0.88
yeast_expression:expression: Cell cycle post stress_down	2	438	1	1
yeast_expression:expression: Cell cycle post stress_mid	436	4	0.46	0.72
yeast_expression:expression: Cell cycle post stress_up	4	436	1	0.28
yeast_expression:expression: G2/M post stress_down	3	437	1	1
yeast_expression:expression: G2/M post stress_mid	435	5	0.79	0.66
yeast_expression:expression: G2/M post stress_up	5	435	0.62	0.34
yeast_expression:expression: G2/M stress_down	29	411	0.78	0.069
yeast_expression:expression: G2/M stress_mid	400	40	0.75	0.8
yeast_expression:expression: G2/M stress_up	33	407	0.2	0.26
yeast_expression:expression: Calmodulin responses_down	8	432	1	0.49
yeast_expression:expression: Calmodulin responses_mid	390	50	0.93	0.81
yeast_expression:expression: Calmodulin responses_up	58	382	0.058	0.87
yeast_expression:expression: Ca stress_down	20	420	0.26	0.48
yeast_expression:expression: Ca stress_mid	385	55	0.98	0.74
yeast_expression:expression: Ca stress_up	53	387	0.11	0.82
yeast_expression:expression: FK506 treatments_down	10	430	1	0.18
yeast_expression:expression: FK506 treatments_mid	409	31	0.17	0.97
yeast_expression:expression: FK506 treatments_up	37	403	0.48	0.58
yeast_expression:expression: Ca+FK506_down	13	427	0.92	0.66
yeast_expression:expression: Ca+FK506_mid	399	41	0.57	0.91
yeast_expression:expression: Ca+FK506_up	43	397	0.2	0.69
yeast_expression:expression: Na stress_down	10	430	0.86	0.18
yeast_expression:expression: Na stress_mid	381	59	0.79	0.83
yeast_expression:expression: Na stress_up	65	375	0.14	0.79
yeast_expression:expression: Na+FK506_down	14	426	0.94	0.091
yeast_expression:expression: Na+FK506_mid	386	54	0.79	0.95
yeast_expression:expression: Na+FK506_up	56	384	0.15	0.68
yeast_expression:expression: fkh1 fkh2 double KO_down	0	440	1	1
yeast_expression:expression: fkh1 fkh2 double KO_mid	437	3	0.56	1
yeast_expression:expression: fkh1 fkh2 double KO_up" ColorGradientMinNegativeValue_0="-2.0" ColorGradientZeroValue_0="0.0" ColorGradientMaxPositiveValue_0="2.0" ColorGradientMinNegativeColor_0="0,255,0,1" ColorGradientZeroColor_0="0,0,0,1	0	440	1	1

## Sheet: TATA
FDR=0.0125	IN	OUT	G1	M
Basehoar+al-Cell04:TATA	119	320	1.1e-05	0.077
Basehoar+al-Cell04:TATAless	351	88	1	0.96

## Sheet: TFIID
FDR=0.00833333	IN	OUT	G1	M
Huisinga+Pugh06:TFIID-dominated	343	69	1	0.85
Huisinga+Pugh06:SAGA-dominiated	92	320	5e-05	0.032
Huisinga+Pugh06:SAGA-TFIID	5	407	1	0.33

## Sheet: Mutants
FDR=0	IN	OUT	G1	M
Yeast Mutants:Hughes00_bim1 (**15) D-down	3	432	1	1
Yeast Mutants:Hughes00_dig1, dig2 D-up	36	399	0.0046	0.013
Yeast Mutants:Hughes00_hog1 (haploid) D-up	5	430	0.041	0.33
Yeast Mutants:Ideker01_gal4-gal D-down	56	379	0.98	0.24
Yeast Mutants:Fink98_tec1 D-up	25	410	1	1
Yeast Mutants:Hughes00_dot4 D-up	0	435	1	1
Yeast Mutants:Hughes00_ERG11 (tet promoter) D-down	53	382	0.76	0.37
Yeast Mutants:Hughes00_Itraconazole D-down	14	421	0.94	0.29
Yeast Mutants:Hughes00_kim4 D-down	3	432	0.0054	1
Yeast Mutants:Hughes00_msu1 D-down	3	432	0.0054	1
Yeast Mutants:Hughes00_rad57 D-down	0	435	1	1
Yeast Mutants:Hughes00_rml2 (**13) D-down	11	424	0.31	1
Yeast Mutants:Hughes00_sin3 D-down	3	432	0.44	1
Yeast Mutants:Hughes00_yer050c D-down	7	428	0.11	0.43
Yeast Mutants:Hughes00_yhr011w (14) D-down	14	421	0.46	1
Yeast Mutants:Ideker01_gal80-gal D-down	71	364	0.25	0.028
Yeast Mutants:Sudarsanam00_7370 snf2 minimal medium D-up	22	413	0.0075	0.23
Yeast Mutants:Hughes00_cyt1 D-up	0	435	1	1
Yeast Mutants:Hughes00_yel033w D-down	16	419	0.13	0.35
Yeast Mutants:Hughes00_yer044c (haploid) D-down	4	431	0.54	1
Yeast Mutants:Hughes00_bub3 (**2,8,13) D-down	0	435	1	1
Yeast Mutants:Hughes00_erg2 D-down	7	428	0.75	0.011
Yeast Mutants:Hughes00_ymr293c D-down	6	429	0.071	0.38
Yeast Mutants:Hughes00_MMS D-up	33	402	0.95	0.74
Yeast Mutants:Hughes00_yer050c D-up	44	391	0.99	0.23
Yeast Mutants:Ideker01_gal2gal80-gal D-down	59	376	0.036	0.14
Yeast Mutants:Fink98_ste7 diploid D-down	24	411	0.83	0.27
Yeast Mutants:Fink98_ste12 diploid D-down	46	389	0.74	0.7
Yeast Mutants:Hughes00_cup5 D-up	20	415	0.49	0.19
Yeast Mutants:Ideker01_gal2-gal D-up	56	379	0.27	0.83
Yeast Mutants:Ideker01_gal80-gal D-up	122	313	0.51	0.99
Yeast Mutants:Roberts00_hog1D 1 M sorbitol, 2 hrs D-down	26	409	0.3	0.31
Yeast Mutants:Ideker01_gal4+gal D-down	70	365	0.61	0.64
Yeast Mutants:Ideker01_gal80+gal D-down	33	402	0.73	0.74
Yeast Mutants:Ideker01_gal10-gal D-down	26	409	0.5	0.12
Yeast Mutants:Ideker01_gal10+gal D-down	34	401	0.58	0.034
Yeast Mutants:Ideker01_gal2-gal D-down	35	400	0.97	0.51
Yeast Mutants:Ideker01_gal3-gal D-down	23	412	0.61	0.023
Yeast Mutants:Ideker01_gal3+gal D-down	36	399	0.64	0.044
Yeast Mutants:Ideker01_gal6-gal D-down	40	395	0.87	0.6
Yeast Mutants:Ideker01_gal7+gal D-down	35	400	0.78	0.0025
Yeast Mutants:Roberts00_ste18D wt D-down	6	429	0.071	0.38
Yeast Mutants:Sudarsanam00_7385 swi1 rich medium D-down	38	397	0.0026	0.81
Yeast Mutants:Sudarsanam00_7386 snf2 rich medium D-down	51	384	0.045	0.92
Yeast Mutants:Ideker01_gal2+gal D-up	55	380	0.38	0.99
Yeast Mutants:Roberts00_fus3D tec1D 50 nM aF, 30 min D-up	6	429	0.01	0.38
Yeast Mutants:Sudarsanam00_7369 swi1 minimal medium D-down	19	416	0.23	0.43
Yeast Mutants:Sudarsanam00_7370 snf2 minimal medium D-down	24	411	0.00096	0.56
Yeast Mutants:Roberts00_tec1D 50 nM aF wt 50 nM aF, 120 min D-down	8	427	0.79	0.47
Yeast Mutants:Fink98_tec1 diploid D-up	22	413	0.99	1
Yeast Mutants:Hughes00_erg2 D-up	35	400	0.43	0.77
Yeast Mutants:Hughes00_erg3 (haploid) D-up	3	432	1	1
Yeast Mutants:Hughes00_swi4 D-up	23	412	0.81	0.25
Yeast Mutants:Hughes00_Tunicamycin D-up	48	387	0.12	0.29
Yeast Mutants:Hughes00_yel044w D-up	9	426	0.056	1
Yeast Mutants:Myers99_med2 heat shock D-down	44	391	0.97	0.23
Yeast Mutants:Hughes00_she4 D-up	65	370	0.021	0.9
Yeast Mutants:Hughes00_tup1 (haploid) D-up	96	339	0.00042	0.45
Yeast Mutants:Bernstein00_sin3 D-down	18	417	0.2	1
Yeast Mutants:Fink98_ste7 D-up	19	416	1	1
Yeast Mutants:Roberts00_bni1D 50 nM aF, 60 min D-up	20	415	0.046	0.056
Yeast Mutants:Roberts00_bni1D 50 nM aF, 90 min D-down	19	416	0.98	1
Yeast Mutants:Roberts00_fus3D 50 nM aF wt 50 nM aF, 30 min D-up	27	408	0.97	0.14
Yeast Mutants:Roberts00_rst1D rst2D 50 nM aF, 30 min D-down	20	415	0.9	0.46
Yeast Mutants:Roberts00_sst2D wt D-up	10	425	0.019	0.55
Yeast Mutants:Roberts00_ste12D wt D-down	9	426	0.2	0.51
Yeast Mutants:Hughes00_ymr014w D-up	9	426	0.49	1
Yeast Mutants:Hughes00_yor078w D-up	8	427	0.79	1
Yeast Mutants:Hughes00_Calcofluor white D-up	2	433	1	1
Yeast Mutants:Ideker01_gal10+gal D-up	53	382	0.32	0.59
Yeast Mutants:Ideker01_gal1-gal D-down	44	391	0.69	0.67
Yeast Mutants:Hughes00_rpl8a D-down	7	428	0.75	0.43
Yeast Mutants:Hughes00_tup1 (haploid) D-down	62	373	0.41	0.52
Yeast Mutants:Hughes00_KAR2 (tet promoter) D-up	36	399	0.16	0.78
Yeast Mutants:Hughes00_mrt4 D-down	17	418	0.0043	0.75
Yeast Mutants:Hughes00_ymr014w D-down	29	406	0.0061	0.38
Yeast Mutants:Ideker01_gal1+gal D-up	22	413	0.35	1
Yeast Mutants:Ideker01_gal2gal80-gal D-up	24	411	0.64	0.27
Yeast Mutants:Ideker01_gal4+gal D-up	55	380	0.04	0.82
Yeast Mutants:Ideker01_gal7-gal D-up	47	388	0.1	0.72
Yeast Mutants:Hughes00_CDC42 (tet promoter) D-down	29	406	0.79	0.38
Yeast Mutants:Hughes00_yel033w D-up	3	432	1	1
Yeast Mutants:Ideker01_gal4gal80-gal D-up	26	409	0.5	0.6
Yeast Mutants:Ideker01_gal5+gal D-down	17	418	0.61	0.13
Yeast Mutants:Ideker01_gal1+gal D-down	59	376	0.34	0.023
Yeast Mutants:McCammon03_LSC2 D-down	4	431	0.15	1
Yeast Mutants:Roberts00_kss1D 50 nM aF, 30 min D-up	30	405	0.0082	0.18
Yeast Mutants:Fink98_ste12 D-down	27	408	0.18	0.89
Yeast Mutants:Fink98_ste7 D-down	26	409	0.16	1
Yeast Mutants:Fink98_ste7 diploid D-up	21	414	0.91	1
Yeast Mutants:Ideker01_gal5-gal D-down	20	415	0.9	0.46
Yeast Mutants:Hughes00_HMG2 (tet promoter) D-up	30	405	0.64	0.18
Yeast Mutants:Hughes00_rpd3 (haploid) D-up	54	381	0.88	0.61
Yeast Mutants:Ideker01_gal10-gal D-up	44	391	0.03	0.67
Yeast Mutants:Ideker01_gal1-gal D-up	29	406	0.24	0.17
Yeast Mutants:Ideker01_gal3-gal D-up	42	393	0.047	0.64
Yeast Mutants:Ideker01_gal4-gal D-up	46	389	0.042	1
Yeast Mutants:Ideker01_gal7+gal D-up	29	406	0.0061	0.38
Yeast Mutants:Fink98_ste12 D-up	14	421	1	1
Yeast Mutants:Fink98_tec1 diploid D-down	22	413	0.93	0.83
Yeast Mutants:Roberts00_bni1D 50 nM aF, 60 min D-down	16	419	0.13	0.11
Yeast Mutants:Roberts00_kss1D 50 nM aF, 30 min D-down	24	411	0.83	0.099
Yeast Mutants:Hughes00_ERG11 (tet promoter) D-up	87	348	0.82	0.83
Yeast Mutants:Hughes00_PMA1 (tet promoter) D-up	25	410	0.46	0.87
Yeast Mutants:Ideker01_gal2+gal D-down	7	428	0.75	0.43
Yeast Mutants:Roberts00_fus3-K42D 50 nM aF, 30 min D-down	9	426	0.49	0.51
Yeast Mutants:Hughes00_med2 (haploid) D-down	6	429	0.01	1
Yeast Mutants:Hughes00_rps24a (**9) D-down	13	422	0.015	0.26
Yeast Mutants:Ideker01_gal6+gal D-up	1	434	1	1
Yeast Mutants:Myers99_med2 galactose D-up	9	426	0.056	0.024
Yeast Mutants:Myers99_med2 heat shock D-up	16	419	0.56	0.72
Yeast Mutants:Ideker01_gal6-gal D-up	45	390	0.56	0.45
Yeast Mutants:Roberts00_bni1D 50 nM aF, 120 min D-up	19	416	0.0097	0.047
Yeast Mutants:Roberts00_bni1D 50 nM aF, 90 min D-up	21	414	0.059	0.065
Yeast Mutants:Roberts00_fus3D 50 nM aF wt 50 nM aF, 30 min D-down	22	413	0.074	0.83
Yeast Mutants:Hughes00_CDC42 (tet promoter) D-up	38	397	0.7	0.57
Yeast Mutants:McCammon03_ACO1 D-down	16	419	0.13	1
Yeast Mutants:Roberts00_fus3-K42D 50 nM aF, 30 min D-up	24	411	0.24	0.56
Yeast Mutants:McCammon03_CIT1 D-up	1	434	1	1
Yeast Mutants:McCammon03_IDH1 D-up	9	426	1	0.51
Yeast Mutants:Hughes00_aep2 D-up	15	420	0.78	0.32
Yeast Mutants:Hughes00_anp1 D-up	10	425	0.86	0.55
Yeast Mutants:Hughes00_cem1 D-up	6	429	1	0.069
Yeast Mutants:Hughes00_erg4 (haploid **7) D-up	6	429	0.29	1
Yeast Mutants:Hughes00_Itraconazole D-up	46	389	0.089	0.12
Yeast Mutants:Hughes00_mrt4 D-up	5	430	1	1
Yeast Mutants:Hughes00_msu1 D-up	6	429	0.69	1
Yeast Mutants:Hughes00_rad57 D-up	4	431	0.54	0.27
Yeast Mutants:Hughes00_rps27b (**11) D-up	12	423	0.91	0.055
Yeast Mutants:Hughes00_rrp6 D-up	15	420	0.78	0.097
Yeast Mutants:Hughes00_sod1 (haploid) D-down	4	431	0.019	1
Yeast Mutants:Hughes00_vac8 D-up	6	429	0.01	1
Yeast Mutants:Hughes00_yer044c (haploid) D-up	14	421	0.94	0.081
Yeast Mutants:Hughes00_yhl029c D-up	4	431	1	1
Yeast Mutants:Hughes00_yhr011w (**14) D-up	25	410	0.96	0.87
Yeast Mutants:Hughes00_ymr293c D-up	15	420	1	0.32
Yeast Mutants:Fink98_tec1 D-down	36	399	0.46	0.13
Yeast Mutants:Hughes00_2-deoxy-D-glucose D-up	15	420	0.78	0.32
Yeast Mutants:Hughes00_fks1 (haploid) D-up	11	424	0.61	0.2
Yeast Mutants:Hughes00_FKS1 (tet promoter) D-up	8	427	0.79	0.47
Yeast Mutants:Hughes00_gas1 D-up	16	419	0.81	0.35
Yeast Mutants:Hughes00_kin3 D-up	6	429	1	0.38
Yeast Mutants:Hughes00_qcr2 (haploid) D-up	23	412	0.39	0.25
Yeast Mutants:Hughes00_sod1 (haploid) D-up	4	431	0.54	0.27
Yeast Mutants:Hughes00_Terbinafine D-up	2	433	1	0.0056
Yeast Mutants:Ideker01_gal5+gal D-up	44	391	0.012	0.87
Yeast Mutants:Bernstein00_sin3 D-up	25	410	0.68	0.58
Yeast Mutants:Hughes00_sin3 D-up	12	423	0.91	1
Yeast Mutants:Ideker01_gal1gal10+gal D-up	28	407	0.041	0.9
Yeast Mutants:Ideker01_gal3+gal D-up	26	409	0.3	0.88
Yeast Mutants:Ideker01_gal5-gal D-up	45	390	0.15	0.45
Yeast Mutants:Hughes00_she4 D-down	11	424	0.31	0.043
Yeast Mutants:Hughes00_bub1 (haploid **2,10) D-down	0	435	1	1
Yeast Mutants:Hughes00_hpt1 D-up	4	431	0.54	0.27
Yeast Mutants:Hughes00_rad6 (haploid) D-down	4	431	0.54	0.27
Yeast Mutants:Hughes00_afg3 (haploid) D-up	21	414	0.91	0.065
Yeast Mutants:Hughes00_dot4 D-down	8	427	0.036	1
Yeast Mutants:Hughes00_kim4 D-up	7	428	0.021	1
Yeast Mutants:Hughes00_rml2 (**13) D-up	28	407	1	0.36
Yeast Mutants:Hughes00_rtg1 D-up	11	424	1	0.2
Yeast Mutants:Hughes00_sbp1 D-up	3	432	1	0.21
Yeast Mutants:Hughes00_ssn6 (haploid) D-up	40	395	0.00039	0.83
Yeast Mutants:Hughes00_HU D-up	24	411	0.64	0.099
Yeast Mutants:Hughes00_yor078w D-down	18	417	0.4	0.4
Yeast Mutants:Ideker01_gal6+gal D-down	5	430	0.62	0.33
Yeast Mutants:Roberts00_fus3D 50 nM aF, 30 min D-down	8	427	0.43	1
Yeast Mutants:Roberts00_ste18D wt D-up	6	429	0.071	1
Yeast Mutants:Bernstein00_rpd3 D-down	18	417	0.2	0.77
Yeast Mutants:Hughes00_cla4 (haploid) D-up	0	435	1	1
Yeast Mutants:Roberts00_bni1D wt D-up	3	432	0.0054	1
Yeast Mutants:Roberts00_ste2D 50 nM aF, 30 min D-down	1	434	1	1
Yeast Mutants:Roberts00_ste4D wt D-down	5	430	0.004	1
Yeast Mutants:Roberts00_tec1D 50 nM aF wt 50 nM aF, 30 min D-down	7	428	0.36	0.43
Yeast Mutants:Hughes00_rpd3 (haploid) D-down	34	401	0.0025	0.94
Yeast Mutants:Hughes00_top3 (haploid) D-up	4	431	1	1
Yeast Mutants:McCammon03_KGD1 D-up	1	434	1	0.076
Yeast Mutants:McCammon03_KGD2 D-up	1	434	1	0.076
Yeast Mutants:Hughes00_2-deoxy-D-glucose D-down	6	429	0.69	1
Yeast Mutants:Hughes00_gas1 D-down	2	433	0.32	1
Yeast Mutants:Hughes00_Tunicamycin D-down	7	428	0.75	1
Yeast Mutants:Hughes00_KAR2 (tet promoter) D-down	10	425	0.86	0.17
Yeast Mutants:Hughes00_swi4 D-down	14	421	0.74	0.016
Yeast Mutants:Roberts00_fus3D 50 nM aF, 30 min wt D-up	17	418	0.018	0.38
Yeast Mutants:Roberts00_fus3D kss1D wt D-up	3	432	1	1
Yeast Mutants:Roberts00_tec1D 50 nM aF wt 50 nM aF, 120 min D-up	5	430	1	1
Yeast Mutants:Ideker01_gal1gal10+gal D-down	25	410	0.055	0.0075
Yeast Mutants:Ideker01_gal7-gal D-down	14	421	0.74	0.016
Yeast Mutants:Roberts00_far1D 50 nM aF, 30 min D-up	13	422	0.015	0.012
Yeast Mutants:Hughes00_rps24a (haploid) D-down	9	426	0.011	1
Yeast Mutants:Hughes00_isw1, isw2 D-down	5	430	0.22	1
Yeast Mutants:Ideker01_gal4gal80-gal D-down	34	401	0.0025	0.034
Yeast Mutants:Hughes00_dig1, dig2 (haploid) D-up	18	417	0.025	0.039
Yeast Mutants:Hughes00_med2 (haploid) D-up	13	422	0.7	0.65
Yeast Mutants:Hughes00_sst2 (haploid) D-up	5	430	0.22	0.33
Yeast Mutants:Roberts00_fus3D 50 nM aF, 30 min D-up	19	416	0.099	0.047
Yeast Mutants:Roberts00_hog1D 1 M sorbitol, 2 hrs D-up	39	396	0.062	0.59
Yeast Mutants:Roberts00_rst1D rst2D 50 nM aF, 30 min D-up	11	424	0.11	0.58
Yeast Mutants:Roberts00_rst1D rst2D wt D-up	18	417	0.079	0.15
Yeast Mutants:Roberts00_rst1D rst2D tec1D wt D-up	19	416	0.0022	0.047
Yeast Mutants:Hughes00_fus3 (haploid) D-up	2	433	1	0.15
Yeast Mutants:Sudarsanam00_7369 swi1 minimal medium D-up	21	414	0.019	0.065
Yeast Mutants:Sudarsanam00_7385 swi1 rich medium D-up	17	418	0.16	0.13
Yeast Mutants:Sudarsanam00_7386 snf2 rich medium D-up	19	416	0.034	0.047
Yeast Mutants:Hughes00_ckb2 D-down	7	428	0.11	1
Yeast Mutants:Hughes00_imp2 D-up	0	435	1	1
Yeast Mutants:McCammon03_SDH4 D-up	0	435	1	1
Yeast Mutants:Myers99_med2 galactose D-down	23	412	0.94	0.54
Yeast Mutants:Roberts00_bni1D 50 nM aF, 120 min D-down	13	422	0.41	0.65
Yeast Mutants:Hughes00_ade2 (haploid) D-up	13	422	0.92	0.65
Yeast Mutants:Hughes00_cka2 D-down	3	432	0.0054	1
Yeast Mutants:Hughes00_cup5 D-down	0	435	1	1
Yeast Mutants:Hughes00_gln3 D-up	0	435	1	1
Yeast Mutants:Hughes00_PMA1 (tet promoter) D-down	9	426	0.83	0.024
Yeast Mutants:Hughes00_rnr1 (haploid **9) D-down	3	432	1	1
Yeast Mutants:Hughes00_rpl12a D-down	5	430	0.62	0.33
Yeast Mutants:Hughes00_rps27b (**11) D-down	19	416	0.0022	0.43
Yeast Mutants:Hughes00_yhr034c D-down	0	435	1	1
Yeast Mutants:McCammon03_IDH2 D-up	0	435	1	1
Yeast Mutants:Hughes00_MMS D-down	5	430	0.62	1
Yeast Mutants:McCammon03_ACO1 D-up	1	434	1	1
Yeast Mutants:Hughes00_bub1 (haploid **2,10) D-up	19	416	0.44	0.01
Yeast Mutants:Hughes00_anp1 D-down	1	434	1	1
Yeast Mutants:Hughes00_clb2 D-down	1	434	1	1
Yeast Mutants:Hughes00_CMD1 (tet promoter) D-down	8	427	0.43	1
Yeast Mutants:Hughes00_HMG2 (tet promoter) D-down	13	422	0.41	0.65
Yeast Mutants:Hughes00_sgs1 D-down	0	435	1	1
Yeast Mutants:Hughes00_ssn6 (haploid) D-down	3	432	0.082	0.21
Yeast Mutants:Hughes00_swi6 (haploid) D-up	3	432	1	0.016
Yeast Mutants:Hughes00_bub3 (haploid **2) D-up	12	423	1	0.0089
Yeast Mutants:Bernstein00_hda1 D-up	5	430	0.62	1
Yeast Mutants:Hughes00_rpl27a (**4) D-down	6	429	0.071	1
Yeast Mutants:Hughes00_fus3, kss1 (haploid) D-down	7	428	0.0024	0.43
Yeast Mutants:Hughes00_Lovastatin D-down	4	431	0.019	1
Yeast Mutants:Hughes00_ste11 (haploid) D-down	2	433	0.32	1
Yeast Mutants:Hughes00_ste12 (haploid) D-down	11	424	0.31	0.2
Yeast Mutants:Hughes00_ste18 (haploid) D-down	3	432	0.0054	1
Yeast Mutants:Hughes00_ste4 (haploid) D-down	4	431	0.019	1
Yeast Mutants:Hughes00_ste5 (haploid) D-down	3	432	0.0054	1
Yeast Mutants:Hughes00_ste7 (haploid) D-down	4	431	0.019	1
Yeast Mutants:Hughes00_Terbinafine D-down	4	431	0.019	1
Yeast Mutants:Hughes00_yor080w (**3) D-up	9	426	0.83	0.51
Yeast Mutants:Roberts00_fus3D 50 nM aF, 30 min wt D-down	8	427	0.43	0.47
Yeast Mutants:Roberts00_fus3D kss1D wt D-down	19	416	0.034	0.047
Yeast Mutants:Roberts00_fus3D tec1D 50 nM aF, 30 min wt D-down	3	432	0.44	0.21
Yeast Mutants:Roberts00_fus3D tec1D wt D-down	4	431	0.54	0.03
Yeast Mutants:Roberts00_fus3D wt D-down	0	435	1	1
Yeast Mutants:Roberts00_ste11D wt D-down	2	433	0.32	1
Yeast Mutants:Roberts00_ste20D 50 nM aF, 30 min D-up	4	431	0.019	1
Yeast Mutants:Roberts00_ste5D wt D-down	4	431	0.019	1
Yeast Mutants:Roberts00_ste7D wt D-down	7	428	0.0024	0.43
Yeast Mutants:Hughes00_IDI1 (tet promoter) D-up	0	435	1	1
Yeast Mutants:Hughes00_rpl12a D-up	0	435	1	1
Yeast Mutants:Hughes00_CMD1 (tet promoter) D-up	29	406	0.0017	0.67
Yeast Mutants:Hughes00_bul1 D-up	2	433	0.031	1
Yeast Mutants:Hughes00_dig1, dig2 D-down	0	435	1	1
Yeast Mutants:Hughes00_gpa2 D-up	1	434	1	1
Yeast Mutants:Hughes00_erg3 (haploid) D-down	1	434	1	1
Yeast Mutants:Hughes00_ymr031w-a D-down	1	434	1	1
Yeast Mutants:Hughes00_ase1 (**12) D-up	5	430	1	1
Yeast Mutants:Hughes00_bub3 (**2,8,13) D-up	12	423	0.91	0.23
Yeast Mutants:Hughes00_clb2 D-up	4	431	0.54	1
Yeast Mutants:Hughes00_yer083c D-up	33	402	0.21	0.47
Yeast Mutants:Hughes00_ymr031w-a D-up	11	424	1	1
Yeast Mutants:Hughes00_ubr2 D-up	3	432	0.44	0.21
Yeast Mutants:Hughes00_ade2 (haploid) D-down	3	432	0.44	0.21
Yeast Mutants:Hughes00_Glucosamine D-down	6	429	0.69	0.069
Yeast Mutants:Hughes00_kss1 (haploid) D-down	5	430	0.62	0.33
Yeast Mutants:Hughes00_yel044w D-down	16	419	0.046	0.72
Yeast Mutants:Hughes00_isw1, isw2 D-up	22	413	0.99	0.23
Yeast Mutants:Hughes00_rad6 (haploid) D-up	8	427	0.15	0.47
Yeast Mutants:Hughes00_rnr1 (haploid **9) D-up	6	429	0.69	0.38
Yeast Mutants:Fink98_ste12 diploid D-up	21	414	0.75	1
Yeast Mutants:Hughes00_ase1 (**12) D-down	0	435	1	1
Yeast Mutants:Hughes00_rts1 D-up	11	424	0.61	1
Yeast Mutants:Hughes00_ymr269w D-up	1	434	1	1
Yeast Mutants:Hughes00_dig1, dig2 (haploid) D-down	4	431	0.019	1
Yeast Mutants:Roberts00_fus3D wt D-up	2	433	1	0.15
Yeast Mutants:McCammon03_CIT1 D-down	6	429	0.29	0.38
Yeast Mutants:Bernstein00_rpd3 D-up	29	406	0.24	0.91
Yeast Mutants:Hughes00_sap30 D-up	11	424	0.61	0.58
Yeast Mutants:Hughes00_rps24a (haploid) D-up	0	435	1	1
Yeast Mutants:Hughes00_bim1 (**15) D-up	11	424	0.61	1
Yeast Mutants:Hughes00_cem1 D-down	4	431	0.019	1
Yeast Mutants:Hughes00_Lovastatin D-up	3	432	0.44	0.21
Yeast Mutants:Hughes00_ecm1 (**3) D-up	23	412	0.61	0.54
Yeast Mutants:Hughes00_isw2 D-up	1	434	1	1
Yeast Mutants:Hughes00_yar014c D-up	4	431	1	1
Yeast Mutants:Hughes00_vma8 D-up	11	424	0.11	1
Yeast Mutants:Ideker01_gal80+gal D-up	10	425	0.55	1
Yeast Mutants:Roberts00_ste12D 50 nM aF, 30 min D-down	0	435	1	1
Yeast Mutants:Roberts00_ste4D wt D-up	5	430	1	0.33
Yeast Mutants:Roberts00_sst2D wt D-down	0	435	1	1
Yeast Mutants:Hughes00_hir2 D-up	2	433	1	1
Yeast Mutants:Hughes00_rtg1 D-down	11	424	0.00077	0.58
Yeast Mutants:Hughes00_AUR1 (tet promoter) D-down	5	430	0.62	0.33
Yeast Mutants:Hughes00_yhl029c D-down	0	435	1	1
Yeast Mutants:Hughes00_hda1 D-up	3	432	1	0.21
Yeast Mutants:Hughes00_spf1 D-up	1	434	1	1
Yeast Mutants:Bernstein00_hda1 D-down	0	435	1	1
Yeast Mutants:Hughes00_cla4 (haploid) D-down	1	434	1	0.076
Yeast Mutants:Hughes00_FR901,228 D-down	4	431	0.15	0.27
Yeast Mutants:Hughes00_isw1 D-up	8	427	1	1
Yeast Mutants:Hughes00_qcr2 (haploid) D-down	3	432	0.0054	1
Yeast Mutants:Hughes00_ras2 (haploid) D-up	1	434	1	0.076
Yeast Mutants:Hughes00_ste24 (haploid) D-down	8	427	0.00054	0.47
Yeast Mutants:Hughes00_ste2 (haploid) D-up	0	435	1	1
Yeast Mutants:Roberts00_bni1D wt D-down	0	435	1	1
Yeast Mutants:Roberts00_fus3D tec1D 50 nM aF, 30 min wt D-up	6	429	0.01	0.38
Yeast Mutants:Hughes00_afg3 (haploid) D-down	4	431	0.019	1
Yeast Mutants:Hughes00_rts1 D-down	8	427	1	0.12
Yeast Mutants:Hughes00_stb4 D-up	1	434	1	1
Yeast Mutants:Hughes00_gcn4 D-down	3	432	1	1
Yeast Mutants:Hughes00_ubr1 D-up	0	435	1	1
Yeast Mutants:Hughes00_mac1 D-down	0	435	1	1
Yeast Mutants:Hughes00_sir4 D-down	17	418	0.018	0.38
Yeast Mutants:McCammon03_FUM1 D-up	0	435	1	1
Yeast Mutants:McCammon03_SDH1 D-up	0	435	1	1
Yeast Mutants:Roberts00_rst1D rst2D wt D-down	3	432	1	1
Yeast Mutants:Hughes00_hog1 (haploid) D-down	9	426	0.2	1
Yeast Mutants:Hughes00_ymr029c D-down	0	435	1	1
Yeast Mutants:Hughes00_ckb2 D-up	5	430	1	1
Yeast Mutants:Hughes00_ecm18 (**7) D-up	0	435	1	1
Yeast Mutants:Roberts00_ste11D wt D-up	0	435	1	1
Yeast Mutants:Hughes00_arg5,6 D-down	3	432	0.0054	1
Yeast Mutants:Hughes00_HU D-down	4	431	0.019	1
Yeast Mutants:Roberts00_rst1D rst2D tec1D wt D-down	1	434	0.18	1
Yeast Mutants:Roberts00_tec1D wt D-down	1	434	0.18	1
Yeast Mutants:Hughes00_aep2 D-down	3	432	0.0054	1
Yeast Mutants:McCammon03_SDH2 D-up	0	435	1	1
Yeast Mutants:McCammon03_SDH3 D-up	1	434	1	1
Yeast Mutants:Roberts00_ste2D 50 nM aF, 30 min D-up	4	431	1	0.27
Yeast Mutants:Hughes00_pex12 D-up	0	435	1	1
Yeast Mutants:Hughes00_rpl20a D-up	0	435	1	1
Yeast Mutants:Hughes00_Glucosamine D-up	5	430	1	1
Yeast Mutants:Hughes00_sgs1 D-up	0	435	1	1
Yeast Mutants:Hughes00_dig1 D-down	3	432	1	0.21
Yeast Mutants:Hughes00_nta1 D-up	4	431	1	0.27
Yeast Mutants:Hughes00_sir2 D-up	0	435	1	1
Yeast Mutants:Hughes00_ste24 (haploid) D-up	0	435	1	1
Yeast Mutants:Hughes00_sap30 D-down	0	435	1	1
Yeast Mutants:Hughes00_arg5,6 D-up	0	435	1	1
Yeast Mutants:Hughes00_yar014c D-down	3	432	1	1
Yeast Mutants:Hughes00_yil037c (haploid) D-up	3	432	1	1
Yeast Mutants:Hughes00_vps8 D-down	5	430	0.041	1
Yeast Mutants:Hughes00_yel008w D-down	3	432	1	1
Yeast Mutants:Roberts00_ste12D wt D-up	0	435	1	1
Yeast Mutants:Hughes00_rpl8a D-up	1	434	1	1
Yeast Mutants:Hughes00_fks1 (haploid) D-down	0	435	1	1
Yeast Mutants:Hughes00_fus3 (haploid) D-down	0	435	1	1
Yeast Mutants:Hughes00_rpl27a (**4) D-up	4	431	0.15	1
Yeast Mutants:McCammon03_KGD2 D-down	10	425	0.003	1
Yeast Mutants:McCammon03_KGD1 D-down	9	426	0.49	1
Yeast Mutants:Hughes00_erg4 (haploid **7) D-down	0	435	1	1
Yeast Mutants:Hughes00_vma8 D-down	1	434	1	0.076
Yeast Mutants:Hughes00_mac1 D-up	0	435	1	1
Yeast Mutants:McCammon03_MDH1 D-down	5	430	0.22	1
Yeast Mutants:Hughes00_yap1 D-down	0	435	1	1
Yeast Mutants:Hughes00_rrp6 D-down	0	435	1	1
Yeast Mutants:Roberts00_ste7D wt D-up	4	431	1	1
Yeast Mutants:Hughes00_cka2 D-up	8	427	1	1
Yeast Mutants:Hughes00_tec1 (haploid) D-up	0	435	1	1
Yeast Mutants:Hughes00_gyp1 D-up	0	435	1	1
Yeast Mutants:Hughes00_npr2 D-up	0	435	1	1
Yeast Mutants:McCammon03_IDH2 D-down	8	427	0.0056	1
Yeast Mutants:McCammon03_LSC1 D-up	4	431	0.019	1
Yeast Mutants:McCammon03_LSC2 D-up	7	428	0.11	1
Yeast Mutants:Hughes00_rps24a (**9) D-up	1	434	1	1
Yeast Mutants:Hughes00_yor080w (**3) D-down	32	403	0.7	0.22
Yeast Mutants:Hughes00_ubr1 D-down	0	435	1	1
Yeast Mutants:McCammon03_LPD1 D-down	7	428	0.021	1
Yeast Mutants:Roberts00_fus3D tec1D wt D-up	0	435	1	1
Yeast Mutants:Roberts00_tec1D 50 nM aF wt 50 nM aF, 30 min D-up	0	435	1	1
Yeast Mutants:Hughes00_bul1 D-down	6	429	0.071	0.38
Yeast Mutants:Hughes00_ard1 D-up	2	433	1	1
Yeast Mutants:Hughes00_ard1 D-down	0	435	1	1
Yeast Mutants:Roberts00_ste5D wt D-up	1	434	1	1
Yeast Mutants:Hughes00_AUR1 (tet promoter) D-up	4	431	1	1
Yeast Mutants:Hughes00_isw2 D-down	4	431	0.019	1
Yeast Mutants:Hughes00_hmg1(haploid) D-up	0	435	1	1
Yeast Mutants:Hughes00_pfd2 (**14) D-up	4	431	0.54	1
Yeast Mutants:Hughes00_ste20 (**11) D-down	0	435	1	1
Yeast Mutants:Hughes00_rip1 D-up	0	435	1	1
Yeast Mutants:Hughes00_ste4 (haploid) D-up	0	435	1	1
Yeast Mutants:McCammon03_MDH1 D-up	0	435	1	1
Yeast Mutants:Hughes00_ste12 (haploid) D-up	0	435	1	1
Yeast Mutants:Hughes00_bub3 (haploid **2) D-down	1	434	1	1
Yeast Mutants:McCammon03_SDH2 D-down	4	431	0.15	1
Yeast Mutants:Hughes00_yhr031c D-up	1	434	1	1
Yeast Mutants:Hughes00_ymr269w D-down	1	434	1	1
Yeast Mutants:Hughes00_sir4 D-up	0	435	1	1
Yeast Mutants:Hughes00_swi5 D-down	0	435	1	1
Yeast Mutants:Hughes00_vac8 D-down	0	435	1	1
Yeast Mutants:Hughes00_vps8 D-up	3	432	1	0.21
Yeast Mutants:McCammon03_LSC1 D-down	4	431	0.15	1
Yeast Mutants:McCammon03_SDH3 D-down	5	430	0.22	1
Yeast Mutants:Hughes00_swi6 (haploid) D-down	1	434	1	1
Yeast Mutants:Hughes00_pep12 D-up	10	425	0.25	1
Yeast Mutants:Hughes00_bni1 (haploid) D-up	3	432	0.44	1
Yeast Mutants:McCammon03_IDH1 D-down	5	430	0.041	1
Yeast Mutants:Hughes00_gln3 D-down	0	435	1	1
Yeast Mutants:Hughes00_ppr1 D-down	0	435	1	1
Yeast Mutants:Hughes00_imp2 (**12) D-up	0	435	1	1
Yeast Mutants:Hughes00_npr2 D-down	0	435	1	1
Yeast Mutants:Hughes00_pfd2 (**14) D-down	0	435	1	1
Yeast Mutants:Hughes00_hst3 D-up	0	435	1	1
Yeast Mutants:Roberts00_tec1D wt D-up	0	435	1	1
Yeast Mutants:Hughes00_mrpl33 D-up	0	435	1	1
Yeast Mutants:Hughes00_isw1 D-down	1	434	1	1
Yeast Mutants:McCammon03_LPD1 D-up	1	434	1	0.076
Yeast Mutants:Hughes00_yap1 D-up	0	435	1	1
Yeast Mutants:Hughes00_Cycloheximide D-down	0	435	1	1
Yeast Mutants:Hughes00_pep12 D-down	0	435	1	1
Yeast Mutants:Hughes00_rad27 D-down	1	434	1	1
Yeast Mutants:Hughes00_sgt2 D-down	0	435	1	1
Yeast Mutants:Hughes00_pet111 D-up	0	435	1	1
Yeast Mutants:Hughes00_FKS1 (tet promoter) D-down	0	435	1	1
Yeast Mutants:Hughes00_yjl107c (haploid) D-down	0	435	1	1
Yeast Mutants:Hughes00_cbp2 D-up	0	435	1	1
Yeast Mutants:Hughes00_ste11 (haploid) D-up	0	435	1	1
Yeast Mutants:Hughes00_top1 (haploid) D-down	0	435	1	1
Yeast Mutants:Hughes00_tec1 (haploid) D-down	0	435	1	1
Yeast Mutants:Hughes00_dig1 D-up	0	435	1	1
Yeast Mutants:Hughes00_kss1 (haploid) D-up	2	433	0.32	1
Yeast Mutants:Hughes00_yor051c (**14) D-down	0	435	1	1
Yeast Mutants:Roberts00_ste12D 50 nM aF, 30 min D-up	0	435	1	1
Yeast Mutants:McCammon03_SDH4 D-down	6	429	0.071	1
Yeast Mutants:Hughes00_arg80 D-up	0	435	1	1
Yeast Mutants:Hughes00_swi5 D-up	0	435	1	1
Yeast Mutants:Hughes00_ymr010w D-up	0	435	1	1
Yeast Mutants:Hughes00_Cycloheximide D-up	0	435	1	1
Yeast Mutants:Hughes00_yor051c (**14) D-up	11	424	0.89	1
Yeast Mutants:Hughes00_Doxycycline D-up	4	431	1	1
Yeast Mutants:Hughes00_ost3 D-up	1	434	1	1
Yeast Mutants:Hughes00_ste20 (**11) D-up	8	427	0.79	0.47
Yeast Mutants:Hughes00_zds1 D-up	0	435	1	1
Yeast Mutants:Hughes00_yjl107c (haploid) D-up	0	435	1	1
Yeast Mutants:Roberts00_kss1D wt D-down	0	435	1	1
Yeast Mutants:Hughes00_yer083c D-down	0	435	1	1
Yeast Mutants:Hughes00_ubp8 D-up	1	434	0.18	1
Yeast Mutants:Roberts00_ste20D 50 nM aF, 30 min D-down	0	435	1	1
Yeast Mutants:Hughes00_ymr030w D-down	0	435	1	1
Yeast Mutants:Hughes00_rpl34a (**9) D-up	0	435	1	1
Yeast Mutants:Hughes00_scs7 D-up	3	432	0.44	1
Yeast Mutants:Hughes00_sir3 D-up	0	435	1	1

## Sheet: Noise
FDR=0.00416667	IN	OUT	G1	M
YEPD_DM-above-10	12	178	0.2	0.1
YEPD_DM-above-5	32	158	0.47	0.075
YEPD_DM-below-1	98	92	0.93	0.21
SD_DM-above-10	12	178	0.016	0.73
SD_DM-above-5	21	169	6.5e-05	0.65
SD_DM-below-1	117	73	0.93	0.35

## Sheet: ChIP
FDR=0	IN	OUT	G1	M
Yeast Protein-DNA (TFs):Lieb01_SIR2	2	358	1	0.18
Yeast Protein-DNA (TFs):Harbison04_GAL4_GAL	1	359	1	1
Yeast Protein-DNA (TFs):Harbison04_HIR1_YPD	4	356	1	1
Yeast Protein-DNA (TFs):Harbison04_PDR1_YPD	7	353	1	1
Yeast Protein-DNA (TFs):Harbison04_DIG1_YPD	11	349	0.00076	0.07
Yeast Protein-DNA (TFs):Harbison04_NDD1_YPD	6	354	0.01	0.097
Yeast Protein-DNA (TFs):Harbison04_STE12_YPD	15	345	0.0081	0.15
Yeast Protein-DNA (TFs):Harbison04_DIG1_Alpha	22	338	0.074	0.13
Yeast Protein-DNA (TFs):Harbison04_STE12_Alpha	18	342	0.025	0.071
Yeast Protein-DNA (TFs):Iyer01_MBF	16	344	0.31	0.44
Yeast Protein-DNA (TFs):Lieb01_SIR4	5	355	1	0.38
Yeast Protein-DNA (TFs):Robert04_Esa ypd	15	345	0.78	0.41
Yeast Protein-DNA (TFs):Robert04_Hst ypd	24	336	0.11	1
Yeast Protein-DNA (TFs):Harbison04_RME1_YPD	0	360	1	1
Yeast Protein-DNA (TFs):Harbison04_ROX1_H2O2Lo	9	351	0.2	0.58
Yeast Protein-DNA (TFs):Nagy03_Intergenic Fractionation	94	266	0.019	0.00093
Yeast Protein-DNA (TFs):Harbison04_MSN2_Acid	1	359	1	1
Yeast Protein-DNA (TFs):Harbison04_MSN2_H2O2Hi	6	354	0.29	0.44
Yeast Protein-DNA (TFs):Harbison04_MSN4_H2O2Hi	5	355	0.22	0.38
Yeast Protein-DNA (TFs):Harbison04_SKN7_H2O2Hi	25	335	0.0014	0.41
Yeast Protein-DNA (TFs):Harbison04_SKN7_H2O2Lo	24	336	0.014	0.38
Yeast Protein-DNA (TFs):Robert04_Hst/dsum ypd	7	353	0.75	1
Yeast Protein-DNA (TFs):Robert04_Gcn5 ypd	11	349	0.89	1
Yeast Protein-DNA (TFs):Harbison04_HSF1_H2O2Hi	13	347	0.71	0.34
Yeast Protein-DNA (TFs):Harbison04_HSF1_H2O2Lo	11	349	0.61	0.27
Yeast Protein-DNA (TFs):Harbison04_MSN2_H2O2Lo	5	355	0.22	0.38
Yeast Protein-DNA (TFs):Harbison04_MSN4_Acid	0	360	1	1
Yeast Protein-DNA (TFs):Harbison04_TYE7_YPD	8	352	0.79	1
Yeast Protein-DNA (TFs):Harbison04_YFL044C_YPD	0	360	1	1
Yeast Protein-DNA (TFs):Harbison04_CBF1_SM	26	334	0.31	1
Yeast Protein-DNA (TFs):Harbison04_GAT1_YPD	1	359	1	1
Yeast Protein-DNA (TFs):Harbison04_MET31_YPD	0	360	1	1
Yeast Protein-DNA (TFs):Harbison04_MET32_SM	3	357	1	1
Yeast Protein-DNA (TFs):Harbison04_MET32_YPD	0	360	1	1
Yeast Protein-DNA (TFs):Harbison04_MET4_SM	0	360	1	1
Yeast Protein-DNA (TFs):Harbison04_MET4_YPD	0	360	1	1
Yeast Protein-DNA (TFs):Harbison04_YAP7_H2O2Hi	12	348	0.66	0.69
Yeast Protein-DNA (TFs):Harbison04_YAP7_H2O2Lo	9	351	1	1
Yeast Protein-DNA (TFs):Harbison04_OAF1_YPD	6	354	0.01	1
Yeast Protein-DNA (TFs):Harbison04_PIP2_YPD	0	360	1	1
Yeast Protein-DNA (TFs):Harbison04_ARR1_YPD	1	359	1	0.092
Yeast Protein-DNA (TFs):Harbison04_IME4_YPD	2	358	1	1
Yeast Protein-DNA (TFs):Harbison04_NRG1_YPD	2	358	0.32	1
Yeast Protein-DNA (TFs):Harbison04_RCS1_YPD	4	356	1	1
Yeast Protein-DNA (TFs):Harbison04_SWI5_YPD	4	356	1	0.32
Yeast Protein-DNA (TFs):Harbison04_GAL4_RAFF	3	357	1	1
Yeast Protein-DNA (TFs):Harbison04_SUM1_YPD	13	347	0.015	0.72
Yeast Protein-DNA (TFs):Harbison04_WTM1_YPD	0	360	1	1
Yeast Protein-DNA (TFs):Harbison04_ADR1_YPD	1	359	1	1
Yeast Protein-DNA (TFs):Harbison04_AFT2_H2O2Hi	6	354	0.69	1
Yeast Protein-DNA (TFs):Harbison04_FHL1_YPD	0	360	1	1
Yeast Protein-DNA (TFs):Harbison04_FZF1_YPD	4	356	1	1
Yeast Protein-DNA (TFs):Harbison04_MAC1_YPD	4	356	1	1
Yeast Protein-DNA (TFs):Harbison04_MAL33_H2O2Hi	6	354	0.69	1
Yeast Protein-DNA (TFs):Harbison04_SMP1_YPD	8	352	0.79	0.54
Yeast Protein-DNA (TFs):Harbison04_STB1_YPD	2	358	0.32	1
Yeast Protein-DNA (TFs):Harbison04_ABF1_YPD	18	342	0.86	0.071
Yeast Protein-DNA (TFs):Robert04_Rpb ypd	0	360	1	1
Yeast Protein-DNA (TFs):Robert04_Rpd3 ypd	10	350	0.56	0.23
Yeast Protein-DNA (TFs):Robert04_Sin3 ypd	14	346	0.22	0.03
Yeast Protein-DNA (TFs):Harbison04_FKH2_YPD	12	348	0.15	0.69
Yeast Protein-DNA (TFs):Iyer01_SBF	19	341	0.45	0.25
Yeast Protein-DNA (TFs):Harbison04_DAL80_YPD	0	360	1	1
Yeast Protein-DNA (TFs):Harbison04_MGA1_YPD	2	358	1	1
Yeast Protein-DNA (TFs):Harbison04_FKH2_H2O2Hi	9	351	0.011	0.2
Yeast Protein-DNA (TFs):Harbison04_FKH2_H2O2Lo	0	360	1	1
Yeast Protein-DNA (TFs):Harbison04_STE12_BUT90	14	346	0.005	0.13
Yeast Protein-DNA (TFs):Harbison04_REB1_H2O2Hi	3	357	1	1
Yeast Protein-DNA (TFs):Harbison04_REB1_H2O2Lo	24	336	0.43	0.17
Yeast Protein-DNA (TFs):Harbison04_REB1_YPD	11	349	0.61	0.66
Yeast Protein-DNA (TFs):Harbison04_RAP1_YPD	8	352	0.43	0.16
Yeast Protein-DNA (TFs):Lieb01_RAP1	36	324	0.99	0.22
Yeast Protein-DNA (TFs):Harbison04_MET28_YPD	3	357	1	1
Yeast Protein-DNA (TFs):Harbison04_AZF1_YPD	0	360	1	1
Yeast Protein-DNA (TFs):Harbison04_CIN5_H2O2Lo	12	348	0.36	0.69
Yeast Protein-DNA (TFs):Harbison04_CIN5_YPD	8	352	0.43	0.54
Yeast Protein-DNA (TFs):Harbison04_SPT2_YPD	0	360	1	1
Yeast Protein-DNA (TFs):Robert04_Sum ypd	10	350	0.25	1
Yeast Protein-DNA (TFs):Robert04_Rpd3/dswi4 ypd	21	339	0.059	0.3
Yeast Protein-DNA (TFs):Harbison04_HAP1_YPD	7	353	0.36	0.49
Yeast Protein-DNA (TFs):Harbison04_SNT2_YPD	8	352	1	1
Yeast Protein-DNA (TFs):Harbison04_GCR1_YPD	0	360	1	1
Yeast Protein-DNA (TFs):Harbison04_GCR2_SM	2	358	1	1
Yeast Protein-DNA (TFs):Harbison04_MCM1_Alpha	6	354	1	1
Yeast Protein-DNA (TFs):Harbison04_MCM1_YPD	1	359	1	1
Yeast Protein-DNA (TFs):Harbison04_ROX1_H2O2Hi	6	354	0.072	1
Yeast Protein-DNA (TFs):Harbison04_GLN3_SM	2	358	0.32	1
Yeast Protein-DNA (TFs):Harbison04_PHD1_BUT90	13	347	0.18	0.34
Yeast Protein-DNA (TFs):Harbison04_STP4_YPD	0	360	1	1
Yeast Protein-DNA (TFs):Harbison04_PDC2_YPD	0	360	1	1
Yeast Protein-DNA (TFs):Harbison04_BAS1_SM	2	358	1	0.18
Yeast Protein-DNA (TFs):Harbison04_BAS1_YPD	11	349	0.89	0.27
Yeast Protein-DNA (TFs):Harbison04_INO2_YPD	4	356	0.019	1
Yeast Protein-DNA (TFs):Harbison04_INO4_YPD	0	360	1	1
Yeast Protein-DNA (TFs):Harbison04_UME6_YPD	16	344	0.96	0.048
Yeast Protein-DNA (TFs):Harbison04_NRG1_H2O2Hi	10	350	0.86	1
Yeast Protein-DNA (TFs):Harbison04_SOK2_BUT14	2	358	0.32	0.18
Yeast Protein-DNA (TFs):Harbison04_DAL82_SM	6	354	0.69	0.012
Yeast Protein-DNA (TFs):Harbison04_NRG1_H2O2Lo	7	353	0.75	1
Yeast Protein-DNA (TFs):Harbison04_PHD1_YPD	8	352	0.036	0.54
Yeast Protein-DNA (TFs):Harbison04_SUT1_YPD	5	355	0.041	0.38
Yeast Protein-DNA (TFs):Harbison04_YAP6_H2O2Hi	8	352	0.79	0.54
Yeast Protein-DNA (TFs):Harbison04_YAP6_H2O2Lo	9	351	0.2	0.58
Yeast Protein-DNA (TFs):Harbison04_ACE2_YPD	2	358	1	1
Yeast Protein-DNA (TFs):Harbison04_ARR1_H2O2Hi	0	360	1	1
Yeast Protein-DNA (TFs):Harbison04_MBP1_YPD	15	345	0.52	0.41
Yeast Protein-DNA (TFs):Harbison04_RCO1_YPD	0	360	1	1
Yeast Protein-DNA (TFs):Harbison04_RTG3_H2O2Hi	6	354	0.29	1
Yeast Protein-DNA (TFs):Harbison04_GTS1_YPD	0	360	1	1
Yeast Protein-DNA (TFs):Harbison04_DAL82_RAPA	3	357	0.45	1
Yeast Protein-DNA (TFs):Harbison04_IXR1_YPD	1	359	1	1
Yeast Protein-DNA (TFs):Harbison04_MIG2_YPD	1	359	1	1
Yeast Protein-DNA (TFs):Harbison04_SFP1_H2O2Lo	0	360	1	1
Yeast Protein-DNA (TFs):Harbison04_STB2_YPD	11	349	0.31	0.66
Yeast Protein-DNA (TFs):Harbison04_UGA3_SM	2	358	1	1
Yeast Protein-DNA (TFs):Harbison04_UPC2_YPD	10	350	0.25	0.62
Yeast Protein-DNA (TFs):Harbison04_YRR1_YPD	0	360	1	1
Yeast Protein-DNA (TFs):Lieb01_SIR3	9	351	0.5	0.2
Yeast Protein-DNA (TFs):Robert04_AcH3K9,4/H3	3	357	1	1
Yeast Protein-DNA (TFs):Harbison04_ARG81_SM	0	360	1	1
Yeast Protein-DNA (TFs):Harbison04_MSN4_RAPA	4	356	1	0.32
Yeast Protein-DNA (TFs):Harbison04_SRD1_YPD	0	360	1	1
Yeast Protein-DNA (TFs):Harbison04_STP1_SM	11	349	0.61	0.012
Yeast Protein-DNA (TFs):Harbison04_MBP1_H2O2Hi	26	334	0.71	0.43
Yeast Protein-DNA (TFs):Nagy03_ORF Fractionation	132	228	0.8	0.84
Yeast Protein-DNA (TFs):Harbison04_DIG1_BUT14	14	346	0.22	1
Yeast Protein-DNA (TFs):Harbison04_DIG1_BUT90	11	349	0.0056	0.07
Yeast Protein-DNA (TFs):Harbison04_STE12_BUT14	20	340	0.046	0.27
Yeast Protein-DNA (TFs):Harbison04_TEC1_BUT14	2	358	0.32	1
Yeast Protein-DNA (TFs):Harbison04_YHP1_YPD	4	356	1	0.32
Yeast Protein-DNA (TFs):Harbison04_YOX1_YPD	3	357	1	0.25
Yeast Protein-DNA (TFs):Harbison04_PHO4_YPD	2	358	1	1
Yeast Protein-DNA (TFs):Harbison04_FAP7_YPD	0	360	1	1
Yeast Protein-DNA (TFs):Harbison04_MOT3_YPD	0	360	1	1
Yeast Protein-DNA (TFs):Harbison04_YJL206C_YPD	1	359	1	1
Yeast Protein-DNA (TFs):Harbison04_RPH1_YPD	0	360	1	1
Yeast Protein-DNA (TFs):Harbison04_ADR1_SM	0	360	1	1
Yeast Protein-DNA (TFs):Harbison04_IFH1_YPD	0	360	1	1
Yeast Protein-DNA (TFs):Harbison04_KSS1_YPD	0	360	1	1
Yeast Protein-DNA (TFs):Harbison04_PUT3_SM	8	352	1	0.16
Yeast Protein-DNA (TFs):Harbison04_TEC1_Alpha	7	353	0.11	0.019
Yeast Protein-DNA (TFs):Harbison04_TEC1_YPD	5	355	0.63	0.0062
Yeast Protein-DNA (TFs):Harbison04_GAT1_RAPA	2	358	1	1
Yeast Protein-DNA (TFs):Harbison04_GLN3_RAPA	3	357	1	1
Yeast Protein-DNA (TFs):Harbison04_GZF3_RAPA	5	355	1	0.38
Yeast Protein-DNA (TFs):Harbison04_HAP2_RAPA	9	351	0.011	1
Yeast Protein-DNA (TFs):Harbison04_ARO80_YPD	3	357	0.083	1
Yeast Protein-DNA (TFs):Harbison04_YAP3_YPD	0	360	1	1
Yeast Protein-DNA (TFs):Harbison04_RPN4_H2O2Lo	16	344	0.96	0.048
Yeast Protein-DNA (TFs):Harbison04_ARG81_YPD	0	360	1	1
Yeast Protein-DNA (TFs):Harbison04_GCR2_YPD	1	359	0.18	1
Yeast Protein-DNA (TFs):Harbison04_HAL9_YPD	1	359	1	0.092
Yeast Protein-DNA (TFs):Harbison04_HIR2_YPD	1	359	1	1
Yeast Protein-DNA (TFs):Harbison04_HMS1_YPD	0	360	1	1
Yeast Protein-DNA (TFs):Harbison04_PHO2_YPD	0	360	1	1
Yeast Protein-DNA (TFs):Harbison04_ROX1_YPD	1	359	0.18	1
Yeast Protein-DNA (TFs):Harbison04_STB5_YPD	0	360	1	1
Yeast Protein-DNA (TFs):Harbison04_HAP4_YPD	12	348	0.044	1
Yeast Protein-DNA (TFs):Harbison04_HAP5_SM	11	349	0.03	0.66
Yeast Protein-DNA (TFs):Harbison04_RPN4_YPD	10	350	0.25	0.62
Yeast Protein-DNA (TFs):Harbison04_STP1_YPD	7	353	0.36	0.019
Yeast Protein-DNA (TFs):Harbison04_THI2_Thi-	3	357	1	1
Yeast Protein-DNA (TFs):Harbison04_SWI4_YPD	14	346	0.47	0.37
Yeast Protein-DNA (TFs):Harbison04_PDR3_YPD	1	359	1	0.092
Yeast Protein-DNA (TFs):Harbison04_CAD1_SM	9	351	0.83	1
Yeast Protein-DNA (TFs):Harbison04_CAD1_YPD	9	351	0.83	1
Yeast Protein-DNA (TFs):Harbison04_SPT23_YPD	3	357	1	0.25
Yeast Protein-DNA (TFs):Harbison04_UME6_H2O2Hi	17	343	0.97	0.013
Yeast Protein-DNA (TFs):Harbison04_MATA1_YPD	1	359	1	1
Yeast Protein-DNA (TFs):Harbison04_FHL1_RAPA	0	360	1	1
Yeast Protein-DNA (TFs):Harbison04_FHL1_SM	0	360	1	1
Yeast Protein-DNA (TFs):Harbison04_YAP6_YPD	3	357	0.0054	1
Yeast Protein-DNA (TFs):Harbison04_CIN5_H2O2Hi	13	347	0.42	0.72
Yeast Protein-DNA (TFs):Harbison04_CUP9_YPD	0	360	1	1
Yeast Protein-DNA (TFs):Harbison04_SKN7_YPD	7	353	1	0.13
Yeast Protein-DNA (TFs):Harbison04_SKO1_YPD	2	358	1	0.18
Yeast Protein-DNA (TFs):Harbison04_SWI6_YPD	12	348	0.36	0.3
Yeast Protein-DNA (TFs):Harbison04_XBP1_H2O2Lo	12	348	0.66	0.3
Yeast Protein-DNA (TFs):Harbison04_YAP1_YPD	4	356	1	1
Yeast Protein-DNA (TFs):Harbison04_CHA4_YPD	1	359	1	1
Yeast Protein-DNA (TFs):Harbison04_DAL81_RAPA	19	341	0.035	0.084
Yeast Protein-DNA (TFs):Harbison04_MSN1_YPD	3	357	0.45	0.25
Yeast Protein-DNA (TFs):Harbison04_GCN4_RAPA	7	353	1	0.49
Yeast Protein-DNA (TFs):Harbison04_GCN4_SM	16	344	0.81	0.44
Yeast Protein-DNA (TFs):Harbison04_FKH1_YPD	7	353	0.36	0.49
Yeast Protein-DNA (TFs):Harbison04_DAL80_RAPA	2	358	1	1
Yeast Protein-DNA (TFs):Harbison04_MSN2_RAPA	4	356	1	0.32
Yeast Protein-DNA (TFs):Harbison04_RPH1_SM	0	360	1	1
Yeast Protein-DNA (TFs):Harbison04_WAR1_YPD	3	357	1	1
Yeast Protein-DNA (TFs):Harbison04_GCN4_YPD	2	358	1	1
Yeast Protein-DNA (TFs):Harbison04_RTG3_YPD	3	357	1	0.25
Yeast Protein-DNA (TFs):Harbison04_CST6_YPD	2	358	1	1
Yeast Protein-DNA (TFs):Harbison04_HAP5_YPD	0	360	1	1
Yeast Protein-DNA (TFs):Harbison04_SFP1_SM	0	360	1	1
Yeast Protein-DNA (TFs):Harbison04_RTG1_YPD	2	358	1	1
Yeast Protein-DNA (TFs):Harbison04_GAT1_SM	1	359	1	0.092
Yeast Protein-DNA (TFs):Harbison04_MSN4_YPD	0	360	1	1
Yeast Protein-DNA (TFs):Harbison04_PHO2_SM	5	355	0.22	0.38
Yeast Protein-DNA (TFs):Harbison04_DAL82_YPD	2	358	1	1
Yeast Protein-DNA (TFs):Harbison04_HIR3_YPD	3	357	1	0.25
Yeast Protein-DNA (TFs):Harbison04_RDS1_H2O2Hi	6	354	0.69	1
Yeast Protein-DNA (TFs):Harbison04_GAL4_YPD	0	360	1	1
Yeast Protein-DNA (TFs):Harbison04_GAL80_YPD	0	360	1	1
Yeast Protein-DNA (TFs):Harbison04_HAP2_YPD	4	356	1	1
Yeast Protein-DNA (TFs):Harbison04_YDR026c_YPD	0	360	1	1
Yeast Protein-DNA (TFs):Harbison04_HAP3_YPD	10	350	0.019	1
Yeast Protein-DNA (TFs):Harbison04_STP2_YPD	0	360	1	1
Yeast Protein-DNA (TFs):Harbison04_RFX1_YPD	0	360	1	1
Yeast Protein-DNA (TFs):Harbison04_STB4_YPD	7	353	0.75	1
Yeast Protein-DNA (TFs):Harbison04_LEU3_YPD	2	358	1	1
Yeast Protein-DNA (TFs):Harbison04_UME1_YPD	3	357	1	0.25
Yeast Protein-DNA (TFs):Harbison04_CBF1_YPD	1	359	1	1
Yeast Protein-DNA (TFs):Harbison04_RLM1_YPD	4	356	0.54	0.32
Yeast Protein-DNA (TFs):Harbison04_YAP5_YPD	2	358	1	1
Yeast Protein-DNA (TFs):Harbison04_MSN2_YPD	0	360	1	1
Yeast Protein-DNA (TFs):Harbison04_NDT80_YPD	1	359	0.18	1
Yeast Protein-DNA (TFs):Harbison04_DAL81_YPD	8	352	0.43	0.029
Yeast Protein-DNA (TFs):Harbison04_LEU3_SM	0	360	1	1
Yeast Protein-DNA (TFs):Harbison04_ASH1_BUT14	9	351	0.83	0.2
Yeast Protein-DNA (TFs):Harbison04_MBP1_H2O2Lo	6	354	0.29	1
Yeast Protein-DNA (TFs):Harbison04_AFT2_H2O2Lo	5	355	1	1
Yeast Protein-DNA (TFs):Harbison04_AFT2_YPD	5	355	1	1
Yeast Protein-DNA (TFs):Harbison04_PHO2_H2O2Hi	4	356	0.019	1
Yeast Protein-DNA (TFs):Harbison04_YER130C_YPD	3	357	0.0054	1
Yeast Protein-DNA (TFs):Harbison04_HAP4_H2O2Lo	0	360	1	1
Yeast Protein-DNA (TFs):Harbison04_YAP1_H2O2Lo	8	352	1	0.54
Yeast Protein-DNA (TFs):Harbison04_RCS1_H2O2Hi	4	356	0.54	1
Yeast Protein-DNA (TFs):Harbison04_UGA3_YPD	0	360	1	1
Yeast Protein-DNA (TFs):Harbison04_RTG3_RAPA	7	353	1	0.49
Yeast Protein-DNA (TFs):Harbison04_RPN4_H2O2Hi	0	360	1	1
Yeast Protein-DNA (TFs):Harbison04_YDR520C_YPD	0	360	1	1
Yeast Protein-DNA (TFs):Harbison04_YKR064W_YPD	0	360	1	1
Yeast Protein-DNA (TFs):Harbison04_GZF3_H2O2Hi	0	360	1	1
Yeast Protein-DNA (TFs):Harbison04_MSS11_BUT14	4	356	1	1
Yeast Protein-DNA (TFs):Harbison04_RLR1_YPD	0	360	1	1
Yeast Protein-DNA (TFs):Harbison04_PHO2_Pi-	0	360	1	1
Yeast Protein-DNA (TFs):Harbison04_HMS2_YPD	1	359	1	1
Yeast Protein-DNA (TFs):Harbison04_RCS1_SM	6	354	0.29	0.44
Yeast Protein-DNA (TFs):Harbison04_RTG1_RAPA	1	359	1	0.092
Yeast Protein-DNA (TFs):Harbison04_MIG2_H2O2Hi	0	360	1	1
Yeast Protein-DNA (TFs):Harbison04_ASK10_YPD	1	359	1	0.092
Yeast Protein-DNA (TFs):Harbison04_RCS1_H2O2Lo	11	349	0.89	0.66
Yeast Protein-DNA (TFs):Harbison04_MIG3_YPD	2	358	1	1
Yeast Protein-DNA (TFs):Harbison04_MSN4_H2O2Lo	0	360	1	1
Yeast Protein-DNA (TFs):Harbison04_ZMS1_YPD	1	359	1	1
Yeast Protein-DNA (TFs):Harbison04_HSF1_HEAT	0	360	1	1
Yeast Protein-DNA (TFs):Harbison04_IME4_H2O2Hi	5	355	1	0.38
Yeast Protein-DNA (TFs):Harbison04_UME1_H2O2Hi	5	355	1	0.38
Yeast Protein-DNA (TFs):Harbison04_PHO4_Pi-	9	351	0.2	1
Yeast Protein-DNA (TFs):Harbison04_MAC1_H2O2Hi	2	358	0.32	0.18
Yeast Protein-DNA (TFs):Harbison04_PPR1_YPD	0	360	1	1
Yeast Protein-DNA (TFs):Harbison04_YML081W_YPD	2	358	1	1
Yeast Protein-DNA (TFs):Harbison04_YER051w_YPD	0	360	1	1
Yeast Protein-DNA (TFs):Harbison04_UGA3_RAPA	4	356	1	1
Yeast Protein-DNA (TFs):Harbison04_ARO80_SM	3	357	0.083	1
Yeast Protein-DNA (TFs):Harbison04_RIM101_H2O2Hi	2	358	1	1
Yeast Protein-DNA (TFs):Harbison04_RTG3_SM	3	357	1	1
Yeast Protein-DNA (TFs):Harbison04_RTG1_SM	2	358	1	1
Yeast Protein-DNA (TFs):Harbison04_HSF1_YPD	0	360	1	1
Yeast Protein-DNA (TFs):Harbison04_CHA4_SM	0	360	1	1
Yeast Protein-DNA (TFs):Harbison04_DAT1_YPD	1	359	1	0.092
Yeast Protein-DNA (TFs):Harbison04_GAT3_YPD	0	360	1	1
Yeast Protein-DNA (TFs):Harbison04_ZAP1_YPD	5	355	1	0.38
Yeast Protein-DNA (TFs):Harbison04_ARG80_YPD	2	358	1	1
Yeast Protein-DNA (TFs):Harbison04_HAC1_YPD	5	355	0.63	1
Yeast Protein-DNA (TFs):Harbison04_SIG1_H2O2Hi	4	356	1	1
Yeast Protein-DNA (TFs):Harbison04_SIP4_YPD	2	358	1	1
Yeast Protein-DNA (TFs):Harbison04_MOT3_H2O2Hi	3	357	0.083	1
Yeast Protein-DNA (TFs):Harbison04_MIG1_YPD	0	360	1	1
Yeast Protein-DNA (TFs):Harbison04_MET18_YPD	1	359	1	0.092
Yeast Protein-DNA (TFs):Harbison04_IME1_H2O2Hi	5	355	1	1
Yeast Protein-DNA (TFs):Harbison04_MGA1_H2O2Hi	2	358	1	1
Yeast Protein-DNA (TFs):Harbison04_RDS1_YPD	2	358	1	1
Yeast Protein-DNA (TFs):Harbison04_RPH1_H2O2Hi	2	358	1	1
Yeast Protein-DNA (TFs):Harbison04_YAP5_H2O2Hi	2	358	1	1
Yeast Protein-DNA (TFs):Harbison04_YER184C_YPD	0	360	1	1
Yeast Protein-DNA (TFs):Harbison04_RIM101_YPD	0	360	1	1
Yeast Protein-DNA (TFs):Harbison04_PUT3_YPD	0	360	1	1
Yeast Protein-DNA (TFs):Harbison04_MTH1_GAL	0	360	1	1
Yeast Protein-DNA (TFs):Harbison04_HOG1_YPD	0	360	1	1
Yeast Protein-DNA (TFs):Harbison04_MET31_SM	0	360	1	1
Yeast Protein-DNA (TFs):Harbison04_OPI1_YPD	0	360	1	1
Yeast Protein-DNA (TFs):Harbison04_ADR1_HEAT	0	360	1	1
Yeast Protein-DNA (TFs):Harbison04_SMK1_YPD	0	360	1	1
Yeast Protein-DNA (TFs):Harbison04_YAP1_H2O2Hi	0	360	1	1
Yeast Protein-DNA (TFs):Harbison04_KSS1_Alpha	0	360	1	1
Yeast Protein-DNA (TFs):Harbison04_GLN3_YPD	0	360	1	1
Yeast Protein-DNA (TFs):Harbison04_MOT3_SM	0	360	1	1
Yeast Protein-DNA (TFs):Harbison04_PDR1_H2O2Lo	0	360	1	1
Yeast Protein-DNA (TFs):Harbison04_THI2_YPD	0	360	1	1
Yeast Protein-DNA (TFs):Harbison04_RGT1_YPD	0	360	1	1
Yeast Protein-DNA (TFs):Harbison04_GAL3_YPD	0	360	1	1
Yeast Protein-DNA (TFs):Harbison04_RPH1_H2O2Lo	0	360	1	1
Yeast Protein-DNA (TFs):Harbison04_SIP4_SM	0	360	1	1
Yeast Protein-DNA (TFs):Harbison04_ACA1_YPD	0	360	1	1
Yeast Protein-DNA (TFs):Harbison04_SNF1_YPD	0	360	1	1
Yeast Protein-DNA (TFs):Harbison04_YDR266c_YPD	0	360	1	1
Yeast Protein-DNA (TFs):Harbison04_ARG80_SM	0	360	1	1
Yeast Protein-DNA (TFs):Harbison04_SKN7_HEAT	0	360	1	1
Yeast Protein-DNA (TFs):Harbison04_EDS1_YPD	0	360	1	1
Yeast Protein-DNA (TFs):Harbison04_YJL206C_H2O2Hi	0	360	1	1
Yeast Protein-DNA (TFs):Harbison04_YJL206C_H2O2Lo	0	360	1	1
Yeast Protein-DNA (TFs):Harbison04_USV1_YPD	0	360	1	1
Yeast Protein-DNA (TFs):Harbison04_MTH1_YPD	0	360	1	1
Yeast Protein-DNA (TFs):Harbison04_YDR049W_YPD	0	360	1	1
Yeast Protein-DNA (TFs):Harbison04_MOT3_H2O2Lo	0	360	1	1
Yeast Protein-DNA (TFs):Harbison04_GZF3_YPD	0	360	1	1
Yeast Protein-DNA (TFs):Harbison04_HAP4_SM	0	360	1	1
Yeast Protein-DNA (TFs):Harbison04_PUT3_H2O2Lo	0	360	1	1
Yeast Protein-DNA (TFs):Harbison04_YNR063W_YPD	0	360	1	1
Yeast Protein-DNA (TFs):Harbison04_RGM1_YPD	0	360	1	1
Yeast Protein-DNA (TFs):Harbison04_SFP1_H2O2Hi	0	360	1	1
Yeast Protein-DNA (TFs):Harbison04_YBL054W_YPD	0	360	1	1
Yeast Protein-DNA (TFs):Harbison04_SFP1_YPD	0	360	1	1
Yeast Protein-DNA (TFs):Harbison04_MDS3_YPD	0	360	1	1
Yeast Protein-DNA (TFs):Harbison04_RTG3_H2O2Lo	1	359	1	1
Yeast Protein-DNA (TFs):Harbison04_KSS1_BUT90	0	360	1	1
Yeast Protein-DNA (TFs):Harbison04_CAD1_H2O2Hi	7	353	0.75	1
Yeast Protein-DNA (TFs):Harbison04_YFL052w_YPD	0	360	1	1
Yeast Protein-DNA (TFs):Harbison04_YAP7_YPD	0	360	1	1
Yeast Protein-DNA (TFs):Harbison04_PHO2_H2O2Lo	0	360	1	1
Yeast Protein-DNA (TFs):Harbison04_MBF1_YPD	0	360	1	1
Yeast Protein-DNA (TFs):Harbison04_RDR1_YPD	0	360	1	1
Yeast Protein-DNA (TFs):Harbison04_DAL81_SM	0	360	1	1
Yeast Protein-DNA (TFs):Harbison04_KRE33_YPD	0	360	1	1

## Sheet: GO
FDR=0	IN	OUT	G1	M
mitochondrial small ribosomal subunit	5	396	1	0.31
structural constituent of ribosome	13	388	0.69	0.24
protein biosynthesis	39	362	0.93	0.55
ribosome assembly	8	393	0.41	0.45
mitochondrial large ribosomal subunit	1	400	1	1
mitochondrial inner membrane	10	391	0.85	1
mitochondrial transport	1	400	0.17	1
aerobic respiration	2	399	1	0.14
aldehyde metabolism	3	398	0.0049	1
nucleus	99	302	0.98	0.6
cytoplasm	269	132	0.86	0.2
hydrogen-transporting ATP synthase activity, rotational mechanism	3	398	1	1
ATP synthesis coupled proton transport	3	398	1	1
aminopeptidase activity	5	396	0.21	1
glycogen metabolism	1	400	1	1
proteolysis	17	384	0.82	0.35
snRNP U5	0	401	1	1
mitochondrion	85	316	0.51	0.61
peroxisome	1	400	1	1
glutamate metabolism	3	398	0.0049	1
nitrogen compound metabolism	16	385	0.04	0.71
DNA-directed RNA polymerase II, holoenzyme	7	394	1	1
nuclear chromatin	1	400	1	1
DNA binding	16	385	0.95	0.71
chromatin binding	3	398	1	1
transcription factor activity	4	397	0.53	1
transcriptional activator activity	5	396	1	0.31
transcriptional repressor activity	2	399	1	1
negative regulation of transcription from RNA polymerase II promoter	0	401	1	1
DNA replication	8	393	1	1
chromatin remodeling	7	394	1	1
chromatin silencing at silent mating-type cassette	0	401	1	1
positive regulation of transcription from RNA polymerase II promoter	5	396	0.038	1
mitochondrial nucleoid	1	400	1	1
mitochondrion inheritance	0	401	1	1
mitochondrial genome maintenance	1	400	1	1
microtubule cytoskeleton organization and biogenesis	7	394	0.74	0.41
cytoskeleton	22	379	0.54	0.82
cell cortex	22	379	0.32	1
protein binding	27	374	0.51	0.6
actin cortical patch assembly	2	399	1	1
filamentous growth	3	398	0.43	1
establishment of cell polarity sensu Fungi	15	386	0.49	0.68
S-adenosylmethionine-dependent methyltransferase activity	5	396	1	1
protein binding, bridging	0	401	1	1
actin cytoskeleton organization and biogenesis	9	392	0.48	1
specific RNA polymerase II transcription factor activity	2	399	0.029	1
transcription initiation from RNA polymerase II promoter	7	394	0.74	1
fatty acid metabolism	4	397	1	1
endoplasmic reticulum membrane	12	389	0.64	0.6
cytosol	22	379	0.76	0.21
protein import into nucleus	1	400	1	1
fatty acid biosynthesis	1	400	1	1
G1-specific transcription in mitotic cell cycle	6	395	1	1
intracellular	332	69	0.97	0.62
acetyl-CoA metabolism	0	401	1	1
mitochondrial intermembrane space	0	401	1	1
gluconeogenesis	3	398	1	0.2
mitochondrial matrix	9	392	1	0.49
tricarboxylic acid cycle	0	401	1	1
glutamate biosynthesis	3	398	0.0049	1
histone acetyltransferase complex	3	398	1	1
contractile ring sensu Saccharomyces	6	395	1	1
SWR1 complex	1	400	1	1
actin cortical patch	7	394	0.019	1
INO80 complex	0	401	1	1
H4H2A histone acetyltransferase complex	0	401	1	1
structural constituent of cytoskeleton	8	393	1	0.45
vacuole inheritance	0	401	1	1
cytokinesis	23	378	0.58	0.83
chronological cell aging	2	399	1	1
regulation of transcription from RNA polymerase II promoter	19	382	0.42	0.77
exocytosis	2	399	0.31	1
endocytosis	11	390	0.1	1
response to osmotic stress	7	394	0.35	1
cell wall organization and biogenesis	26	375	0.47	0.29
budding cell isotropic bud growth	0	401	1	1
histone acetylation	3	398	1	1
sporulation sensu Fungi	20	381	0.46	0.43
SAGA complex	3	398	1	1
SLIK SAGA-like complex	3	398	1	1
transcription coactivator activity	1	400	1	1
chromatin modification	10	391	1	1
purine base metabolism	4	397	0.53	0.26
purine nucleotide biosynthesis	3	398	1	1
de novo IMP biosynthesis	0	401	1	1
telomere maintenance	14	387	0.73	0.66
fermentation	0	401	1	1
soluble fraction	6	395	1	1
alcohol metabolism	15	386	0.94	0.086
nucleotide metabolism	10	391	0.85	0.16
endoplasmic reticulum	39	362	0.7	0.31
integral to membrane	21	380	0.13	0.8
ATPase activity, coupled to transmembrane movement of substances	6	395	0.28	0.36
transport	103	298	0.022	0.65
regulation of carbohydrate metabolism	3	398	1	1
transcription	30	371	0.61	0.9
peroxisome organization and biogenesis	0	401	1	1
membrane	111	290	0.031	0.26
DNA metabolism	37	364	1	0.77
meiosis	16	385	0.8	1
nitrogen utilization	2	399	1	1
prospore membrane	6	395	0.68	1
spindle	6	395	1	0.36
protein complex assembly	13	388	0.69	0.63
sporulation	21	380	0.5	0.46
spore wall assembly sensu Fungi	7	394	0.35	0.41
spindle pole body	5	396	1	0.31
structural molecule activity	23	378	0.93	0.074
extrinsic to membrane	2	399	1	1
mRNA metabolism	0	401	1	1
ATPase activity	16	385	0.8	0.32
response to drug	4	397	0.53	0.26
metallopeptidase activity	6	395	0.68	1
receptor signaling protein activity	2	399	1	1
pheromone-dependent signal transduction during conjugation with cellular fusion	0	401	1	1
cellular morphogenesis during conjugation	4	397	0.017	1
iron ion homeostasis	0	401	1	1
response to oxidative stress	1	400	1	1
positive regulation of transcription	6	395	0.066	0.36
cell wall sensu Fungi	16	385	0.54	0.1
ER to Golgi vesicle-mediated transport	7	394	0.35	1
intra-Golgi vesicle-mediated transport	2	399	1	1
clathrin-coated vesicle	5	396	1	0.31
plasma membrane	39	362	3.9e-05	0.31
amino acid transporter activity	11	390	0.1	0.19
amino acid transport	11	390	0.1	0.19
vacuolar membrane	12	389	0.9	0.6
integral to plasma membrane	4	397	0.53	1
polyamine transporter activity	4	397	1	0.26
polyamine transport	1	400	1	1
protein folding	3	398	1	1
response to stress	36	365	0.9	0.94
histone acetyltransferase activity	0	401	1	1
response to metal ion	0	401	1	1
regulation of cell redox homeostasis	3	398	1	0.2
nucleic acid binding	29	372	0.91	0.9
endonuclease activity	1	400	1	0.072
mRNA processing	0	401	1	1
cellular respiration	2	399	1	0.14
RNA binding	10	391	0.85	0.53
RNA-directed DNA polymerase activity	1	400	1	0.072
RNA splicing	5	396	1	1
nucleolus	14	387	0.93	1
mRNA export from nucleus	0	401	1	1
bud neck	27	374	0.72	0.88
protein kinase activity	23	378	0.93	0.83
electron transport	0	401	1	1
protein amino acid N-linked glycosylation	10	391	1	1
protein amino acid glycosylation	14	387	1	1
dolichol-linked oligosaccharide biosynthesis	3	398	1	1
membrane fraction	9	392	0.48	0.49
transferase activity, transferring hexosyl groups	22	379	0.99	0.82
integral to endoplasmic reticulum membrane	2	399	1	1
nuclear envelope-endoplasmic reticulum network	14	387	0.73	0.66
mannosyltransferase activity	13	388	1	1
protein serinethreonine kinase activity	7	394	1	1
mitosis	16	385	0.29	0.71
di-, tri-valent inorganic cation transporter activity	3	398	1	0.2
di-, tri-valent inorganic cation transport	9	392	0.48	0.49
transaminase activity	0	401	1	1
anaphase-promoting complex	0	401	1	1
enzyme activator activity	7	394	0.74	1
meiosis I	9	392	1	1
protein catabolism	14	387	0.73	0.27
purine nucleotide metabolism	3	398	1	1
kinetochore	8	393	1	1
bud	29	372	0.58	0.9
mitotic checkpoint	5	396	0.21	1
carbohydrate metabolism	23	378	0.36	0.23
ribosome	13	388	0.69	0.24
translation initiation factor activity	0	401	1	1
translational initiation	0	401	1	1
actin filament-based process	9	392	0.48	1
Golgi cis cisterna	2	399	1	1
ubiquitin-protein ligase activity	1	400	1	1
mitotic spindle elongation	0	401	1	1
mitotic sister chromatid segregation	7	394	1	1
mitotic metaphaseanaphase transition	0	401	1	1
cyclin catabolism	0	401	1	1
protein ubiquitination	0	401	1	1
anaphase-promoting complex-dependent proteasomal ubiquitin-dependent protein catabolism	0	401	1	1
chromatin assembly or disassembly	6	395	1	1
vacuole sensu Fungi	4	397	0.53	1
vacuolar protein catabolism	3	398	0.43	1
autophagy	4	397	1	1
unfolded protein binding	3	398	1	1
vesicle-mediated transport	35	366	0.4	0.74
clathrin binding	7	394	0.35	0.41
Golgi to vacuole transport	0	401	1	1
intracellular protein transport	21	380	0.98	0.46
DNA repair	12	389	1	0.6
base-excision repair	0	401	1	1
actin cytoskeleton	13	388	0.17	1
actin filament organization	4	397	0.14	1
nuclear envelope	5	396	1	1
monocarboxylic acid transporter activity	2	399	1	1
drug transporter activity	0	401	1	1
drug transport	2	399	1	1
ribosome biogenesis	7	394	1	1
tRNA export from nucleus	0	401	1	1
tRNA aminoacylation for protein translation	0	401	1	1
mitochondrial envelope	17	384	0.33	1
actin binding	0	401	1	1
cytosolic ribosome sensu Eukaryota	7	394	0.35	0.41
peptide alpha-N-acetyltransferase activity	0	401	1	1
sterol metabolism	4	397	0.53	0.028
Golgi-associated vesicle	8	393	0.41	0.45
GTPase activity	3	398	1	0.2
arginine biosynthesis	0	401	1	1
regulation of transcription	27	374	0.72	0.88
arginine metabolism	0	401	1	1
transcription cofactor activity	1	400	1	1
inositol or phosphatidylinositol kinase activity	0	401	1	1
phosphorylation	21	380	0.9	0.8
protein amino acid phosphorylation	18	383	0.85	0.75
Golgi apparatus	19	382	0.66	0.77
protein targeting to vacuole	5	396	1	1
endosome	4	397	1	1
cytoplasmic membrane-bound vesicle	16	385	0.54	0.32
aromatic amino acid family biosynthesis	0	401	1	1
carboxy-lyase activity	5	396	0.038	0.044
aromatic amino acid family metabolism	2	399	0.029	1
nuclear migration	3	398	1	1
ATP binding	1	400	1	1
establishment andor maintenance of chromatin architecture	12	389	1	1
regulation of transcription, DNA-dependent	23	378	0.58	0.83
SWISNF complex	0	401	1	1
chromatin remodeling complex	5	396	1	1
general RNA polymerase II transcription factor activity	7	394	1	1
RNA polymerase II transcription factor activity	10	391	0.54	1
sphingolipid metabolism	1	400	1	1
nucleoplasm	16	385	0.95	1
ribosomal large subunit biogenesis	0	401	1	1
cytosolic small ribosomal subunit sensu Eukaryota	3	398	1	1
spindle microtubule	3	398	1	0.2
mitotic spindle organization and biogenesis in nucleus	1	400	1	1
transcription regulator activity	27	374	0.16	0.88
nuclear chromosome, telomeric region	0	401	1	1
conjugation with cellular fusion	14	387	0.074	0.66
specific transcriptional repressor activity	0	401	1	1
pseudohyphal growth	1	400	0.17	1
negative regulation of transcription, DNA-dependent	4	397	1	1
ubiquitin-dependent protein catabolism	11	390	0.88	0.19
condensed nuclear chromosome kinetochore	5	396	1	1
condensed nuclear chromosome, pericentric region	5	396	1	1
DASH complex	1	400	1	1
regulation of microtubule polymerization or depolymerization	4	397	1	1
nuclear pore	0	401	1	1
rRNA export from nucleus	0	401	1	1
snRNA export from nucleus	0	401	1	1
NLS-bearing substrate import into nucleus	0	401	1	1
snRNP protein import into nucleus	0	401	1	1
mRNA-binding hnRNP protein import into nucleus	0	401	1	1
ribosomal protein import into nucleus	0	401	1	1
protein export from nucleus	0	401	1	1
nuclear pore organization and biogenesis	0	401	1	1
protein targeting to membrane	6	395	0.68	0.36
bipolar bud site selection	3	398	0.078	1
protein modification	46	355	1	0.97
lipid particle	2	399	0.31	1
endomembrane system	27	374	0.96	0.31
steroid metabolism	4	397	0.53	0.028
vesicle organization and biogenesis	2	399	0.31	1
lipase activity	1	400	1	1
vacuolar membrane sensu Fungi	0	401	1	1
phosphoinositide binding	4	397	0.53	1
vacuole organization and biogenesis	3	398	1	1
vacuole	17	384	0.82	0.73
lipid binding	5	396	0.61	1
protein kinase regulator activity	2	399	1	1
microtubule associated complex	4	397	1	0.26
chaperone binding	2	399	1	1
microtubule-based process	8	393	0.78	0.45
budding cell bud growth	3	398	0.43	0.2
copper ion transport	3	398	0.43	1
Golgi membrane	6	395	0.28	0.36
regulation of cell growth	1	400	0.17	1
cell wall organization and biogenesis sensu Fungi	5	396	0.61	1
transporter activity	55	346	0.031	0.19
cell adhesion	0	401	1	1
mating projection tip	2	399	1	0.14
metalloendopeptidase activity	0	401	1	1
bud site selection	13	388	0.39	0.63
axial bud site selection	9	392	0.82	0.49
septin ring	11	390	0.88	1
secondary metabolism	7	394	0.35	0.0098
signal transducer activity	3	398	1	1
small GTPase mediated signal transduction	0	401	1	1
histidine biosynthesis	0	401	1	1
transcription from RNA polymerase II promoter	20	381	0.46	0.79
amino acid catabolism	3	398	0.078	1
branched chain family amino acid biosynthesis	0	401	1	1
microtubule nucleation	5	396	1	0.31
spindle pole body duplication in nuclear envelope	0	401	1	1
snoRNA metabolism	0	401	1	1
protein kinase cascade	2	399	1	1
regulation of progression through cell cycle	16	385	0.29	0.71
G1S transition of mitotic cell cycle	4	397	0.53	1
signal transduction	4	397	0.53	1
response to heat	2	399	1	1
RNA polymerase III transcription factor activity	0	401	1	1
transcription initiation from RNA polymerase III promoter	0	401	1	1
incipient bud site	8	393	0.41	1
bud tip	10	391	0.54	1
cellular morphogenesis during conjugation with cellular fusion	4	397	0.017	1
invasive growth sensu Saccharomyces	1	400	0.17	1
budding cell apical bud growth	0	401	1	1
Rho protein signal transduction	0	401	1	1
ER to Golgi transport vesicle	3	398	0.078	1
v-SNARE activity	1	400	1	1
retrograde vesicle-mediated transport, Golgi to ER	0	401	1	1
TRAPP complex	0	401	1	1
GTPase activator activity	3	398	0.43	1
mitotic spindle checkpoint	5	396	0.21	1
polysome	0	401	1	1
ribonucleoprotein complex	15	386	0.76	0.3
regulation of mitosis	7	394	0.35	1
nuclease activity	6	395	1	0.063
cell wall biosynthesis sensu Fungi	5	396	0.61	1
cytoplasmic microtubule	3	398	1	1
mitotic sister chromatid cohesion	4	397	1	1
nuclear migration, microtubule-mediated	3	398	1	1
chromosome segregation	11	390	1	1
proteasome complex sensu Eukaryota	5	396	0.61	0.044
proteasome core complex sensu Eukaryota	3	398	0.43	0.2
DNA damage checkpoint	0	401	1	1
Ras protein signal transduction	0	401	1	1
GTP binding	1	400	1	1
rRNA processing	7	394	1	1
35S primary transcript processing	2	399	1	1
actin cap	0	401	1	1
intracellular mRNA localization	0	401	1	1
cytoskeletal protein binding	2	399	0.029	1
site of polarized growth	31	370	0.65	0.68
phospholipid binding	5	396	0.61	1
anion transporter activity	8	393	0.00045	1
chromatin silencing at telomere	3	398	1	1
protein monoubiquitination	0	401	1	1
histone methylation	1	400	1	1
protein deubiquitination	0	401	1	1
intracellular transporter activity	2	399	0.31	1
vacuolar transport	3	398	0.43	1
small nuclear ribonucleoprotein complex	0	401	1	1
spliceosome assembly	0	401	1	1
U4U6 x U5 tri-snRNP complex	0	401	1	1
ATP-dependent RNA helicase activity	1	400	1	1
RNA splicing factor activity, transesterification mechanism	3	398	1	1
ribosomal large subunit assembly and maintenance	4	397	0.14	0.26
COPI-coated vesicle	0	401	1	1
metal ion transport	9	392	0.48	0.49
carboxylic ester hydrolase activity	1	400	1	1
GPI anchor metabolism	1	400	1	1
ER-associated protein catabolism	2	399	1	1
regulation of pH	3	398	0.43	1
nuclear mRNA splicing, via spliceosome	0	401	1	1
cytoskeleton organization and biogenesis	17	384	0.58	0.73
small nucleolar ribonucleoprotein complex	3	398	1	1
snoRNA binding	0	401	1	1
processing of 20S pre-rRNA	3	398	1	1
guanyl-nucleotide exchange factor activity	5	396	1	1
ubiquitin ligase complex	1	400	1	1
protein polyubiquitination	0	401	1	1
cyclin-dependent protein kinase regulator activity	0	401	1	1
transcription corepressor activity	0	401	1	1
transcriptional elongation regulator activity	0	401	1	1
response to salt stress	0	401	1	1
chromosome, pericentric region	8	393	1	1
chromatin silencing	4	397	1	1
CCR4-NOT complex	0	401	1	1
translation regulator activity	3	398	1	1
G1 phase of mitotic cell cycle	6	395	1	1
G2M transition of mitotic cell cycle	4	397	0.53	1
translation elongation factor activity	0	401	1	1
peroxisomal matrix	1	400	1	1
pyrophosphatase activity	25	376	0.95	0.096
lipid biosynthesis	8	393	0.78	0.11
commitment complex	0	401	1	1
rRNA modification	1	400	1	1
response to pheromone during conjugation with cellular fusion	4	397	0.017	1
regulation of exit from mitosis	1	400	1	1
establishment andor maintenance of cell polarity sensu Fungi	15	386	0.49	0.68
mRNA binding	0	401	1	1
mRNA catabolism	0	401	1	1
microsome	3	398	0.43	1
mitochondrial ribosome	6	395	1	0.36
translation factor activity, nucleic acid binding	3	398	1	1
tRNA modification	0	401	1	1
cation-transporting ATPase activity	0	401	1	1
endodeoxyribonuclease activity	0	401	1	1
DNA recombination	8	393	1	0.45
transcription factor TFIIH complex	0	401	1	1
3-5-exoribonuclease activity	0	401	1	1
mRNA catabolism, deadenylylation-dependent decay	0	401	1	1
chaperonin-containing T-complex	0	401	1	1
structural constituent of cell wall	0	401	1	1
late endosome	0	401	1	1
vesicle docking	0	401	1	1
cellular morphogenesis	26	375	0.059	0.87
regulation of progression through mitotic cell cycle	0	401	1	1
nuclear telomere cap complex	0	401	1	1
single-stranded DNA binding	3	398	1	1
phosphoprotein phosphatase activity	1	400	1	1
protein amino acid dephosphorylation	1	400	1	1
pyruvate metabolism	3	398	1	0.2
glycolysis	5	396	1	0.31
replication fork	3	398	1	1
leading strand elongation	1	400	1	1
lagging strand elongation	2	399	1	1
nucleotide-excision repair	2	399	1	1
mismatch repair	1	400	1	1
postreplication repair	1	400	1	1
DNA-dependent DNA replication	5	396	1	1
replicative cell aging	0	401	1	1
regulation of meiosis	0	401	1	1
nuclear ubiquitin ligase complex	0	401	1	1
SCF ubiquitin ligase complex	0	401	1	1
ubiquitin conjugating enzyme activity	1	400	1	1
spliceosome complex	0	401	1	1
pre-replicative complex	1	400	1	1
pre-replicative complex formation and maintenance	1	400	1	1
DNA replication initiation	1	400	1	1
DNA strand elongation	2	399	1	1
ATP-dependent DNA helicase activity	1	400	1	1
DNA unwinding during replication	2	399	1	1
vesicle fusion	0	401	1	1
cell cycle	45	356	0.69	0.86
protein transport	21	380	0.98	0.46
spindle pole	5	396	1	0.31
Golgi trans face	1	400	1	1
DNA replication origin binding	0	401	1	1
translational elongation	0	401	1	1
transcription elongation factor complex	0	401	1	1
RNA polymerase II transcription elongation factor activity	0	401	1	1
RNA elongation from RNA polymerase II promoter	0	401	1	1
regulation of cell size	1	400	0.17	1
iron-sulfur cluster assembly	3	398	1	0.2
mRNA cleavage and polyadenylation specificity factor complex	0	401	1	1
mRNA cleavage factor complex	0	401	1	1
transcription termination from RNA polymerase II promoter	0	401	1	1
mRNA polyadenylylation	0	401	1	1
mRNA cleavage	0	401	1	1
clathrin vesicle coat	4	397	1	0.26
DNA helicase activity	1	400	1	1
cell budding	11	390	0.29	0.57
Golgi to plasma membrane transport	4	397	1	0.26
extracellular region	0	401	1	1
cell ion homeostasis	11	390	0.88	0.57
response to DNA damage stimulus	12	389	1	0.6
regulation of cyclin dependent protein kinase activity	0	401	1	1
chromatin	1	400	1	1
cyclin-dependent protein kinase holoenzyme complex	0	401	1	1
vacuole fusion, non-autophagic	3	398	1	1
mRNA 3-end processing	0	401	1	1
mitochondrion organization and biogenesis	3	398	1	1
adaptation to pheromone during conjugation with cellular fusion	0	401	1	1
mitotic spindle organization and biogenesis	1	400	1	1
protein transporter activity	8	393	1	0.11
prenyltransferase activity	3	398	1	1
carrier activity	8	393	0.14	0.45
receptor activity	1	400	1	1
response to unfolded protein	1	400	1	1
zinc ion homeostasis	3	398	1	0.2
enzyme regulator activity	15	386	0.76	1
metal ion transporter activity	5	396	1	0.31
protein processing	6	395	1	1
Golgi vesicle transport	13	388	0.69	0.63
histone deacetylase complex	0	401	1	1
peptidyl-prolyl cis-trans isomerase activity	0	401	1	1
protein metabolism	87	314	0.99	0.63
mitochondrial membrane organization and biogenesis	0	401	1	1
negative regulation of transcription	6	395	1	1
hydrolase activity, acting on carbon-nitrogen but not peptide bonds	0	401	1	1
mediator complex	1	400	1	1
RNA polymerase II transcription mediator activity	1	400	1	1
nuclear nucleosome	0	401	1	1
transferase activity, transferring glycosyl groups	23	378	0.99	0.83
sphingolipid biosynthesis	1	400	1	1
nuclear exosome RNase complex	0	401	1	1
cytoplasmic exosome RNase complex	0	401	1	1
meiotic chromosome segregation	3	398	1	1
phospholipid transport	0	401	1	1
nuclear chromosome	15	386	1	1
oxygen and reactive oxygen species metabolism	1	400	1	1
DNA replication factor C complex	0	401	1	1
transcription factor binding	1	400	1	1
RNA processing	13	388	1	0.63
establishment of protein localization	22	379	0.92	0.48
hydrogen ion transporter activity	3	398	1	1
vacuolar acidification	3	398	0.43	1
proton transport	3	398	1	1
snRNP U2	0	401	1	1
electron transporter activity	3	398	0.43	1
sterol biosynthesis	4	397	0.53	0.028
electron carrier activity	0	401	1	1
sulfur amino acid metabolism	0	401	1	1
mitochondrial electron transport chain	0	401	1	1
oxidative phosphorylation	3	398	1	1
kinetochore microtubule	1	400	1	1
RNA helicase activity	1	400	1	1
RNA catabolism	0	401	1	1
hydrolase activity	48	353	0.76	0.0037
hydrolase activity, acting on ester bonds	8	393	1	0.11
hydrolase activity, acting on acid anhydrides, in phosphorus-containing anhydrides	25	376	0.95	0.096
condensed nuclear chromosome	10	391	1	1
cell cycle checkpoint	12	389	0.13	0.6
phospholipid metabolism	3	398	1	1
late endosome to vacuole transport	0	401	1	1
ubiquitin-dependent protein catabolism via the multivesicular body pathway	0	401	1	1
protein retention in Golgi	0	401	1	1
catalytic activity	158	243	0.97	0.0089
oxidoreductase activity	34	367	0.87	0.087
meiotic recombination	5	396	1	1
double-strand break repair via nonhomologous end-joining	3	398	1	1
mitochondrial outer membrane	1	400	1	1
ubiquitin cycle	0	401	1	1
endopeptidase activity	3	398	0.43	0.2
ubiquitin-specific protease activity	0	401	1	1
glucose metabolism	6	395	1	0.36
protein-lysine N-methyltransferase activity	1	400	1	1
chromatin silencing at rDNA	1	400	1	1
cellular response to starvation	4	397	1	1
protein amino acid O-linked glycosylation	7	394	1	1
GPI anchor biosynthesis	1	400	1	1
post-Golgi vesicle-mediated transport	4	397	1	0.26
secretory pathway	25	376	0.65	0.56
translation	3	398	1	1
amine transporter activity	11	390	0.1	0.19
multidrug transporter activity	0	401	1	1
amine transport	11	390	0.1	0.19
motor activity	2	399	1	0.14
transferase activity, transferring alkyl or aryl other than methyl groups	8	393	1	1
telomerase-dependent telomere maintenance	1	400	1	1
protein targeting to mitochondrion	5	396	1	1
sulfate assimilation	0	401	1	1
amino acid biosynthesis	4	397	0.017	1
acetyltransferase activity	0	401	1	1
lipid metabolism	11	390	0.88	0.19
ATPase activity, coupled to transmembrane movement of ions, phosphorylative mechanism	0	401	1	1
protein targeting	17	384	0.96	0.73
Golgi to endosome transport	0	401	1	1
ergosterol biosynthesis	4	397	0.53	0.028
integral to Golgi membrane	2	399	0.029	1
RNA elongation	0	401	1	1
glucan metabolism	3	398	0.43	0.2
exonuclease activity	4	397	1	1
vesicle docking during exocytosis	0	401	1	1
lipid transport	2	399	1	0.14
preribosome	1	400	1	1
nucleoside-triphosphatase activity	21	380	0.9	0.46
cell cycle arrest	0	401	1	1
phosphoric monoester hydrolase activity	1	400	1	1
iron ion transporter activity	0	401	1	1
iron ion transport	2	399	0.31	1
transcription from RNA polymerase III promoter	0	401	1	1
kinase activity	28	373	0.97	0.62
oxidoreductase activity, oxidizing metal ions	2	399	0.31	1
metal ion homeostasis	5	396	1	0.31
chromosome organization and biogenesis sensu Eukaryota	27	374	0.96	0.88
glucose transporter activity	0	401	1	1
tRNA methylation	0	401	1	1
one-carbon compound metabolism	5	396	0.61	0.31
cation homeostasis	11	390	0.88	0.57
small GTPase regulator activity	8	393	0.78	1
tubulin binding	0	401	1	1
tubulin folding	0	401	1	1
protein phosphatase regulator activity	0	401	1	1
intracellular signaling cascade	2	399	1	1
glycogen biosynthesis	0	401	1	1
transcription termination from Pol II promoter, RNA polymeraseA coupled	0	401	1	1
cell wall mannoprotein biosynthesis	5	396	0.61	0.31
response to desiccation	4	397	1	1
UDP-glycosyltransferase activity	12	389	0.9	0.6
transferase activity, transferring phosphorus-containing groups	34	367	0.99	0.22
G-protein coupled receptor protein signaling pathway	0	401	1	1
phospholipid biosynthesis	3	398	1	1
transcription termination	1	400	1	1
nucleocytoplasmic transport	1	400	1	1
nuclear organization and biogenesis	5	396	0.21	1
polysaccharide biosynthesis	6	395	0.68	1
phosphate transport	4	397	0.017	1
hydrolase activity, acting on carbon-nitrogen but not peptide bonds, in linear amides	0	401	1	1
O-acyltransferase activity	0	401	1	1
positive regulation of transcription, DNA-dependent	6	395	0.066	0.36
RNA-dependent ATPase activity	1	400	1	1
mating projection	8	393	0.41	0.45
G1S-specific transcription in mitotic cell cycle	1	400	0.17	1
spindle organization and biogenesis	2	399	0.31	1
rRNA binding	0	401	1	1
histone deacetylase activity	0	401	1	1
protein amino acid deacetylation	0	401	1	1
histone deacetylation	0	401	1	1
heme biosynthesis	3	398	0.43	0.015
steroid biosynthesis	4	397	0.53	0.028
purine nucleoside monophosphate biosynthesis	0	401	1	1
RNA polymerase I transcription factor activity	1	400	0.17	1
peroxidase activity	6	395	0.68	0.36
nucleotide binding	3	398	1	0.2
mating type switching	1	400	1	1
gene conversion at mating-type locus	1	400	1	1
methionine metabolism	0	401	1	1
helicase activity	3	398	1	1
spindle pole body duplication	0	401	1	1
ATPase activity, coupled	9	392	0.48	0.49
cysteine-type peptidase activity	1	400	0.17	1
protein import into mitochondrial matrix	2	399	1	1
RSC complex	2	399	1	1
fructose transporter activity	0	401	1	1
mannose transporter activity	0	401	1	1
hexose transport	0	401	1	1
hexose transporter activity	0	401	1	1
NADPH regeneration	0	401	1	1
metabolism	212	189	1	0.2
peptidase activity	13	388	0.17	0.24
proton-transporting ATP synthase complex sensu Eukaryota	3	398	1	1
enzyme inhibitor activity	2	399	1	1
dephosphorylation	1	400	1	1
inositol lipid-mediated signaling	0	401	1	1
phosphate metabolism	26	375	0.96	0.87
endoribonuclease activity	1	400	1	0.072
metal ion binding	0	401	1	1
karyogamy during conjugation with cellular fusion	4	397	0.14	1
sulfur metabolism	9	392	0.48	1
microtubule	6	395	1	0.36
deoxyribonuclease activity	0	401	1	1
monovalent inorganic cation transport	3	398	1	1
spindle checkpoint	5	396	0.21	1
response to pheromone	9	392	0.19	1
glucosidase activity	5	396	0.61	0.044
aging	2	399	1	1
transferase activity	74	327	1	0.65
damaged DNA binding	1	400	1	1
cell surface receptor linked signal transduction	2	399	1	1
tRNA processing	1	400	1	0.072
ligase activity	2	399	0.31	1
tRNA splicing	0	401	1	1
double-strand break repair via homologous recombination	1	400	1	1
processing of 27S pre-rRNA	2	399	1	1
ribosome export from nucleus	0	401	1	1
RNA metabolism	16	385	0.95	0.71
vesicle coat	8	393	1	0.11
endosome membrane	0	401	1	1
protein tyrosine phosphatase activity	0	401	1	1
snRNP U1	0	401	1	1
amino acid metabolism	7	394	0.0021	1
mitochondrial inner membrane presequence translocase complex	1	400	1	1
inner mitochondrial membrane organization and biogenesis	0	401	1	1
nucleobase, nucleoside, nucleotide and nucleic acid metabolism	85	316	0.99	0.61
transmembrane receptor activity	0	401	1	1
transcription initiation	7	394	0.74	1
double-strand break repair	5	396	1	1
Golgi cis-face	0	401	1	1
kinase regulator activity	2	399	1	1
carbohydrate transporter activity	2	399	1	1
carbohydrate transport	2	399	1	1
N-acetyltransferase activity	0	401	1	1
3-5 exonuclease activity	0	401	1	1
signal sequence binding	1	400	1	1
ribosomal small subunit assembly and maintenance	4	397	1	1
mitotic recombination	1	400	1	1
protein methyltransferase activity	1	400	1	1
RNA localization	0	401	1	1
cell-cell adhesion	0	401	1	1
acyltransferase activity	1	400	1	1
M phase of mitotic cell cycle	16	385	0.29	0.71
proteasome regulatory particle sensu Eukaryota	2	399	1	0.14
protein amino acid acetylation	3	398	1	1
RNA export from nucleus	0	401	1	1
chromosome condensation	0	401	1	1
regulation of growth	1	400	0.17	1
monovalent inorganic cation homeostasis	5	396	0.61	1
monovalent inorganic cation transporter activity	5	396	1	1
endosome transport	0	401	1	1
cytosolic large ribosomal subunit sensu Eukaryota	4	397	0.14	0.26
NAD metabolism	3	398	0.43	1
ribonuclease MRP complex	0	401	1	1
nicotinamide metabolism	3	398	0.43	1
methyltransferase activity	5	396	1	1
RNA methylation	0	401	1	1
rRNA metabolism	8	393	1	1
RNA methyltransferase activity	3	398	1	1
ribonuclease activity	2	399	1	0.0051
DNA catabolism	0	401	1	1
cell	380	21	0.017	0.2
organic acid transporter activity	14	387	0.074	0.27
misfolded or incompletely synthesized protein catabolism	2	399	1	1
DNA-directed DNA polymerase activity	3	398	1	0.2
sister chromatid cohesion	4	397	1	1
osmosensory signaling pathway	2	399	1	1
N-acetylglucosamine biosynthesis	7	394	0.74	0.41
peroxisomal membrane	0	401	1	1
thiamin biosynthesis	1	400	1	1
organic acid transport	13	388	0.17	0.24
recombinational repair	1	400	1	1
t-SNARE activity	0	401	1	1
retrograde transport, endosome to Golgi	0	401	1	1
thiamin metabolism	1	400	1	1
fatty acid oxidation	0	401	1	1
protein targeting to peroxisome	0	401	1	1
intracellular transport	37	364	0.8	0.77
pentose-phosphate shunt	0	401	1	1
thiamin and derivative metabolism	1	400	1	1
glycerophospholipid metabolism	3	398	1	1
phosphoinositide metabolism	2	399	1	1
cation transport	15	386	0.49	0.68
ribonuclease P activity	0	401	1	1
ion transport	23	378	0.0086	0.83
hydrogen-transporting ATPase activity, rotational mechanism	0	401	1	1
protein serinethreonine phosphatase activity	1	400	1	1
regulation of translation	0	401	1	1
karyogamy	4	397	0.14	1
receptor signaling protein serinethreonine kinase activity	2	399	1	1
MAPKKK cascade	2	399	1	1
tryptophan biosynthesis	0	401	1	1
de novo pyrimidine base biosynthesis	0	401	1	1
hexose metabolism	6	395	1	0.36
extrinsic to plasma membrane	0	401	1	1
protein localization	23	378	0.93	0.51
transcription factor complex	8	393	0.78	1
DNA-dependent ATPase activity	2	399	1	1
telomerase-independent telomere maintenance	1	400	1	1
double-strand break repair via single-strand annealing	1	400	1	1
double-strand break repair via synthesis-dependent strand annealing	1	400	1	1
DNA-directed RNA polymerase II, core complex	0	401	1	1
DNA-directed RNA polymerase activity	0	401	1	1
binding	64	337	0.82	0.87
mitotic cell cycle	30	371	0.41	0.9
DNA-directed RNA polymerase III complex	0	401	1	1
chromosome, telomeric region	1	400	1	1
purine nucleotide binding	3	398	1	0.2
transferase activity, transferring pentosyl groups	1	400	1	1
ribosome biogenesis and assembly	10	391	0.54	0.53
DNA-directed RNA polymerase I complex	0	401	1	1
transcription from RNA polymerase I promoter	2	399	0.31	1
proteasome regulatory particle, lid subcomplex sensu Eukaryota	2	399	1	0.14
regulation of translational fidelity	0	401	1	1
cell fraction	15	386	0.76	0.68
cotranslational protein targeting to membrane	6	395	0.68	0.36
cortical actin cytoskeleton organization and biogenesis	2	399	1	1
protein targeting to ER	6	395	0.68	0.36
serine family amino acid metabolism	2	399	1	1
pyrimidine base metabolism	0	401	1	1
coated vesicle	12	389	0.64	0.21
transport vesicle	7	394	0.35	0.41
SRP-dependent cotranslational protein targeting to membrane	3	398	0.43	1
proteasomal ubiquitin-dependent protein catabolism	2	399	1	1
serine family amino acid biosynthesis	1	400	1	1
membrane organization and biogenesis	7	394	0.35	0.41
microtubule cytoskeleton	7	394	1	0.41
cell aging	2	399	1	1
exosome RNase complex	0	401	1	1
osmosensory signaling pathway via two-component system	2	399	1	1
oxidoreductase activity, acting on the CH-OH group of donors, NAD or NADP as acceptor	6	395	1	1
response to temperature stimulus	2	399	1	1
transcription factor TFIID complex	6	395	1	1
oxidoreductase activity, acting on sulfur group of donors	0	401	1	1
phosphoric ester hydrolase activity	5	396	1	1
response to chemical stimulus	20	381	0.25	0.79
SNAP receptor activity	1	400	1	1
ATP synthesis coupled electron transport sensu Eukaryota	0	401	1	1
transcription, DNA-dependent	25	376	0.44	0.86
regulation of DNA recombination	2	399	1	1
tRNA methyltransferase activity	0	401	1	1
oxidoreductase activity, acting on NADH or NADPH	0	401	1	1
pyrimidine base biosynthesis	0	401	1	1
ATPase activity, coupled to transmembrane movement of ions	2	399	0.31	1
monosaccharide metabolism	7	394	1	0.41
palmitoyltransferase activity	0	401	1	1
nucleoside triphosphate biosynthesis	3	398	1	1
guanyl nucleotide binding	1	400	1	1
GTPase regulator activity	8	393	0.78	1
retrotransposon nucleocapsid	1	400	1	0.072
Ty element transposition	1	400	1	0.072
ion transporter activity	20	381	0.039	0.79
hydrolase activity, hydrolyzing O-glycosyl compounds	7	394	0.74	0.085
oxidoreductase activity, acting on the aldehyde or oxo group of donors, NAD or NADP as acceptor	0	401	1	1
regulation of protein biosynthesis	0	401	1	1
intracellular organelle	261	140	1	0.83
organellar small ribosomal subunit	5	396	1	0.31
intracellular non-membrane-bound organelle	56	345	0.89	0.8
small ribosomal subunit	8	393	1	0.45
organellar ribosome	6	395	1	0.36
non-membrane-bound organelle	56	345	0.89	0.8
organelle	261	140	1	0.83
membrane-enclosed lumen	38	363	1	0.95
intracellular membrane-bound organelle	241	160	1	0.78
mitochondrial lumen	9	392	1	0.49
protein complex	74	327	1	0.27
membrane-bound organelle	241	160	1	0.78
organelle lumen	38	363	1	0.95
physiological process	330	71	0.41	0.083
cellular physiological process	327	74	0.48	0.069
cellular macromolecule metabolism	91	310	0.98	0.5
cellular protein metabolism	83	318	0.99	0.58
biosynthesis	74	327	0.66	0.025
macromolecule metabolism	146	255	1	0.5
primary metabolism	187	214	0.99	0.35
macromolecule biosynthesis	49	352	0.95	0.27
cellular process	328	73	0.5	0.074
cellular metabolism	209	192	0.99	0.18
cellular biosynthesis	68	333	0.66	0.097
cell organization and biogenesis	139	262	0.24	0.73
organelle organization and biogenesis	64	337	0.56	0.87
cytoplasm organization and biogenesis	10	391	0.54	0.53
large ribosomal subunit	5	396	0.21	0.31
organellar large ribosomal subunit	1	400	1	1
organelle membrane	40	361	0.94	0.57
organelle envelope	22	379	0.54	1
envelope	22	379	0.54	1
organelle inner membrane	10	391	0.85	1
mitochondrial membrane	11	390	0.88	1
porter activity	7	394	0.1	0.41
electrochemical potential-driven transporter activity	7	394	0.1	0.41
establishment of cellular localization	37	364	0.8	0.77
localization	104	297	0.012	0.66
establishment of localization	104	297	0.012	0.66
cellular localization	37	364	0.8	0.77
generation of precursor metabolites and energy	14	387	0.44	0.27
energy derivation by oxidation of organic compounds	11	390	0.29	0.19
oxidoreductase activity, acting on CH-OH group of donors	6	395	1	1
deaminase activity	0	401	1	1
hydrolase activity, acting on carbon-nitrogen but not peptide bonds, in cyclic amidines	0	401	1	1
aromatic compound metabolism	6	395	0.066	0.36
heterocycle metabolism	7	394	0.35	0.0098
nucleobase metabolism	4	397	0.53	0.26
cellular catabolism	25	376	0.65	0.27
catabolism	25	376	0.65	0.27
intrinsic to membrane	21	380	0.13	0.8
proton-transporting ATP synthase complex	3	398	1	1
hydrogen-translocating F-type ATPase complex	3	398	1	1
proton-transporting two-sector ATPase complex	3	398	1	1
cation transporter activity	10	391	1	0.53
cofactor biosynthesis	9	392	0.48	0.13
group transfer coenzyme metabolism	3	398	1	1
nucleotide biosynthesis	6	395	0.68	1
ribonucleotide metabolism	3	398	1	1
nucleoside phosphate metabolism	3	398	1	1
coenzyme biosynthesis	6	395	0.68	1
purine nucleoside triphosphate metabolism	3	398	1	1
purine nucleoside triphosphate biosynthesis	3	398	1	1
ATP metabolism	3	398	1	1
purine ribonucleoside triphosphate biosynthesis	3	398	1	1
ATP biosynthesis	3	398	1	1
purine ribonucleoside triphosphate metabolism	3	398	1	1
energy coupled proton transport, down electrochemical gradient	3	398	1	1
coenzyme metabolism	11	390	0.88	1
nucleoside triphosphate metabolism	3	398	1	1
ribonucleoside triphosphate metabolism	3	398	1	1
hydrogen transport	3	398	1	1
cofactor metabolism	17	384	0.82	0.12
phosphorus metabolism	26	375	0.96	0.87
purine ribonucleotide biosynthesis	3	398	1	1
ribonucleotide biosynthesis	3	398	1	1
purine ribonucleotide metabolism	3	398	1	1
ribonucleoside triphosphate biosynthesis	3	398	1	1
exopeptidase activity	5	396	0.21	1
biopolymer metabolism	112	289	1	0.75
energy reserve metabolism	1	400	1	1
cellular polysaccharide metabolism	11	390	0.59	0.57
cellular carbohydrate metabolism	22	379	0.32	0.21
polysaccharide metabolism	11	390	0.59	0.57
major U2-dependent spliceosome	0	401	1	1
minor U12-dependent spliceosome complex	0	401	1	1
RNA splicing, via transesterification reactions with bulged adenosine as nucleophile	0	401	1	1
RNA splicing, via transesterification reactions	3	398	1	1
transferase activity, transferring nitrogenous groups	0	401	1	1
aspartate family amino acid biosynthesis	0	401	1	1
aspartate family amino acid metabolism	0	401	1	1
amino acid and derivative metabolism	7	394	0.0021	1
nitrogen compound biosynthesis	4	397	0.017	1
carboxylic acid metabolism	14	387	0.074	0.66
amine biosynthesis	4	397	0.017	1
organic acid metabolism	14	387	0.074	0.66
amine metabolism	14	387	0.02	0.66
nitrogen compound catabolism	3	398	0.078	1
aspartate family amino acid catabolism	0	401	1	1
amine catabolism	3	398	0.078	1
tricarboxylic acid cycle intermediate metabolism	3	398	0.0049	1
main pathways of carbohydrate metabolism	8	393	0.14	0.45
microbody	1	400	1	1
glutamine family amino acid metabolism	3	398	0.0049	1
oxidoreduction coenzyme metabolism	4	397	0.53	1
nuclear lumen	28	373	1	1
transferase activity, transferring one-carbon groups	5	396	1	1
N-methyltransferase activity	2	399	1	1
nucleotide-excision repair complex	1	400	1	1
chromosome	18	383	1	1
regulation of cellular process	48	353	0.45	0.7
regulation of nucleobase, nucleoside, nucleotide and nucleic acid metabolism	30	371	0.79	0.9
negative regulation of physiological process	10	391	1	1
negative regulation of biological process	10	391	1	1
negative regulation of cellular process	10	391	1	1
regulation of cellular physiological process	48	353	0.45	0.7
negative regulation of cellular metabolism	7	394	1	1
negative regulation of nucleobase, nucleoside, nucleotide and nucleic acid metabolism	7	394	1	1
regulation of cellular metabolism	30	371	0.79	0.9
negative regulation of metabolism	10	391	1	1
regulation of physiological process	50	351	0.5	0.73
negative regulation of cellular physiological process	10	391	1	1
regulation of biological process	52	349	0.56	0.76
regulation of metabolism	35	366	0.89	0.94
response to stimulus	56	345	0.66	0.93
response to endogenous stimulus	12	389	1	0.6
DNA packaging	12	389	1	1
chromosome organization and biogenesis	27	374	0.96	0.88
heterochromatin formation	4	397	1	1
development	51	350	0.14	0.74
chromatin assembly	6	395	1	1
regulation of gene expression, epigenetic	4	397	1	1
gene silencing	4	397	1	1
negative regulation of gene expression, epigenetic	4	397	1	1
positive regulation of physiological process	6	395	0.066	0.36
positive regulation of cellular process	6	395	0.066	0.36
positive regulation of cellular physiological process	6	395	0.066	0.36
positive regulation of biological process	8	393	0.14	0.45
positive regulation of metabolism	6	395	0.066	0.36
positive regulation of cellular metabolism	6	395	0.066	0.36
positive regulation of nucleobase, nucleoside, nucleotide and nucleic acid metabolism	6	395	0.066	0.36
nucleoid	1	400	1	1
organelle localization	3	398	1	1
mitochondrion localization	0	401	1	1
mitochondrion distribution	0	401	1	1
organelle inheritance	0	401	1	1
cortical cytoskeleton organization and biogenesis	2	399	1	1
growth	7	394	0.1	0.41
morphogenesis	26	375	0.059	0.87
establishment of cell polarity	15	386	0.49	0.68
establishment andor maintenance of cell polarity	15	386	0.49	0.68
ligase activity, forming carbon-nitrogen bonds	1	400	1	1
lipid transporter activity	0	401	1	1
cellular lipid metabolism	11	390	0.88	0.19
protein import	6	395	1	1
nuclear transport	1	400	1	1
nuclear import	1	400	1	1
organic acid biosynthesis	1	400	1	1
carboxylic acid biosynthesis	1	400	1	1
G1 phase	6	395	1	1
interphase of mitotic cell cycle	14	387	0.73	1
interphase	14	387	0.73	1
hydrolase activity, acting on glycosyl bonds	9	392	0.82	0.13
organelle envelope lumen	0	401	1	1
carbohydrate biosynthesis	10	391	0.85	0.16
hexose biosynthesis	3	398	1	0.2
alcohol biosynthesis	3	398	1	0.2
monosaccharide biosynthesis	3	398	1	0.2
lyase activity	8	393	0.0048	0.11
hydro-lyase activity	0	401	1	1
carbon-oxygen lyase activity	0	401	1	1
acetyl-CoA catabolism	0	401	1	1
cofactor catabolism	0	401	1	1
coenzyme catabolism	0	401	1	1
glutamine family amino acid biosynthesis	3	398	0.0049	1
contractile ring sensu Fungi	6	395	1	1
contractile ring	6	395	1	1
cortical cytoskeleton	7	394	0.019	1
cortical actin cytoskeleton	7	394	0.019	1
establishment of organelle localization	3	398	1	1
cell division	23	378	0.58	0.83
death	2	399	1	1
cell death	2	399	1	1
secretion	26	375	0.47	0.58
response to abiotic stimulus	35	366	0.4	0.94
external encapsulating structure organization and biogenesis	26	375	0.47	0.29
reproduction	42	359	0.038	0.36
asexual reproduction	11	390	0.29	0.57
non-developmental growth	3	398	0.43	0.2
histone modification	4	397	1	1
protein amino acid acylation	3	398	1	1
covalent chromatin modification	4	397	1	1
biopolymer modification	47	354	1	0.98
cytoskeleton-dependent intracellular transport	3	398	1	1
reproductive sporulation	20	381	0.46	0.43
cell differentiation	21	380	0.5	0.46
reproductive physiological process	34	367	0.11	0.45
reproductive cellular physiological process	34	367	0.11	0.45
acid-amino acid ligase activity	1	400	1	1
nucleoside monophosphate biosynthesis	0	401	1	1
purine ribonucleoside monophosphate metabolism	0	401	1	1
ribonucleoside monophosphate biosynthesis	0	401	1	1
IMP metabolism	0	401	1	1
purine ribonucleoside monophosphate biosynthesis	0	401	1	1
ribonucleoside monophosphate metabolism	0	401	1	1
IMP biosynthesis	0	401	1	1
purine nucleoside monophosphate metabolism	0	401	1	1
nucleoside monophosphate metabolism	0	401	1	1
nucleoside metabolism	1	400	1	1
ribonucleoside metabolism	0	401	1	1
carbon-carbon lyase activity	5	396	0.038	0.044
oxidoreductase activity, acting on the CH-NH group of donors	4	397	0.53	0.26
oxidoreductase activity, acting on the CH-NH group of donors, NAD or NADP as acceptor	4	397	0.53	0.26
pigment biosynthesis	7	394	0.35	0.0098
pigment metabolism	7	394	0.35	0.0098
nucleobase biosynthesis	4	397	0.53	0.26
metabolic compound salvage	0	401	1	1
nucleobase, nucleoside, nucleotide kinase activity	0	401	1	1
ATPase activity, coupled to movement of substances	6	395	0.28	0.36
hydrolase activity, acting on acid anhydrides	25	376	0.95	0.096
hydrolase activity, acting on acid anhydrides, catalyzing transmembrane movement of substances	6	395	0.28	0.36
response to external stimulus	4	397	1	1
response to extracellular stimulus	4	397	1	1
cell communication	8	393	0.78	1
response to nutrient levels	4	397	1	1
carboxylic acid transporter activity	13	388	0.17	0.24
carboxylic acid transport	13	388	0.17	0.24
M phase	26	375	0.69	0.87
meiotic cell cycle	16	385	0.8	1
M phase of meiotic cell cycle	16	385	0.8	1
immature spore	6	395	0.68	1
prospore	6	395	0.68	1
spore wall assembly	7	394	0.35	0.41
microtubule organizing center	5	396	1	0.31
cell projection	8	393	0.41	0.45
regulation of conjugation with cellular fusion	0	401	1	1
sexual reproduction	14	387	0.074	0.66
interaction between organisms	16	385	0.12	0.71
signal transduction during conjugation with cellular fusion	0	401	1	1
regulation of conjugation	0	401	1	1
conjugation	14	387	0.074	0.66
homeostasis	14	387	0.93	0.27
ion homeostasis	11	390	0.88	0.57
cell homeostasis	14	387	0.93	0.27
di-, tri-valent inorganic cation homeostasis	3	398	1	0.2
transition metal ion homeostasis	3	398	1	0.2
cell wall	16	385	0.54	0.1
external encapsulating structure	16	385	0.54	0.1
heterophilic cell adhesion	0	401	1	1
L-amino acid transporter activity	5	396	1	0.31
cytoplasmic vesicle	16	385	0.54	0.32
membrane-bound vesicle	16	385	0.54	0.32
vesicle	16	385	0.54	0.32
amino acid-polyamine transporter activity	3	398	1	0.2
intrinsic to plasma membrane	4	397	0.53	1
cofactor transporter activity	5	396	0.038	1
transferase activity, transferring acyl groups	4	397	0.017	1
lysine N-acetyltransferase activity	0	401	1	1
transferase activity, transferring groups other than amino-acyl groups	1	400	1	1
N-acyltransferase activity	0	401	1	1
antioxidant activity	6	395	0.68	0.36
oxidoreductase activity, acting on peroxide as acceptor	6	395	0.68	0.36
response to inorganic substance	0	401	1	1
cell redox homeostasis	3	398	1	0.2
DNA transposition	2	399	1	0.14
nucleotidyltransferase activity	4	397	1	0.028
RNA transport	0	401	1	1
mRNA transport	0	401	1	1
nuclear export	0	401	1	1
establishment of RNA localization	0	401	1	1
nucleic acid transport	0	401	1	1
nucleobase, nucleoside, nucleotide and nucleic acid transport	3	398	0.43	0.2
cellular macromolecule catabolism	20	381	0.89	0.17
macromolecule catabolism	20	381	0.89	0.17
tRNA metabolism	1	400	1	0.072
phosphotransferase activity, alcohol group as acceptor	25	376	0.95	0.86
S-acyltransferase activity	0	401	1	1
lipoprotein metabolism	3	398	1	1
protein amino acid lipidation	3	398	1	1
lipoprotein biosynthesis	3	398	1	1
ligase activity, forming aminoacyl-tRNA and related compounds	1	400	0.17	1
aminoacyl-tRNA ligase activity	1	400	0.17	1
ligase activity, forming carbon-oxygen bonds	1	400	0.17	1
tRNA aminoacylation	0	401	1	1
amino acid activation	0	401	1	1
oxidoreductase activity, acting on the aldehyde or oxo group of donors	0	401	1	1
biogenic amine metabolism	0	401	1	1
amino acid derivative metabolism	0	401	1	1
biopolymer glycosylation	14	387	1	1
glycoprotein biosynthesis	19	382	0.97	0.77
glycoprotein metabolism	19	382	0.97	0.77
integral to organelle membrane	4	397	0.14	1
intrinsic to endoplasmic reticulum membrane	2	399	1	1
intrinsic to organelle membrane	4	397	0.14	1
UDP-glucosyltransferase activity	4	397	1	0.26
glucosyltransferase activity	4	397	1	0.26
phosphotransferase activity, for other substituted phosphate groups	2	399	1	1
biopolymer catabolism	14	387	0.73	0.27
condensed chromosome, pericentric region	5	396	1	1
condensed chromosome kinetochore	5	396	1	1
condensed chromosome	10	391	1	1
regulation of cell cycle	16	385	0.29	0.71
Golgi stack	7	394	1	1
Golgi cisterna	7	394	1	1
organelle subcompartment	7	394	1	1
microbody membrane	0	401	1	1
spindle elongation	0	401	1	1
sister chromatid segregation	7	394	1	1
proteolysis during cellular protein catabolism	11	390	0.88	0.19
cellular protein catabolism	14	387	0.73	0.27
modification-dependent protein catabolism	11	390	0.88	0.19
storage vacuole	4	397	0.53	1
lytic vacuole	4	397	0.53	1
membrane coat adaptor complex	4	397	1	0.26
coated vesicle membrane	8	393	1	0.11
coated membrane	8	393	1	0.11
vesicle membrane	8	393	1	0.11
clathrin coated vesicle membrane	4	397	1	0.26
cytoplasmic vesicle membrane	8	393	1	0.11
clathrin coat	4	397	1	0.26
membrane coat	8	393	1	0.11
transport vesicle membrane	4	397	1	0.26
Golgi-associated vesicle membrane	4	397	1	0.26
phosphoric diester hydrolase activity	4	397	1	1
exonuclease activity, active with either ribo- or deoxyribonucleic acids and producing 5-phosphomonoesters	0	401	1	1
alpha-type channel activity	0	401	1	1
channel or pore class transporter activity	0	401	1	1
unlocalized protein complex	2	399	1	1
tRNA transport	0	401	1	1
peptidyl-amino acid modification	0	401	1	1
urea cycle intermediate metabolism	0	401	1	1
porphyrin biosynthesis	3	398	0.43	0.015
heme metabolism	3	398	0.43	0.015
porphyrin metabolism	3	398	0.43	0.015
transition metal ion transporter activity	3	398	1	0.2
transition metal ion transport	9	392	0.48	0.49
aromatic compound biosynthesis	0	401	1	1
branched chain family amino acid metabolism	2	399	0.029	1
isomerase activity	1	400	1	1
intramolecular transferase activity	0	401	1	1
nucleus localization	3	398	1	1
establishment of nucleus localization	3	398	1	1
adenyl nucleotide binding	1	400	1	1
inorganic anion transporter activity	4	397	0.017	1
anion transport	8	393	0.00045	1
inorganic anion transport	4	397	0.017	1
membrane lipid metabolism	4	397	1	1
eukaryotic 48S initiation complex	3	398	1	1
eukaryotic 43S preinitiation complex	3	398	1	1
regulation of cellular biosynthesis	0	401	1	1
regulation of protein metabolism	4	397	1	1
regulation of biosynthesis	0	401	1	1
DNA damage response, signal transduction	0	401	1	1
mating type determination	2	399	1	1
sex determination	2	399	1	1
microtubule polymerization or depolymerization	4	397	1	1
regulation of cell organization and biogenesis	5	396	1	1
pore complex	0	401	1	1
rRNA transport	0	401	1	1
snRNA transport	0	401	1	1
glutamine family amino acid catabolism	0	401	1	1
cellular response to stimulus	4	397	1	1
cellular response to nutrient levels	4	397	1	1
cellular response to extracellular stimulus	4	397	1	1
response to starvation	4	397	1	1
cytokinesis, site selection	13	388	0.39	0.63
small protein conjugating enzyme activity	1	400	1	1
cellular carbohydrate catabolism	6	395	1	0.36
disaccharide metabolism	0	401	1	1
carbohydrate catabolism	6	395	1	0.36
cell growth	1	400	0.17	1
glycerophospholipid biosynthesis	3	398	1	1
membrane lipid biosynthesis	4	397	1	1
histidine family amino acid metabolism	0	401	1	1
histidine family amino acid biosynthesis	0	401	1	1
histidine metabolism	0	401	1	1
microtubule organizing center organization and biogenesis	0	401	1	1
spindle pole body organization and biogenesis	0	401	1	1
cell wall biosynthesis	5	396	0.61	1
microtubule-based movement	3	398	1	1
vitamin biosynthesis	4	397	0.53	1
sulfur compound biosynthesis	0	401	1	1
vitamin metabolism	4	397	0.53	1
water-soluble vitamin biosynthesis	4	397	0.53	1
water-soluble vitamin metabolism	4	397	0.53	1
DNA integrity checkpoint	0	401	1	1
pyridine nucleotide metabolism	3	398	0.43	1
pyridine nucleotide biosynthesis	3	398	0.43	1
chitin metabolism	6	395	0.68	1
glucosamine biosynthesis	7	394	0.74	0.41
glucosamine metabolism	7	394	0.74	0.41
N-acetylglucosamine metabolism	7	394	0.74	0.41
amino sugar metabolism	7	394	0.74	0.41
biopolymer biosynthesis	6	395	0.68	1
amino sugar biosynthesis	7	394	0.74	0.41
telomeric heterochromatin formation	3	398	1	1
protein amino acid alkylation	1	400	1	1
protein amino acid methylation	1	400	1	1
biopolymer methylation	1	400	1	1
lysine N-methyltransferase activity	1	400	1	1
ATP-dependent helicase activity	2	399	1	1
nuclear mRNA splicing via U2-type spliceosome	0	401	1	1
ribosomal subunit assembly	8	393	0.41	0.45
maintenance of localization	1	400	1	1
maintenance of protein localization	1	400	1	1
phosphatase regulator activity	0	401	1	1
cation binding	0	401	1	1
ion binding	0	401	1	1
regulation of carbohydrate biosynthesis	0	401	1	1
regulation of gluconeogenesis	0	401	1	1
sequence-specific DNA binding	1	400	1	1
RNA modification	1	400	1	1
vesicular fraction	3	398	0.43	1
regulation of mRNA stability	0	401	1	1
regulation of RNA metabolism	0	401	1	1
regulation of RNA stability	0	401	1	1
exoribonuclease activity	0	401	1	1
exoribonuclease activity, producing 5-phosphomonoesters	0	401	1	1
organelle fusion	4	397	0.14	1
deacetylase activity	0	401	1	1
telomere cap complex	0	401	1	1
structure-specific DNA binding	6	395	1	1
monosaccharide catabolism	6	395	1	0.36
alcohol catabolism	6	395	1	0.36
glucose catabolism	5	396	1	0.31
hexose catabolism	5	396	1	0.31
replisome sensu Eukaryota	2	399	1	1
replication fork sensu Eukaryota	3	398	1	1
replisome	2	399	1	1
maintenance of fidelity during DNA-dependent DNA replication	1	400	1	1
regulation of enzyme activity	2	399	1	1
cullin-RING ubiquitin ligase complex	0	401	1	1
membrane fusion	6	395	0.28	0.36
primary active transporter activity	0	401	1	1
P-P-bond-hydrolysis-driven transporter activity	0	401	1	1
phospholipid transporter activity	0	401	1	1
protein serinethreonine phosphatase complex	0	401	1	1
regulation of DNA metabolism	3	398	1	1
metallo-sulfur cluster assembly	3	398	1	0.2
RNA 3-end processing	0	401	1	1
cell wall polysaccharide biosynthesis sensu Fungi	5	396	0.61	1
cellular polysaccharide catabolism	0	401	1	1
polysaccharide catabolism	0	401	1	1
transferase activity, transferring acyl groups, acyl groups converted into alkyl on transfer	3	398	0.0049	1
regulation of protein kinase activity	2	399	1	1
regulation of transferase activity	2	399	1	1
regulation of kinase activity	2	399	1	1
ATP synthesis coupled electron transport	0	401	1	1
response to protein stimulus	1	400	1	1
cis-trans isomerase activity	0	401	1	1
second-messenger-mediated signaling	0	401	1	1
nucleosome	0	401	1	1
hydrogen-translocating V-type ATPase complex	2	399	0.31	1
pH reduction	3	398	0.43	1
hydrogen ion homeostasis	3	398	0.43	1
regulation of cellular pH	3	398	0.43	1
cellular pH reduction	3	398	0.43	1
endonuclease activity, active with either ribo- or deoxyribonucleic acids and producing 5-phosphomonoesters	1	400	1	0.072
endoribonuclease activity, producing 5-phosphomonoesters	1	400	1	0.072
intramolecular oxidoreductase activity	0	401	1	1
non-recombinational repair	4	397	1	1
outer membrane	1	400	1	1
organelle outer membrane	1	400	1	1
phosphoinositide biosynthesis	2	399	1	1
amino acid derivative biosynthesis	0	401	1	1
sulfur utilization	0	401	1	1
biogenic amine biosynthesis	0	401	1	1
negative regulation of DNA metabolism	1	400	1	1
peptide binding	1	400	1	1
ergosterol metabolism	4	397	0.53	0.028
oxidoreductase activity, acting on the CH-CH group of donors	3	398	1	0.015
intrinsic to Golgi membrane	2	399	0.029	1
negative regulation of progression through cell cycle	0	401	1	1
carbohydrate kinase activity	1	400	1	1
glucan biosynthesis	0	401	1	1
oxidoreductase activity, acting on the CH-NH2 group of donors	1	400	1	1
progressive alteration of chromatin during cell aging	0	401	1	1
monosaccharide transporter activity	0	401	1	1
sugar transporter activity	0	401	1	1
regulation of catabolism	2	399	1	1
NADP metabolism	0	401	1	1
cell wall glycoprotein biosynthesis	5	396	0.61	0.31
mannoprotein biosynthesis	5	396	0.61	0.31
mannoprotein metabolism	5	396	0.61	0.31
response to water deprivation	4	397	1	1
response to water	4	397	1	1
DNA catabolism, endonucleolytic	0	401	1	1
monosaccharide transport	0	401	1	1
lipid modification	0	401	1	1
phosphoinositide-mediated signaling	0	401	1	1
RNA splicing, via endonucleolytic cleavage and ligation	0	401	1	1
meiotic gene conversion	0	401	1	1
two-component signal transduction system phosphorelay	2	399	1	1
thiamin and derivative biosynthesis	1	400	1	1
tRNA-specific ribonuclease activity	0	401	1	1
indole derivative biosynthesis	0	401	1	1
indole derivative metabolism	0	401	1	1
indolalkylamine metabolism	0	401	1	1
indole and derivative metabolism	0	401	1	1
indolalkylamine biosynthesis	0	401	1	1
aromatic amino acid family biosynthesis, anthranilate pathway	0	401	1	1
tryptophan metabolism	0	401	1	1
RNA polymerase complex	0	401	1	1
rough endoplasmic reticulum membrane	3	398	1	0.2
rough endoplasmic reticulum	3	398	1	0.2

[truncated: 2 more sheets: GO process, GO function]
