# Supplementary material for: Cell Cycle– and Chaperone-Mediated Regulation of H3K56ac Incorporation in Yeast
Source: PLoS Genet. 2008 Nov 21;4(11):e1000270. doi: 10.1371/journal.pgen.1000270 (PMC2581598; doi:10.1371/journal.pgen.1000270)
Supplement: Dataset S3 — Enriched annotations for nucleosomes with rapid G1 or M phase turnover rates. (0.23 MB ZIP) [file pgen.1000270.s014.zip › K56_SuppTable3.ORF.xls]

## Sheet: Htz1
FDR=0.0133333	IN	OUT	G1	M
Meneghini2003:Meneghini03_htz1D_down	60	1539	0.027	0.86
Meneghini2003:Meneghini03_htz1D_mid	1476	123	1	0.0041
Meneghini2003:Meneghini03_htz1D_up	63	1536	6.7e-11	1
Meneghini2003:Meneghini03_htz1Dsir2D_down	38	1561	6.3e-13	0.98
Meneghini2003:Meneghini03_htz1Dsir2D_mid	1476	123	1	0.0011
Meneghini2003:Meneghini03_htz1Dsir2D_up	85	1514	0.018	1
Meneghini2003:Meneghini03_htz1DhmrD_down	28	1571	0.00058	1
Meneghini2003:Meneghini03_htz1DhmrD_mid	1534	65	1	0.001
Meneghini2003:Meneghini03_htz1DhmrD_up	38	1561	6.3e-13	1
Meneghini2003:Meneghini03_sir2D_down	31	1568	5.4e-09	0.6
Meneghini2003:Meneghini03_sir2D_mid	1519	80	1	0.46
Meneghini2003:Meneghini03_sir2D_up	49	1550	0.89	0.73
Meneghini2003:Meneghini03_hmrD_down	0	1599	1	1
Meneghini2003:Meneghini03_hmrD_mid	1591	8	0.54	0.96
Meneghini2003:Meneghini03_hmrD_up	8	1591	1	0.18

## Sheet: Expression annotations
FDR=0.0103715	IN	OUT	G1	M
AA_starvation - DOWN	242	1390	1.5e-07	0.027
AA_starvation - UP	467	1165	1.7e-11	1
Aerobic respiration - DOWN	35	1597	0.11	0.46
Aerobic respiration - UP	82	1550	0.00022	0.99
Alpha factor stimulus - DOWN	22	1610	0.82	0.9
Alpha factor stimulus - UP	140	1492	4.7e-05	0.03
Alternative_carbon - DOWN	201	1431	0.95	0.34
Alternative_carbon - UP	255	1377	0.0012	0.0039
Amino acid metabolism - DOWN	250	1382	1.2e-07	0.016
Amino acid metabolism - UP	467	1165	1.7e-11	1
Arginine metabolism - DOWN	0	1632	1	1
Arginine metabolism - UP	0	1632	1	1
Asci - DOWN	35	1597	0.042	0.46
Asci - UP	75	1557	0.98	0.32
Autophagy - DOWN	0	1632	1	1
Autophagy - UP	1	1631	1	1
Branched chain AA metabolism - DOWN	6	1626	0.37	1
Branched chain AA metabolism - UP	0	1632	1	1
Budding - DOWN	55	1577	0.018	0.3
Budding - UP	63	1569	8.9e-34	0.96
Calcineurin signaling - DOWN	0	1632	1	1
Calcineurin signaling - UP	24	1608	0.85	0.081
Calcium ion homeostasis - DOWN	0	1632	1	1
Calcium ion homeostasis - UP	24	1608	0.85	0.081
Carbohydrate metabolism - DOWN	601	1031	2.4e-08	0.37
Carbohydrate metabolism - UP	934	698	0.012	0.096
Cell aging - DOWN	75	1557	1.6e-07	0.63
Cell aging - UP	75	1557	0.67	0.95
Cell cycle - DOWN	167	1465	4.3e-05	0.5
Cell cycle - UP	220	1412	3.3e-07	0.43
Cell cycle G1 arrest - DOWN	1	1631	1	1
Cell cycle G1 arrest - UP	1	1631	1	1
Cell ion homeostasis - DOWN	0	1632	1	1
Cell ion homeostasis - UP	24	1608	0.85	0.081
Cell wall integrity pathway - DOWN	15	1617	1	1
Cell wall integrity pathway - UP	66	1566	0.37	0.004
Cell wall organization and biogenesis - DOWN	35	1597	0.042	0.88
Cell wall organization and biogenesis - UP	81	1551	0.25	0.0006
Cellular response to glucose starvation - DOWN	240	1392	0.93	0.43
Cellular response to glucose starvation - UP	310	1322	1e-06	0.022
Chaperone activity - DOWN	19	1613	7.2e-13	0.58
Chaperone activity - UP	13	1619	1	1
Chromatin modification - DOWN	372	1260	2.2e-06	0.93
Chromatin modification - UP	283	1349	6.9e-12	0.23
Cold shock - DOWN	0	1632	1	1
Cold shock - UP	0	1632	1	1
Copper deficiency - DOWN	0	1632	1	1
Copper deficiency - UP	25	1607	1	0.23
Copper ion homeostasis - DOWN	0	1632	1	1
Copper ion homeostasis - UP	25	1607	1	0.23
DNA recombination - DOWN	35	1597	0.00073	0.69
DNA recombination - UP	38	1594	0.95	0.32
DNA replication - DOWN	20	1612	1	0.13
DNA replication - UP	54	1578	0.99	0.08
DTT - DOWN	79	1553	0.55	0.02
DTT - UP	42	1590	9.6e-08	1
Deheat - DOWN	119	1513	9.7e-05	0.96
Deheat - UP	25	1607	0.57	0.094
Diamide - DOWN	47	1585	1	0.32
Diamide - UP	76	1556	0.11	0.78
Diauxic_shift - DOWN	28	1604	0.15	0.016
Diauxic_shift - UP	53	1579	0.0046	0.97
Dig proteins - DOWN	9	1623	0.5	0.22
Dig proteins - UP	52	1580	1.1e-37	0.97
Double strand break repair - DOWN	82	1550	0.0022	0.43
Double strand break repair - UP	192	1440	0.36	0.65
Early sporulation - DOWN	81	1551	0.002	0.41
Early sporulation - UP	64	1568	0.34	1
Endoplasmic reticulum - DOWN	12	1620	1	0.34
Endoplasmic reticulum - UP	41	1591	0.19	0.79
Ergosterol biosynthesis - DOWN	0	1632	1	1
Ergosterol biosynthesis - UP	38	1594	0.0056	0.98
Ethanol metabolism - DOWN	115	1517	0.98	0.015
Ethanol metabolism - UP	62	1570	0.086	0.88
FK506 related - DOWN	0	1632	1	1
FK506 related - UP	24	1608	0.85	0.081
Fatty acid metabolism - DOWN	3	1629	1	0.027
Fatty acid metabolism - UP	8	1624	0.46	1
Flocculation - DOWN	31	1601	0.91	0.19
Flocculation - UP	27	1605	0.88	0.77
G1 - DOWN	59	1573	0.068	0.85
G1 - UP	95	1537	0.0012	0.08
G2 - DOWN	25	1607	1	0.094
G2 - UP	36	1596	0.94	0.28
Galactose metabolism - DOWN	209	1423	0.29	0.18
Galactose metabolism - UP	262	1370	0.31	0.019
Gamma irradiation - DOWN	26	1606	0.31	0.75
Gamma irradiation - UP	55	1577	0.048	0.81
General regulation of transcription - DOWN	400	1232	3.6e-06	1
General regulation of transcription - UP	274	1358	8.2e-05	0.3
Glycogen metabolism - UP	0	1632	1	1
Glycolysis - DOWN	28	1604	0.00068	1
Glycolysis - UP	72	1560	4.2e-11	0.86
Golgi - DOWN	2	1630	1	1
Golgi - UP	1	1631	1	1
H2O2 - DOWN	152	1480	0.094	0.95
H2O2 - UP	158	1474	1.4e-06	0.62
H2O2 in mutants - DOWN	35	1597	1	0.13
H2O2 in mutants - UP	63	1569	0.0056	0.28
HDAC - DOWN	206	1426	5.7e-06	0.96
HDAC - UP	93	1539	0.55	0.99
Heat shock - DOWN	179	1453	0.81	0.62
Heat shock - UP	213	1419	0.42	0.65
Heat shock in mutants - DOWN	25	1607	0.0084	0.93
Heat shock in mutants - UP	46	1586	0.0056	0.99
Heat_Osmolarity - DOWN	1	1631	0.075	1
Heat_Osmolarity - UP	32	1600	0.00035	0.97
Histidine metabolism - DOWN	29	1603	0.9	0.8
Histidine metabolism - UP	67	1565	0.024	0.91
Histone H4 - DOWN	19	1613	0.42	0.58
Histone H4 - UP	58	1574	3.5e-07	0.7
Histone acetylase - DOWN	10	1622	3.1e-08	1
Histone acetylase - UP	5	1627	1	0.41
Histone depletion - DOWN	19	1613	0.42	0.58
Histone depletion - UP	48	1584	1.4e-08	0.53
Histone modification - DOWN	220	1412	2.5e-05	0.85
Histone modification - UP	130	1502	0.26	0.85
Histones - DOWN	49	1583	0.0025	0.55
Histones - UP	72	1560	2.1e-06	0.86
Hyperosmolarity - DOWN	1016	616	0.38	0.17
Hyperosmolarity - UP	387	1245	0.0001	1
Hyperosmotic response - DOWN	1016	616	0.38	0.17
Hyperosmotic response - UP	380	1252	6.2e-05	1
Hypoosmolarity - DOWN	8	1624	1	1
Hypoosmolarity - UP	4	1628	0.27	1
Hypotonic response - DOWN	15	1617	1	1
Hypotonic response - UP	66	1566	0.37	0.004
Invasive growth - DOWN	19	1613	0.0019	0.58
Invasive growth - UP	69	1563	2.3e-37	0.97
Late sporulation - DOWN	38	1594	0.31	0.91
Late sporulation - UP	71	1561	0.62	0.57
Lethal - DOWN	8	1624	1	0.037
Lethal - UP	55	1577	0.39	0.81
Long stress (over 60) - DOWN	326	1306	2.2e-07	0.14
Long stress (over 60) - UP	719	913	4.4e-05	0.98
Low phosphate - DOWN	13	1619	1	0.74
Low phosphate - UP	13	1619	0.25	0.38
M - DOWN	25	1607	0.86	0.73
M - UP	29	1603	1.7e-10	1
MAPK signaling - DOWN	43	1589	1.4e-12	0.63
MAPK signaling - UP	105	1527	1.6e-32	0.96
MMS (radiomimetic) - DOWN	44	1588	0.23	0.65
MMS (radiomimetic) - UP	150	1482	0.22	0.75
M_G1 - DOWN	36	1596	0.00018	0.71
M_G1 - UP	28	1604	9e-11	0.78
Mating (sensu Saccharomyces) - DOWN	249	1383	7e-13	0.97
Mating (sensu Saccharomyces) - UP	223	1409	4.7e-19	0.92
Mediator complex - DOWN	87	1545	0.11	1
Mediator complex - UP	10	1622	0.17	0.65
Medium stress (4060) - DOWN	564	1068	9e-05	0.97
Medium stress (4060) - UP	387	1245	0.019	1
Meiosis - DOWN	229	1403	0.0039	0.33
Meiosis - UP	233	1399	0.28	0.46
Meiosis 1 - DOWN	17	1615	0.37	0.23
Meiosis 1 - UP	77	1555	0.21	0.9
Meiosis 2 - DOWN	51	1581	0.18	0.4
Meiosis 2 - UP	92	1540	0.99	0.57
Meiosisrecombination - DOWN	24	1608	0.55	0.43
Meiosisrecombination - UP	45	1587	0.016	1
Membrane organization and biogenesis - DOWN	25	1607	0.034	1
Membrane organization and biogenesis - UP	59	1573	0.00096	0.85
Menadione - DOWN	33	1599	1.8e-09	0.65
Menadione - UP	14	1618	0.66	0.16
Metal ion homeostasis - DOWN	0	1632	1	1
Metal ion homeostasis - UP	33	1599	1	0.22
Middle sporulation - DOWN	106	1526	4.1e-06	0.74
Middle sporulation - UP	79	1553	0.029	0.96
Midlate sporulaiton - DOWN	42	1590	0.00071	0.93
Midlate sporulaiton - UP	70	1562	0.61	0.55
Mild stress - DOWN	437	1195	2.6e-05	1
Mild stress - UP	300	1332	5e-05	0.68
Mitochondrion - DOWN	89	1543	0.5	0.012
Mitochondrion - UP	64	1568	0.044	0.96
Mitosis - DOWN	66	1566	0.0081	0.49
Mitosis - UP	135	1497	0.00062	0.81
Mitotic spindle checkpoint - DOWN	11	1621	0.58	0.087
Mitotic spindle checkpoint - UP	8	1624	1	1
Mutants - DOWN	73	1559	0.17	0.6
Mutants - UP	88	1544	0.058	0.52
Ndt80 - DOWN	105	1527	2e-07	0.61
Ndt80 - UP	82	1550	0.037	0.97
Nitrogen utilization - DOWN	537	1095	1.9e-08	0.1
Nitrogen utilization - UP	704	928	0.02	0.99
Nitrogen_depletion - DOWN	145	1487	2.4e-11	0.043
Nitrogen_depletion - UP	119	1513	0.0022	0.65
No stress - DOWN	448	1184	4.4e-06	0.82
No stress - UP	170	1462	3.6e-18	0.068
Pantothenate and coA biosynthesis - DOWN	2	1630	1	0.0098
Pantothenate and coA biosynthesis - UP	0	1632	1	1
Pauperins - DOWN	0	1632	1	1
Pauperins - UP	7	1625	1	0.15
Peroxisome organization and biogenesis - DOWN	25	1607	0.86	0.93
Peroxisome organization and biogenesis - UP	30	1602	0.0011	1
Pheromone signaling null mutants - DOWN	16	1616	5.6e-13	0.48
Pheromone signaling null mutants - UP	9	1623	0.5	1
Pheromone signaling partial mutants - DOWN	0	1632	1	1
Pheromone signaling partial mutants - UP	50	1582	2.5e-24	0.56
Phosphate metabolism - DOWN	22	1610	1	0.66
Phosphate metabolism - UP	22	1610	0.00073	0.66
Proliferation - DOWN	0	1632	1	1
Proliferation - UP	0	1632	1	1
Protein biosynthesis - DOWN	566	1066	8.6e-14	0.79
Protein biosynthesis - UP	717	915	0.00018	1
Protein degradation - DOWN	19	1613	0.011	0.58
Protein degradation - UP	46	1586	0.97	0.012
Protein modification - DOWN	5	1627	0.32	1
Protein modification - UP	6	1626	0.37	0.11
Protein sorting - DOWN	31	1601	0.69	0.37
Protein sorting - UP	16	1616	0.34	0.48
Pseudohyphal growth - DOWN	40	1592	0.073	0.57
Pseudohyphal growth - UP	120	1512	2.2e-13	0.2
Psueodohyphal or invasive growth - DOWN	19	1613	0.0019	0.58
Psueodohyphal or invasive growth - UP	71	1561	5.1e-35	0.94
Purine base metabolism - DOWN	168	1464	2.2e-09	0.15
Purine base metabolism - UP	147	1485	0.01	0.88
RAS signal transduction - DOWN	0	1632	1	1
RAS signal transduction - UP	0	1632	1	1
RNA processing - DOWN	8	1624	1	1
RNA processing - UP	3	1629	1	0.27
RNA sorting - UP	0	1632	1	1
Rapamycin related - DOWN	491	1141	7.5e-09	0.72
Rapamycin related - UP	672	960	0.0099	1
Rapamycin treatment - DOWN	404	1228	1.2e-05	0.46
Rapamycin treatment - UP	672	960	0.0099	1
Regulation of pH - DOWN	40	1592	0.00047	1
Regulation of pH - UP	39	1593	1.2e-05	1
Regulation of transcription - DOWN	456	1176	4.9e-07	1
Regulation of transcription - UP	345	1287	1.5e-10	0.19
Response to DNA damage - DOWN	115	1517	0.02	0.47
Response to DNA damage - UP	217	1415	0.57	0.49
Response to acid - DOWN	10	1622	1	1
Response to acid - UP	15	1617	0.00044	1
Response to acid in mutants - DOWN	23	1609	0.00015	1
Response to acid in mutants - UP	0	1632	1	1
Response to alkali - DOWN	7	1625	0.091	1
Response to alkali - UP	34	1598	1.7e-05	1
Response to cold shock - DOWN	0	1632	1	1
Response to cold shock - UP	0	1632	1	1
Response to copper stress - DOWN	0	1632	1	1
Response to copper stress - UP	0	1632	1	1
Response to drug - DOWN	25	1607	0.034	1
Response to drug - UP	37	1595	0.14	0.51
Response to heat shock - DOWN	159	1473	0.96	0.41
Response to heat shock - UP	157	1475	0.28	0.96
Response to ionizing radiation - DOWN	87	1545	0.004	0.36
Response to ionizing radiation - UP	195	1437	0.5	0.58
Response to oxidative stress - DOWN	233	1399	3.4e-05	0.73
Response to oxidative stress - UP	239	1393	0.00035	0.93
Response to salt stress - DOWN	1061	571	0.34	0.054
Response to salt stress - UP	392	1240	0.00031	0.99
Response to stravation - DOWN	48	1584	0.062	0.87
Response to stravation - UP	22	1610	0.82	0.17
Response to stress - DOWN	1324	308	1.6e-05	0.097
Response to stress - UP	1060	572	0.00046	1
Ribosome - DOWN	566	1066	8.6e-14	0.79
Ribosome - UP	717	915	0.00018	1
Rox1 overexpression - DOWN	2	1630	1	0.0098
Rox1 overexpression - UP	0	1632	1	1
S - DOWN	19	1613	1	0.29
S - UP	50	1582	0.98	0.053
SAGA complex - DOWN	49	1583	0.51	0.36
SAGA complex - UP	157	1475	0.00031	0.087
SAGA unique - DOWN	3	1629	0.21	1
SAGA unique - UP	0	1632	1	1
SINs - DOWN	181	1451	2.5e-05	0.93
SINs - UP	25	1607	0.0017	0.93
SIRs - DOWN	29	1603	0.0043	0.56
SIRs - UP	9	1623	0.00021	1
SK1 meiosis - DOWN	60	1572	0.29	0.24
SK1 meiosis - UP	139	1493	0.47	0.84
SK1 starvation - DOWN	42	1590	0.033	0.93
SK1 starvation - UP	8	1624	0.46	0.037
SWI/SNF complex - DOWN	45	1587	0.86	0.47
SWI/SNF complex - UP	157	1475	0.00031	0.087
Saturating pheromone - DOWN	5	1627	1	1
Saturating pheromone - UP	38	1594	2.7e-32	1
Severe stress - DOWN	1166	466	0.0019	0.0083
Severe stress - UP	963	669	2.7e-05	1
Sfp1 related - UP	0	1632	1	1
Shmoo formation - DOWN	12	1620	3e-07	1
Shmoo formation - UP	2	1630	1	1
Short pheromone signal - DOWN	5	1627	1	1
Short pheromone signal - UP	38	1594	2.7e-32	1
Short stress (under 40) - DOWN	1052	580	0.039	0.026
Short stress (under 40) - UP	641	991	4.5e-05	1
Silencing - DOWN	332	1300	1.1e-06	0.87
Silencing - UP	150	1482	4.3e-07	0.83
Sphingolipid metabolism - DOWN	0	1632	1	1
Sphingolipid metabolism - UP	0	1632	1	1
Sporulation - DOWN	225	1407	0.0014	0.57
Sporulation - UP	316	1316	0.0063	0.03
Stationary_phase - DOWN	354	1278	0.82	0.0014
Stationary_phase - UP	285	1347	0.004	0.93
Ste12 targets - DOWN	43	1589	1e-13	0.63
Ste12 targets - UP	104	1528	1.6e-31	0.96
Ste7 targets - DOWN	30	1602	2.7e-15	0.82
Ste7 targets - UP	80	1552	3.3e-13	0.82
TFIID complex - DOWN	16	1616	0.11	0.48
TFIID complex - UP	33	1599	1	0.65
TFIID unique - DOWN	0	1632	1	1
TFIID unique - UP	17	1615	1	0.23
Tec1 targets - DOWN	5	1627	2.2e-06	1
Tec1 targets - UP	11	1621	5.2e-05	1
Ubiquitin cycle - DOWN	19	1613	0.011	0.58
Ubiquitin cycle - UP	46	1586	0.97	0.012
Uracil metabolism - DOWN	0	1632	1	1
Uracil metabolism - UP	0	1632	1	1
Vacuole organization and biogenesis - DOWN	2	1630	0.14	1
Vacuole organization and biogenesis - UP	12	1620	0.61	0.72
Various_temperatures - DOWN	17	1615	0.73	0.83
Various_temperatures - UP	8	1624	0.46	0.57
W303 meiosis - DOWN	21	1611	0.47	0.35
W303 meiosis - UP	64	1568	0.96	0.3
W303 starvation - DOWN	6	1626	1	0.47
W303 starvation - UP	14	1618	1	0.77
a factor stimulus - DOWN	5	1627	1	1
a factor stimulus - UP	42	1590	1.2e-29	0.93
dun1 mutant - DOWN	12	1620	0.054	1
dun1 mutant - UP	17	1615	1	1
fkh1 fkh2 double KO - DOWN	0	1632	1	1
fkh1 fkh2 double KO - UP	11	1621	1.1e-07	1
mec1 mutant - DOWN	47	1585	9.8e-05	0.86
mec1 mutant - UP	27	1605	0.61	0.94

## Sheet: YPD
FDR=0.0111111	IN	OUT	G1	M
1. YPD-3	100	1437	0.95	0.00015
2. YPD-2	196	1341	0.88	0.00079
3. YPD-1	308	1229	0.69	0.66
4. YPD+0	690	847	0.67	1
5. YPD+1	162	1375	0.0052	0.75
6. YPD+2	74	1463	0.98	0.98
7. YPD+3	8	1529	1	1
8. YPD+4	1	1536	0.074	1
9. YPD+5	6	1531	1.1e-05	1

## Sheet: Expression
FDR=0.00243794	IN	OUT	G1	M
yeast_expression:expression: No stress_down	0	1632	1	1
yeast_expression:expression: No stress_mid	1632	0	1	1
yeast_expression:expression: No stress_up	0	1632	1	1
yeast_expression:expression: G1_down	0	1632	1	1
yeast_expression:expression: G1_mid	1632	0	1	1
yeast_expression:expression: G1_up	0	1632	1	1
yeast_expression:expression: Cell cycle_down	0	1632	1	1
yeast_expression:expression: Cell cycle_mid	1632	0	1	1
yeast_expression:expression: Cell cycle_up	0	1632	1	1
yeast_expression:expression: Regulation of transcription_down	0	1632	1	1
yeast_expression:expression: Regulation of transcription_mid	1632	0	1	1
yeast_expression:expression: Regulation of transcription_up	0	1632	1	1
yeast_expression:expression: Response to stress_down	0	1632	1	1
yeast_expression:expression: Response to stress_mid	1619	13	1	0.26
yeast_expression:expression: Response to stress_up	13	1619	0.00017	1
yeast_expression:expression: Response to oxidative stress_down	13	1619	1	0.38
yeast_expression:expression: Response to oxidative stress_mid	1599	33	0.99	0.9
yeast_expression:expression: Response to oxidative stress_up	20	1612	0.0025	0.32
yeast_expression:expression: Alternative_carbon_down	11	1621	1	0.68
yeast_expression:expression: Alternative_carbon_mid	1612	20	1	0.39
yeast_expression:expression: Alternative_carbon_up	9	1623	0.00021	1
yeast_expression:expression: Carbohydrate metabolism_down	0	1632	1	1
yeast_expression:expression: Carbohydrate metabolism_mid	1632	0	1	1
yeast_expression:expression: Carbohydrate metabolism_up	0	1632	1	1
yeast_expression:expression: Galactose metabolism_down	11	1621	1	0.68
yeast_expression:expression: Galactose metabolism_mid	1613	19	1	0.42
yeast_expression:expression: Galactose metabolism_up	8	1624	0.0001	1
yeast_expression:expression: Diauxic_shift_down	0	1632	1	1
yeast_expression:expression: Diauxic_shift_mid	1631	1	0.93	0.9
yeast_expression:expression: Diauxic_shift_up	1	1631	1	1
yeast_expression:expression: Aerobic respiration_down	0	1632	1	1
yeast_expression:expression: Aerobic respiration_mid	1632	0	1	1
yeast_expression:expression: Aerobic respiration_up	0	1632	1	1
yeast_expression:expression: Cellular response to glucose starvation_down	0	1632	1	1
yeast_expression:expression: Cellular response to glucose starvation_mid	1630	2	1	0.81
yeast_expression:expression: Cellular response to glucose starvation_up	2	1630	0.0055	1
yeast_expression:expression: Pseudohyphal growth_down	0	1632	1	1
yeast_expression:expression: Pseudohyphal growth_mid	1632	0	1	1
yeast_expression:expression: Pseudohyphal growth_up	0	1632	1	1
yeast_expression:expression: Invasive growth_down	0	1632	1	1
yeast_expression:expression: Invasive growth_mid	1632	0	1	1
yeast_expression:expression: Invasive growth_up	0	1632	1	1
yeast_expression:expression: Psueodohyphal or invasive growth_down	0	1632	1	1
yeast_expression:expression: Psueodohyphal or invasive growth_mid	1632	0	1	1
yeast_expression:expression: Psueodohyphal or invasive growth_up	0	1632	1	1
yeast_expression:expression: MAPK signaling_down	0	1632	1	1
yeast_expression:expression: MAPK signaling_mid	1632	0	1	1
yeast_expression:expression: MAPK signaling_up	0	1632	1	1
yeast_expression:expression: Tec1 targets_down	0	1632	1	1
yeast_expression:expression: Tec1 targets_mid	1632	0	1	1
yeast_expression:expression: Tec1 targets_up	0	1632	1	1
yeast_expression:expression: Ste12 targets_down	0	1632	1	1
yeast_expression:expression: Ste12 targets_mid	1632	0	1	1
yeast_expression:expression: Ste12 targets_up	0	1632	1	1
yeast_expression:expression: Ste7 targets_down	0	1632	1	1
yeast_expression:expression: Ste7 targets_mid	1632	0	1	1
yeast_expression:expression: Ste7 targets_up	0	1632	1	1
yeast_expression:expression: Nitrogen_depletion_down	8	1624	0.46	1
yeast_expression:expression: Nitrogen_depletion_mid	1610	22	0.98	0.099
yeast_expression:expression: Nitrogen_depletion_up	14	1618	0.081	1
yeast_expression:expression: General regulation of transcription_down	0	1632	1	1
yeast_expression:expression: General regulation of transcription_mid	1632	0	1	1
yeast_expression:expression: General regulation of transcription_up	0	1632	1	1
yeast_expression:expression: Mediator complex_down	24	1608	2.3e-08	1
yeast_expression:expression: Mediator complex_mid	1609	23	1	0.089
yeast_expression:expression: Mediator complex_up	0	1632	1	1
yeast_expression:expression: Meiosis_down	4	1628	0.27	1
yeast_expression:expression: Meiosis_mid	1584	48	0.11	0.66
yeast_expression:expression: Meiosis_up	44	1588	1	0.45
yeast_expression:expression: SWI/SNF complex_down	21	1611	0.81	0.63
yeast_expression:expression: SWI/SNF complex_mid	1534	98	1	0.99
yeast_expression:expression: SWI/SNF complex_up	79	1553	0.0015	0.0087
yeast_expression:expression: TFIID complex_down	21	1611	0.47	0.89
yeast_expression:expression: TFIID complex_mid	1611	21	0.8	0.37
yeast_expression:expression: TFIID complex_up	0	1632	1	1
yeast_expression:expression: SAGA complex_down	2	1630	1	1
yeast_expression:expression: SAGA complex_mid	1616	16	1	0.19
yeast_expression:expression: SAGA complex_up	15	1617	0.00044	1
yeast_expression:expression: SAGA unique_down	2	1630	1	1
yeast_expression:expression: SAGA unique_mid	1630	2	0.86	0.81
yeast_expression:expression: SAGA unique_up	0	1632	1	1
yeast_expression:expression: Histone acetylase_down	0	1632	1	1
yeast_expression:expression: Histone acetylase_mid	1631	1	0.93	0.9
yeast_expression:expression: Histone acetylase_up	1	1631	1	1
yeast_expression:expression: Histone modification_down	9	1623	1	0.61
yeast_expression:expression: Histone modification_mid	1618	14	0.34	0.59
yeast_expression:expression: Histone modification_up	5	1627	1	1
yeast_expression:expression: Mating (sensu Saccharomyces)_down	0	1632	1	1
yeast_expression:expression: Mating (sensu Saccharomyces)_mid	1632	0	1	1
yeast_expression:expression: Mating (sensu Saccharomyces)_up	0	1632	1	1
yeast_expression:expression: Chromatin modification_down	0	1632	1	1
yeast_expression:expression: Chromatin modification_mid	1631	1	0.93	0.9
yeast_expression:expression: Chromatin modification_up	1	1631	1	1
yeast_expression:expression: Silencing_down	0	1632	1	1
yeast_expression:expression: Silencing_mid	1629	3	0.79	0.73
yeast_expression:expression: Silencing_up	3	1629	1	1
yeast_expression:expression: SIRs_down	0	1632	1	1
yeast_expression:expression: SIRs_mid	1632	0	1	1
yeast_expression:expression: SIRs_up	0	1632	1	1
yeast_expression:expression: Short pheromone signal_down	0	1632	1	1
yeast_expression:expression: Short pheromone signal_mid	1608	24	1	0.08
yeast_expression:expression: Short pheromone signal_up	25	1607	1e-13	1
yeast_expression:expression: Saturating pheromone_down	2	1630	1	1
yeast_expression:expression: Saturating pheromone_mid	1584	48	1	0.0061
yeast_expression:expression: Saturating pheromone_up	47	1585	1.5e-25	1
yeast_expression:expression: Alpha factor stimulus_down	0	1632	1	1
yeast_expression:expression: Alpha factor stimulus_mid	1632	0	1	1
yeast_expression:expression: Alpha factor stimulus_up	0	1632	1	1
yeast_expression:expression: Pheromone signaling partial mutants_down	0	1632	1	1
yeast_expression:expression: Pheromone signaling partial mutants_mid	1632	0	1	1
yeast_expression:expression: Pheromone signaling partial mutants_up	0	1632	1	1
yeast_expression:expression: Cell cycle G1 arrest_down	1	1631	1	1
yeast_expression:expression: Cell cycle G1 arrest_mid	1630	2	0.86	0.81
yeast_expression:expression: Cell cycle G1 arrest_up	1	1631	1	1
yeast_expression:expression: Severe stress_down	0	1632	1	1
yeast_expression:expression: Severe stress_mid	1621	11	1	0.32
yeast_expression:expression: Severe stress_up	12	1620	9.8e-05	1
yeast_expression:expression: Hyperosmolarity_down	10	1622	1	0.26
yeast_expression:expression: Hyperosmolarity_mid	1607	25	1	0.54
yeast_expression:expression: Hyperosmolarity_up	15	1617	0.00044	1
yeast_expression:expression: Hyperosmotic response_down	0	1632	1	1
yeast_expression:expression: Hyperosmotic response_mid	1617	15	1	0.21
yeast_expression:expression: Hyperosmotic response_up	15	1617	0.00044	1
yeast_expression:expression: Pheromone signaling null mutants_down	8	1624	7.8e-10	1
yeast_expression:expression: Pheromone signaling null mutants_mid	1624	8	1	0.43
yeast_expression:expression: Pheromone signaling null mutants_up	0	1632	1	1
yeast_expression:expression: Shmoo formation_down	0	1632	1	1
yeast_expression:expression: Shmoo formation_mid	1632	0	1	1
yeast_expression:expression: Shmoo formation_up	0	1632	1	1
yeast_expression:expression: Cell wall integrity pathway_down	0	1632	1	1
yeast_expression:expression: Cell wall integrity pathway_mid	1632	0	1	1
yeast_expression:expression: Cell wall integrity pathway_up	0	1632	1	1
yeast_expression:expression: Cell wall organization and biogenesis_down	0	1632	1	1
yeast_expression:expression: Cell wall organization and biogenesis_mid	1632	0	1	1
yeast_expression:expression: Cell wall organization and biogenesis_up	0	1632	1	1
yeast_expression:expression: a factor stimulus_down	2	1630	1	0.0098
yeast_expression:expression: a factor stimulus_mid	1593	39	1	0.24
yeast_expression:expression: a factor stimulus_up	39	1593	1.9e-35	1
yeast_expression:expression: Response to ionizing radiation_down	6	1626	1	0.47
yeast_expression:expression: Response to ionizing radiation_mid	1596	36	0.24	0.94
yeast_expression:expression: Response to ionizing radiation_up	30	1602	0.9	0.17
yeast_expression:expression: Double strand break repair_down	6	1626	1	0.47
yeast_expression:expression: Double strand break repair_mid	1596	36	0.24	0.94
yeast_expression:expression: Double strand break repair_up	30	1602	0.9	0.17
yeast_expression:expression: MMS (radiomimetic)_down	3	1629	0.00041	1
yeast_expression:expression: MMS (radiomimetic)_mid	1602	30	0.93	0.93
yeast_expression:expression: MMS (radiomimetic)_up	27	1605	0.88	0.12
yeast_expression:expression: H2O2_down	16	1616	0.11	0.48
yeast_expression:expression: H2O2_mid	1589	43	1	0.75
yeast_expression:expression: H2O2_up	27	1605	0.012	0.51
yeast_expression:expression: AA_starvation_down	19	1613	0.16	0.86
yeast_expression:expression: AA_starvation_mid	1590	42	0.99	0.067
yeast_expression:expression: AA_starvation_up	23	1609	0.087	1
yeast_expression:expression: Amino acid metabolism_down	0	1632	1	1
yeast_expression:expression: Amino acid metabolism_mid	1632	0	1	1
yeast_expression:expression: Amino acid metabolism_up	0	1632	1	1
yeast_expression:expression: Histidine metabolism_down	9	1623	1	1
yeast_expression:expression: Histidine metabolism_mid	1616	16	0.66	0.19
yeast_expression:expression: Histidine metabolism_up	7	1625	0.42	1
yeast_expression:expression: Hypotonic response_down	0	1632	1	1
yeast_expression:expression: Hypotonic response_mid	1632	0	1	1
yeast_expression:expression: Hypotonic response_up	0	1632	1	1
yeast_expression:expression: Mitosis_down	0	1632	1	1
yeast_expression:expression: Mitosis_mid	1632	0	1	1
yeast_expression:expression: Mitosis_up	0	1632	1	1
yeast_expression:expression: Calcineurin signaling_down	0	1632	1	1
yeast_expression:expression: Calcineurin signaling_mid	1623	9	0.86	0.99
yeast_expression:expression: Calcineurin signaling_up	9	1623	0.5	0.052
yeast_expression:expression: FK506 related_down	0	1632	1	1
yeast_expression:expression: FK506 related_mid	1623	9	0.86	0.99
yeast_expression:expression: FK506 related_up	9	1623	0.5	0.052
yeast_expression:expression: Cell ion homeostasis_down	0	1632	1	1
yeast_expression:expression: Cell ion homeostasis_mid	1632	0	1	1
yeast_expression:expression: Cell ion homeostasis_up	0	1632	1	1
yeast_expression:expression: Calcium ion homeostasis_down	0	1632	1	1
yeast_expression:expression: Calcium ion homeostasis_mid	1632	0	1	1
yeast_expression:expression: Calcium ion homeostasis_up	0	1632	1	1
yeast_expression:expression: Purine base metabolism_down	0	1632	1	1
yeast_expression:expression: Purine base metabolism_mid	1632	0	1	1
yeast_expression:expression: Purine base metabolism_up	0	1632	1	1
yeast_expression:expression: Response to drug_down	0	1632	1	1
yeast_expression:expression: Response to drug_mid	1629	3	0.79	0.73
yeast_expression:expression: Response to drug_up	3	1629	1	1
yeast_expression:expression: Short stress (under 40)_down	13	1619	1	0.38
yeast_expression:expression: Short stress (under 40)_mid	1605	27	1	0.49
yeast_expression:expression: Short stress (under 40)_up	14	1618	2.4e-05	1
yeast_expression:expression: Heat shock_down	15	1617	1	0.45
yeast_expression:expression: Heat shock_mid	1572	60	0.99	0.27
yeast_expression:expression: Heat shock_up	45	1587	0.0048	0.95
yeast_expression:expression: Response to heat shock_down	6	1626	1	1
yeast_expression:expression: Response to heat shock_mid	1595	37	1	0.02
yeast_expression:expression: Response to heat shock_up	31	1601	0.0014	1
yeast_expression:expression: Heat shock in mutants_down	10	1622	1	1
yeast_expression:expression: Heat shock in mutants_mid	1614	18	0.25	0.15
yeast_expression:expression: Heat shock in mutants_up	8	1624	1	1
yeast_expression:expression: Lethal_down	0	1632	1	1
yeast_expression:expression: Lethal_mid	1632	0	1	1
yeast_expression:expression: Lethal_up	0	1632	1	1
yeast_expression:expression: Sporulation_down	8	1624	0.12	1
yeast_expression:expression: Sporulation_mid	1579	53	0.43	0.57
yeast_expression:expression: Sporulation_up	45	1587	0.97	0.47
yeast_expression:expression: Mitochondrion_down	0	1632	1	1
yeast_expression:expression: Mitochondrion_mid	1632	0	1	1
yeast_expression:expression: Mitochondrion_up	0	1632	1	1
yeast_expression:expression: Protein biosynthesis_down	0	1632	1	1
yeast_expression:expression: Protein biosynthesis_mid	1632	0	1	1
yeast_expression:expression: Protein biosynthesis_up	0	1632	1	1
yeast_expression:expression: Protein modification_down	0	1632	1	1
yeast_expression:expression: Protein modification_mid	1632	0	1	1
yeast_expression:expression: Protein modification_up	0	1632	1	1
yeast_expression:expression: Protein sorting_down	0	1632	1	1
yeast_expression:expression: Protein sorting_mid	1632	0	1	1
yeast_expression:expression: Protein sorting_up	0	1632	1	1
yeast_expression:expression: Golgi_down	0	1632	1	1
yeast_expression:expression: Golgi_mid	1632	0	1	1
yeast_expression:expression: Golgi_up	0	1632	1	1
yeast_expression:expression: Stationary_phase_down	144	1488	0.77	0.35
yeast_expression:expression: Stationary_phase_mid	1375	257	1	0.18
yeast_expression:expression: Stationary_phase_up	115	1517	1.2e-06	0.98
yeast_expression:expression: Arginine metabolism_down	11	1621	1	0.68
yeast_expression:expression: Arginine metabolism_mid	1621	11	0.42	0.7
yeast_expression:expression: Arginine metabolism_up	0	1632	1	1
yeast_expression:expression: Mitotic spindle checkpoint_down	0	1632	1	1
yeast_expression:expression: Mitotic spindle checkpoint_mid	1632	0	1	1
yeast_expression:expression: Mitotic spindle checkpoint_up	0	1632	1	1
yeast_expression:expression: Protein degradation_down	0	1632	1	1
yeast_expression:expression: Protein degradation_mid	1632	0	1	1
yeast_expression:expression: Protein degradation_up	0	1632	1	1
yeast_expression:expression: Ubiquitin cycle_down	0	1632	1	1
yeast_expression:expression: Ubiquitin cycle_mid	1632	0	1	1
yeast_expression:expression: Ubiquitin cycle_up	0	1632	1	1
yeast_expression:expression: Fatty acid metabolism_down	3	1629	1	0.027
yeast_expression:expression: Fatty acid metabolism_mid	1628	4	0.97	1
yeast_expression:expression: Fatty acid metabolism_up	1	1631	0.075	1
yeast_expression:expression: Response to cold shock_down	0	1632	1	1
yeast_expression:expression: Response to cold shock_mid	1632	0	1	1
yeast_expression:expression: Response to cold shock_up	0	1632	1	1
yeast_expression:expression: Response to salt stress_down	10	1622	1	0.26
yeast_expression:expression: Response to salt stress_mid	1607	25	1	0.54
yeast_expression:expression: Response to salt stress_up	15	1617	0.00044	1
yeast_expression:expression: Response to DNA damage_down	0	1632	1	1
yeast_expression:expression: Response to DNA damage_mid	1626	6	0.63	1
yeast_expression:expression: Response to DNA damage_up	6	1626	1	0.015
yeast_expression:expression: M_down	0	1632	1	1
yeast_expression:expression: M_mid	1632	0	1	1
yeast_expression:expression: M_up	0	1632	1	1
yeast_expression:expression: Budding_down	0	1632	1	1
yeast_expression:expression: Budding_mid	1632	0	1	1
yeast_expression:expression: Budding_up	0	1632	1	1
yeast_expression:expression: Flocculation_down	13	1619	0.64	0.74
yeast_expression:expression: Flocculation_mid	1610	22	0.5	0.34
yeast_expression:expression: Flocculation_up	9	1623	1	1
yeast_expression:expression: G2_down	0	1632	1	1
yeast_expression:expression: G2_mid	1632	0	1	1
yeast_expression:expression: G2_up	0	1632	1	1
yeast_expression:expression: S_down	0	1632	1	1
yeast_expression:expression: S_mid	1632	0	1	1
yeast_expression:expression: S_up	0	1632	1	1
yeast_expression:expression: Response to acid_down	4	1628	1	1
yeast_expression:expression: Response to acid_mid	1537	95	0.72	0.031
yeast_expression:expression: Response to acid_up	91	1541	0.37	0.99
yeast_expression:expression: Endoplasmic reticulum_down	0	1632	1	1
yeast_expression:expression: Endoplasmic reticulum_mid	1632	0	1	1
yeast_expression:expression: Endoplasmic reticulum_up	0	1632	1	1
yeast_expression:expression: Vacuole organization and biogenesis_down	0	1632	1	1
yeast_expression:expression: Vacuole organization and biogenesis_mid	1632	0	1	1
yeast_expression:expression: Vacuole organization and biogenesis_up	0	1632	1	1
yeast_expression:expression: Metal ion homeostasis_down	0	1632	1	1
yeast_expression:expression: Metal ion homeostasis_mid	1632	0	1	1
yeast_expression:expression: Metal ion homeostasis_up	0	1632	1	1
yeast_expression:expression: Dig proteins_down	1	1631	0.075	1
yeast_expression:expression: Dig proteins_mid	1631	1	1	0.9
yeast_expression:expression: Dig proteins_up	0	1632	1	1
yeast_expression:expression: Chaperone activity_down	3	1629	0.21	0.027
yeast_expression:expression: Chaperone activity_mid	1624	8	0.88	0.96
yeast_expression:expression: Chaperone activity_up	5	1627	1	1
yeast_expression:expression: Ribosome_down	0	1632	1	1
yeast_expression:expression: Ribosome_mid	1632	0	1	1
yeast_expression:expression: Ribosome_up	0	1632	1	1
yeast_expression:expression: Ergosterol biosynthesis_down	0	1632	1	1
yeast_expression:expression: Ergosterol biosynthesis_mid	1621	11	0.42	0.7
yeast_expression:expression: Ergosterol biosynthesis_up	11	1621	1	0.68
yeast_expression:expression: Membrane organization and biogenesis_down	0	1632	1	1
yeast_expression:expression: Membrane organization and biogenesis_mid	1632	0	1	1
yeast_expression:expression: Membrane organization and biogenesis_up	0	1632	1	1
yeast_expression:expression: Rapamycin related_down	63	1569	1	0.087
yeast_expression:expression: Rapamycin related_mid	1550	82	0.046	0.82
yeast_expression:expression: Rapamycin related_up	20	1612	0.45	0.88
yeast_expression:expression: Nitrogen utilization_down	53	1579	1	0.27
yeast_expression:expression: Nitrogen utilization_mid	1565	67	0.11	0.66
yeast_expression:expression: Nitrogen utilization_up	15	1617	0.31	0.79
yeast_expression:expression: Histones_down	0	1632	1	1
yeast_expression:expression: Histones_mid	1624	8	0.54	0.43
yeast_expression:expression: Histones_up	8	1624	1	1
yeast_expression:expression: Histone H4_down	0	1632	1	1
yeast_expression:expression: Histone H4_mid	1622	10	0.46	0.35
yeast_expression:expression: Histone H4_up	10	1622	1	1
yeast_expression:expression: HDAC_down	26	1606	0.00039	0.94
yeast_expression:expression: HDAC_mid	1600	32	1	0.16
yeast_expression:expression: HDAC_up	6	1626	1	1
yeast_expression:expression: DNA replication_down	0	1632	1	1
yeast_expression:expression: DNA replication_mid	1632	0	1	1
yeast_expression:expression: DNA replication_up	0	1632	1	1
yeast_expression:expression: Copper ion homeostasis_down	0	1632	1	1
yeast_expression:expression: Copper ion homeostasis_mid	1628	4	0.73	0.66
yeast_expression:expression: Copper ion homeostasis_up	4	1628	1	1
yeast_expression:expression: RNA processing_down	4	1628	1	1
yeast_expression:expression: RNA processing_mid	1628	4	0.73	0.66
yeast_expression:expression: RNA processing_up	0	1632	1	1
yeast_expression:expression: Peroxisome organization and biogenesis_down	0	1632	1	1
yeast_expression:expression: Peroxisome organization and biogenesis_mid	1632	0	1	1
yeast_expression:expression: Peroxisome organization and biogenesis_up	0	1632	1	1
yeast_expression:expression: Cell aging_down	9	1623	1	0.61
yeast_expression:expression: Cell aging_mid	1617	15	0.31	0.55
yeast_expression:expression: Cell aging_up	6	1626	1	1
yeast_expression:expression: RAS signal transduction_down	0	1632	1	1
yeast_expression:expression: RAS signal transduction_mid	1632	0	1	1
yeast_expression:expression: RAS signal transduction_up	0	1632	1	1
yeast_expression:expression: SINs_down	48	1584	0.023	0.72
yeast_expression:expression: SINs_mid	1561	71	1	0.28
yeast_expression:expression: SINs_up	23	1609	0.087	0.91
yeast_expression:expression: DNA recombination_down	29	1603	0.00088	0.56
yeast_expression:expression: DNA recombination_mid	1584	48	0.99	0.81
yeast_expression:expression: DNA recombination_up	19	1613	1	0.29
yeast_expression:expression: Menadione_down	5	1627	1	1
yeast_expression:expression: Menadione_mid	1616	16	0.29	0.93
yeast_expression:expression: Menadione_up	11	1621	1	0.087
yeast_expression:expression: DTT_down	0	1632	1	1
yeast_expression:expression: DTT_mid	1621	11	1	0.32
yeast_expression:expression: DTT_up	12	1620	9.8e-05	1
yeast_expression:expression: Diamide_down	60	1572	1	0.067
yeast_expression:expression: Diamide_mid	1502	130	0.49	0.59
yeast_expression:expression: Diamide_up	71	1561	0.077	0.94
yeast_expression:expression: Ethanol metabolism_down	52	1580	0.76	0.0037
yeast_expression:expression: Ethanol metabolism_mid	1559	73	0.19	1
yeast_expression:expression: Ethanol metabolism_up	21	1611	1	0.63
yeast_expression:expression: Regulation of pH_down	10	1622	1	1
yeast_expression:expression: Regulation of pH_mid	1560	72	0.99	0.14
yeast_expression:expression: Regulation of pH_up	62	1570	0.0049	0.88
yeast_expression:expression: Low phosphate_down	13	1619	1	0.74
yeast_expression:expression: Low phosphate_mid	1613	19	0.84	0.42
yeast_expression:expression: Low phosphate_up	6	1626	0.068	1
yeast_expression:expression: Phosphate metabolism_down	0	1632	1	1
yeast_expression:expression: Phosphate metabolism_mid	1628	4	0.97	0.66
yeast_expression:expression: Phosphate metabolism_up	4	1628	0.27	1
yeast_expression:expression: Rapamycin treatment_down	81	1551	1	0.28
yeast_expression:expression: Rapamycin treatment_mid	1495	137	0.86	0.27
yeast_expression:expression: Rapamycin treatment_up	57	1575	0.00069	0.98
yeast_expression:expression: Mild stress_down	0	1632	1	1
yeast_expression:expression: Mild stress_mid	1620	12	1	0.28
yeast_expression:expression: Mild stress_up	13	1619	0.00017	1
yeast_expression:expression: Gamma irradiation_down	13	1619	0.25	1
yeast_expression:expression: Gamma irradiation_mid	1619	13	0.93	0.26
yeast_expression:expression: Gamma irradiation_up	0	1632	1	1
yeast_expression:expression: Early sporulation_down	75	1557	2.9e-08	0.77
yeast_expression:expression: Early sporulation_mid	1546	86	1	0.23
yeast_expression:expression: Early sporulation_up	12	1620	0.0011	1
yeast_expression:expression: Glycolysis_down	0	1632	1	1
yeast_expression:expression: Glycolysis_mid	1621	11	0.42	0.7
yeast_expression:expression: Glycolysis_up	11	1621	1	0.68
yeast_expression:expression: Copper deficiency_down	0	1632	1	1
yeast_expression:expression: Copper deficiency_mid	1614	18	1	0.15
yeast_expression:expression: Copper deficiency_up	19	1613	3.5e-14	1
yeast_expression:expression: Sfp1 related_down	0	1632	1	1
yeast_expression:expression: Sfp1 related_mid	1632	0	1	1
yeast_expression:expression: Sfp1 related_up	0	1632	1	1
yeast_expression:expression: Batch vs chemostat_down	0	1632	1	1
yeast_expression:expression: Batch vs chemostat_mid	1632	0	1	1
yeast_expression:expression: Batch vs chemostat_up	0	1632	1	1
yeast_expression:expression: Fermentative (pre-shift)_down	16	1616	0.0048	0.81
yeast_expression:expression: Fermentative (pre-shift)_mid	1613	19	1	0.42
yeast_expression:expression: Fermentative (pre-shift)_up	3	1629	1	1
yeast_expression:expression: Amino allyl labeling_down	8	1624	0.017	1
yeast_expression:expression: Amino allyl labeling_mid	1618	14	0.98	0.23
yeast_expression:expression: Amino allyl labeling_up	6	1626	1	1
yeast_expression:expression: Direct labeling_down	9	1623	1	0.61
yeast_expression:expression: Direct labeling_mid	1623	9	0.5	0.78
yeast_expression:expression: Direct labeling_up	0	1632	1	1
yeast_expression:expression: Respiratory (post-shift)_down	82	1550	0.15	0.29
yeast_expression:expression: Respiratory (post-shift)_mid	1460	172	1	0.34
yeast_expression:expression: Respiratory (post-shift)_up	92	1540	0.00086	0.91
yeast_expression:expression: Mutants_down	16	1616	1	0.48
yeast_expression:expression: Mutants_mid	1588	44	0.96	0.55
yeast_expression:expression: Mutants_up	21	1611	0.0033	1
yeast_expression:expression: Oxidative stress mutants_down	46	1586	0.68	0.3
yeast_expression:expression: Oxidative stress mutants_mid	1538	94	0.91	0.96
yeast_expression:expression: Oxidative stress mutants_up	43	1589	0.037	0.13
yeast_expression:expression: Medium stress (4060)_down	4	1628	1	1
yeast_expression:expression: Medium stress (4060)_mid	1610	22	1	0.83
yeast_expression:expression: Medium stress (4060)_up	18	1614	0.0014	0.26
yeast_expression:expression: Long stress (over 60)_down	0	1632	1	1
yeast_expression:expression: Long stress (over 60)_mid	1622	10	0.46	1
yeast_expression:expression: Long stress (over 60)_up	10	1622	1	0.0015
yeast_expression:expression: Response to alkali_down	99	1533	0.88	0.94
yeast_expression:expression: Response to alkali_mid	1382	250	0.98	0.024
yeast_expression:expression: Response to alkali_up	140	1492	0.001	0.99
yeast_expression:expression: Hyperosmolarity WT_down	11	1621	1	1
yeast_expression:expression: Hyperosmolarity WT_mid	1575	57	0.94	0.9
yeast_expression:expression: Hyperosmolarity WT_up	35	1597	0.013	0.13
yeast_expression:expression: M_G1_down	0	1632	1	1
yeast_expression:expression: M_G1_mid	1625	7	0.58	0.98
yeast_expression:expression: M_G1_up	0	1632	1	1
yeast_expression:expression: Deheat_down	168	1464	0.62	0.62
yeast_expression:expression: Deheat_mid	1160	472	1	0.011
yeast_expression:expression: Deheat_up	290	1342	0.00013	0.99
yeast_expression:expression: Hypoosmolarity_down	3	1629	1	0.027
yeast_expression:expression: Hypoosmolarity_mid	1629	3	0.79	1
yeast_expression:expression: Hypoosmolarity_up	0	1632	1	1
yeast_expression:expression: Various_temperatures_down	5	1627	0.32	1
yeast_expression:expression: Various_temperatures_mid	1616	16	0.66	0.79
yeast_expression:expression: Various_temperatures_up	4	1628	1	1
yeast_expression:expression: Heat_Osmolarity_down	0	1632	1	1
yeast_expression:expression: Heat_Osmolarity_mid	1597	35	0.99	0.54
yeast_expression:expression: Heat_Osmolarity_up	29	1603	0.018	0.95
yeast_expression:expression: mec1 mutant_down	0	1632	1	1
yeast_expression:expression: mec1 mutant_mid	1625	7	0.58	0.98
yeast_expression:expression: mec1 mutant_up	0	1632	1	1
yeast_expression:expression: Hyperosmolarity mutants_down	20	1612	0.45	0.61
yeast_expression:expression: Hyperosmolarity mutants_mid	1358	274	0.061	0.94
yeast_expression:expression: Hyperosmolarity mutants_up	17	1615	0.00096	1
yeast_expression:expression: hog1 delete_down	68	1564	0.9	0.36
yeast_expression:expression: hog1 delete_mid	1275	357	0.96	0.79
yeast_expression:expression: hog1 delete_up	53	1579	9.2e-16	1
yeast_expression:expression: Full hog pathway_down	16	1616	1	0.48
yeast_expression:expression: Full hog pathway_mid	1363	269	0.022	0.96
yeast_expression:expression: Full hog pathway_up	16	1616	0.00066	1
yeast_expression:expression: pbs2 delete_down	168	1464	0.83	0.0056
yeast_expression:expression: pbs2 delete_mid	1172	460	0.98	1
yeast_expression:expression: pbs2 delete_up	57	1575	2.1e-19	0.98
yeast_expression:expression: ssk1ste11 delete_down	11	1621	0.58	0.3
yeast_expression:expression: ssk1ste11 delete_mid	1383	249	0.00072	0.99
yeast_expression:expression: ssk1ste11 delete_up	1	1631	1	1
yeast_expression:expression: ssk1sho1 delete_down	76	1556	0.84	0.032
yeast_expression:expression: ssk1sho1 delete_mid	1292	340	0.029	0.99
yeast_expression:expression: ssk1sho1 delete_up	27	1605	0.0028	1
yeast_expression:expression: ste11 delete_down	28	1604	0.35	0.54
yeast_expression:expression: ste11 delete_mid	1351	281	0.081	0.95
yeast_expression:expression: ste11 delete_up	17	1615	0.00096	1
yeast_expression:expression: Sho1 branch_down	30	1602	0.39	0.59
yeast_expression:expression: Sho1 branch_mid	1346	286	0.069	0.94
yeast_expression:expression: Sho1 branch_up	19	1613	0.0019	1
yeast_expression:expression: ssk1 delete_down	15	1617	0.096	0.45
yeast_expression:expression: ssk1 delete_mid	1369	263	0.14	0.97
yeast_expression:expression: ssk1 delete_up	12	1620	9.8e-05	1
yeast_expression:expression: sho1 delete_down	132	1500	0.28	0.0017
yeast_expression:expression: sho1 delete_mid	1229	403	0.54	1
yeast_expression:expression: sho1 delete_up	23	1609	0.00098	1
yeast_expression:expression: Extreme stress_down	36	1596	0.94	0.14
yeast_expression:expression: Extreme stress_mid	1345	287	0.02	0.98
yeast_expression:expression: Extreme stress_up	14	1618	0.00028	1
yeast_expression:expression: Moderate stress_down	8	1624	1	0.18
yeast_expression:expression: Moderate stress_mid	1379	253	0.042	0.98
yeast_expression:expression: Moderate stress_up	9	1623	1.1e-05	1
yeast_expression:expression: Mating_down	22	1610	1	0.059
yeast_expression:expression: Mating_mid	1313	319	1	0.92
yeast_expression:expression: Mating_up	62	1570	1.5e-13	1
yeast_expression:expression: SK1 meiosis_down	162	1470	0.088	0.66
yeast_expression:expression: SK1 meiosis_mid	1040	592	1	0.88
yeast_expression:expression: SK1 meiosis_up	417	1215	0.00035	0.28
yeast_expression:expression: Meiosisrecombination_down	129	1503	0.77	0.079
yeast_expression:expression: Meiosisrecombination_mid	1029	603	0.95	1
yeast_expression:expression: Meiosisrecombination_up	460	1172	0.011	0.0022
yeast_expression:expression: Response to stravation_down	113	1519	0.33	0.58
yeast_expression:expression: Response to stravation_mid	1410	222	0.2	0.98
yeast_expression:expression: Response to stravation_up	96	1536	0.98	0.046
yeast_expression:expression: SK1 starvation_down	240	1392	0.43	0.52
yeast_expression:expression: SK1 starvation_mid	1226	406	0.35	0.91
yeast_expression:expression: SK1 starvation_up	156	1476	0.84	0.13
yeast_expression:expression: W303 meiosis_down	164	1468	0.7	0.57
yeast_expression:expression: W303 meiosis_mid	1316	316	0.022	0.81
yeast_expression:expression: W303 meiosis_up	139	1493	1	0.41
yeast_expression:expression: Phosphate_down	1	1631	0.075	1
yeast_expression:expression: Phosphate_mid	1626	6	0.93	0.53
yeast_expression:expression: Phosphate_up	5	1627	1	1
yeast_expression:expression: Pre-limitation batch_down	30	1602	0.0052	0.59
yeast_expression:expression: Pre-limitation batch_mid	1602	30	1	0.65
yeast_expression:expression: Pre-limitation batch_up	0	1632	1	1
yeast_expression:expression: Post-limitation batch_down	10	1622	0.033	0.65
yeast_expression:expression: Post-limitation batch_mid	1592	40	0.93	0.43
yeast_expression:expression: Post-limitation batch_up	30	1602	0.67	0.82
yeast_expression:expression: Post-limitation Phosphate_down	12	1620	0.0092	0.72
yeast_expression:expression: Post-limitation Phosphate_mid	1573	59	1	0.78
yeast_expression:expression: Post-limitation Phosphate_up	44	1588	2e-07	0.65
yeast_expression:expression: Post-arrest (P, S)_down	60	1572	0.29	0.56
yeast_expression:expression: Post-arrest (P, S)_mid	1522	110	0.99	0.22
yeast_expression:expression: Post-arrest (P, S)_up	51	1581	0.032	0.97
yeast_expression:expression: Sulfate_down	9	1623	0.14	1
yeast_expression:expression: Sulfate_mid	1615	17	0.87	0.17
yeast_expression:expression: Sulfate_up	8	1624	1	1
yeast_expression:expression: Post limitation Sulfate_down	179	1453	0.26	0.23
yeast_expression:expression: Post limitation Sulfate_mid	1372	260	0.96	0.23
yeast_expression:expression: Post limitation Sulfate_up	84	1548	0.091	1
yeast_expression:expression: Leucine_down	9	1623	1	0.61
yeast_expression:expression: Leucine_mid	1608	24	0.74	0.79
yeast_expression:expression: Leucine_up	15	1617	0.31	0.45
yeast_expression:expression: Post limitation Leucine_down	87	1545	0.2	0.15
yeast_expression:expression: Post limitation Leucine_mid	1298	334	0.037	0.3
yeast_expression:expression: Post limitation Leucine_up	249	1383	1	0.93
yeast_expression:expression: Post-semi arrest (U,L)_down	38	1594	0.02	0.91
yeast_expression:expression: Post-semi arrest (U,L)_mid	1404	228	0.45	0.16
yeast_expression:expression: Post-semi arrest (U,L)_up	192	1440	0.96	0.82
yeast_expression:expression: Uracil_down	9	1623	1	0.61
yeast_expression:expression: Uracil_mid	1623	9	0.5	0.78
yeast_expression:expression: Uracil_up	0	1632	1	1
yeast_expression:expression: Post-limitation Uracil_down	31	1601	0.2	0.19
yeast_expression:expression: Post-limitation Uracil_mid	1475	157	0.24	0.91
yeast_expression:expression: Post-limitation Uracil_up	127	1505	0.97	0.27
yeast_expression:expression: CC - P vs U_down	28	1604	0.15	0.54
yeast_expression:expression: CC - P vs U_mid	1601	31	0.92	0.63
yeast_expression:expression: CC - P vs U_up	3	1629	1	1
yeast_expression:expression: Chemostat comparisons_down	0	1632	1	1
yeast_expression:expression: Chemostat comparisons_mid	1632	0	1	1
yeast_expression:expression: Chemostat comparisons_up	0	1632	1	1
yeast_expression:expression: CC - S vs P_down	10	1622	1	1
yeast_expression:expression: CC - S vs P_mid	1622	10	0.46	0.35
yeast_expression:expression: CC - S vs P_up	0	1632	1	1
yeast_expression:expression: CC - U vs L_down	16	1616	0.71	0.21
yeast_expression:expression: CC - U vs L_mid	1607	25	1	0.77
yeast_expression:expression: CC - U vs L_up	9	1623	5.5e-11	1
yeast_expression:expression: CC - L vs S_down	10	1622	1	0.65
yeast_expression:expression: CC - L vs S_mid	1611	21	0.53	0.37
yeast_expression:expression: CC - L vs S_up	11	1621	0.58	1
yeast_expression:expression: Cell cycle with stress_down	34	1598	0.25	0.67
yeast_expression:expression: Cell cycle with stress_mid	1568	64	1	0.7
yeast_expression:expression: Cell cycle with stress_up	30	1602	0.0052	0.35
yeast_expression:expression: S stress_down	29	1603	0.0043	0.8
yeast_expression:expression: S stress_mid	1583	49	0.99	0.64
yeast_expression:expression: S stress_up	21	1611	0.81	0.35
yeast_expression:expression: S/G2 stress_down	54	1578	0.016	0.64
yeast_expression:expression: S/G2 stress_mid	1530	102	1	0.57
yeast_expression:expression: S/G2 stress_up	48	1584	0.023	0.53
yeast_expression:expression: G1 stress_down	55	1577	0.048	0.47
yeast_expression:expression: G1 stress_mid	1508	124	1	0.76
yeast_expression:expression: G1 stress_up	71	1561	0.0017	0.41
yeast_expression:expression: Cell cycle post stress_down	0	1632	1	1
yeast_expression:expression: Cell cycle post stress_mid	1620	12	0.39	0.89
yeast_expression:expression: Cell cycle post stress_up	13	1619	1	0.38
yeast_expression:expression: G2/M post stress_down	3	1629	1	1
yeast_expression:expression: G2/M post stress_mid	1609	23	0.17	0.6
yeast_expression:expression: G2/M post stress_up	21	1611	1	0.63
yeast_expression:expression: G2/M stress_down	70	1562	0.00043	0.84
yeast_expression:expression: G2/M stress_mid	1494	138	1	0.26
yeast_expression:expression: G2/M stress_up	69	1563	0.011	0.7
yeast_expression:expression: Calmodulin responses_down	65	1567	0.96	0.1
yeast_expression:expression: Calmodulin responses_mid	1511	121	1	0.69
yeast_expression:expression: Calmodulin responses_up	53	1579	3e-06	0.97
yeast_expression:expression: Ca stress_down	124	1508	0.84	0.032
yeast_expression:expression: Ca stress_mid	1443	189	0.98	0.93
yeast_expression:expression: Ca stress_up	63	1569	0.00013	0.89
yeast_expression:expression: FK506 treatments_down	47	1585	0.88	0.32
yeast_expression:expression: FK506 treatments_mid	1556	76	0.95	0.66
yeast_expression:expression: FK506 treatments_up	26	1606	0.0022	0.94
yeast_expression:expression: Ca+FK506_down	80	1552	0.99	0.4
yeast_expression:expression: Ca+FK506_mid	1505	127	0.65	0.62
yeast_expression:expression: Ca+FK506_up	44	1588	0.014	0.83
yeast_expression:expression: Na stress_down	63	1569	0.51	0.28
yeast_expression:expression: Na stress_mid	1465	167	1	0.078
yeast_expression:expression: Na stress_up	99	1533	0.00068	1
yeast_expression:expression: Na+FK506_down	62	1570	0.18	0.59
yeast_expression:expression: Na+FK506_mid	1503	129	1	0.088
yeast_expression:expression: Na+FK506_up	61	1571	0.0013	1
yeast_expression:expression: fkh1 fkh2 double KO_down	0	1632	1	1
yeast_expression:expression: fkh1 fkh2 double KO_mid	1619	13	0.36	0.97
yeast_expression:expression: fkh1 fkh2 double KO_up" ColorGradientMinNegativeValue_0="-2.0" ColorGradientZeroValue_0="0.0" ColorGradientMaxPositiveValue_0="2.0" ColorGradientMinNegativeColor_0="0,255,0,1" ColorGradientZeroColor_0="0,0,0,1	6	1626	1	0.47

## Sheet: TATA
FDR=0.025	IN	OUT	G1	M
Basehoar+al-Cell04:TATA	264	1360	5e-13	0.99
Basehoar+al-Cell04:TATAless	1362	262	1	0.018

## Sheet: TFIID
FDR=0.0166667	IN	OUT	G1	M
Huisinga+Pugh06:TFIID-dominated	1357	150	1	0.0045
Huisinga+Pugh06:SAGA-dominiated	124	1383	2.4e-13	1
Huisinga+Pugh06:SAGA-TFIID	27	1480	0.87	0.51

## Sheet: Mutants
FDR=0.00529279	IN	OUT	G1	M
Yeast Mutants:Hughes00_bim1 (**15) D-down	9	1578	1	1
Yeast Mutants:Hughes00_dig1, dig2 D-up	84	1503	1e-12	1
Yeast Mutants:Hughes00_hog1 (haploid) D-up	31	1556	1e-29	0.96
Yeast Mutants:Ideker01_gal4-gal D-down	182	1405	0.43	0.47
Yeast Mutants:Fink98_tec1 D-up	39	1548	0.18	0.92
Yeast Mutants:Hughes00_dot4 D-up	10	1577	1	1
Yeast Mutants:Hughes00_ERG11 (tet promoter) D-down	141	1446	0.00064	0.34
Yeast Mutants:Hughes00_Itraconazole D-down	33	1554	1	0.23
Yeast Mutants:Hughes00_kim4 D-down	1	1586	1	1
Yeast Mutants:Hughes00_msu1 D-down	14	1573	1	0.78
Yeast Mutants:Hughes00_rad57 D-down	0	1587	1	1
Yeast Mutants:Hughes00_rml2 (**13) D-down	36	1551	0.95	0.29
Yeast Mutants:Hughes00_sin3 D-down	10	1577	1	1
Yeast Mutants:Hughes00_yer050c D-down	41	1546	1	0.8
Yeast Mutants:Hughes00_yhr011w (14) D-down	22	1565	0.24	1
Yeast Mutants:Ideker01_gal80-gal D-down	106	1481	0.29	0.76
Yeast Mutants:Sudarsanam00_7370 snf2 minimal medium D-up	42	1545	6.5e-06	0.94
Yeast Mutants:Hughes00_cyt1 D-up	2	1585	1	1
Yeast Mutants:Hughes00_yel033w D-down	38	1549	0.023	0.98
Yeast Mutants:Hughes00_yer044c (haploid) D-down	23	1564	1e-09	0.91
Yeast Mutants:Hughes00_bub3 (**2,8,13) D-down	0	1587	1	1
Yeast Mutants:Hughes00_erg2 D-down	14	1573	1	0.42
Yeast Mutants:Hughes00_ymr293c D-down	15	1572	0.32	1
Yeast Mutants:Hughes00_MMS D-up	30	1557	0.91	0.82
Yeast Mutants:Hughes00_yer050c D-up	50	1537	0.91	0.58
Yeast Mutants:Ideker01_gal2gal80-gal D-down	118	1469	0.015	1
Yeast Mutants:Fink98_ste7 diploid D-down	51	1536	0.037	0.01
Yeast Mutants:Fink98_ste12 diploid D-down	141	1446	0.19	0.038
Yeast Mutants:Hughes00_cup5 D-up	25	1562	0.58	1
Yeast Mutants:Ideker01_gal2-gal D-up	101	1486	0.08	0.99
Yeast Mutants:Ideker01_gal80-gal D-up	524	1063	0.94	0.59
Yeast Mutants:Roberts00_hog1D 1 M sorbitol, 2 hrs D-down	57	1530	0.94	0.023
Yeast Mutants:Ideker01_gal4+gal D-down	263	1324	0.83	0.67
Yeast Mutants:Ideker01_gal80+gal D-down	130	1457	0.017	0.87
Yeast Mutants:Ideker01_gal10-gal D-down	52	1535	0.098	0.27
Yeast Mutants:Ideker01_gal10+gal D-down	100	1487	0.66	0.3
Yeast Mutants:Ideker01_gal2-gal D-down	100	1487	0.0074	0.99
Yeast Mutants:Ideker01_gal3-gal D-down	58	1529	0.15	0.71
Yeast Mutants:Ideker01_gal3+gal D-down	29	1558	0.18	0.57
Yeast Mutants:Ideker01_gal6-gal D-down	67	1520	0.00035	0.82
Yeast Mutants:Ideker01_gal7+gal D-down	86	1501	0.66	0.15
Yeast Mutants:Roberts00_ste18D wt D-down	29	1558	9.4e-13	0.96
Yeast Mutants:Sudarsanam00_7385 swi1 rich medium D-down	95	1492	0.011	0.76
Yeast Mutants:Sudarsanam00_7386 snf2 rich medium D-down	118	1469	0.0011	0.86
Yeast Mutants:Ideker01_gal2+gal D-up	194	1393	0.22	0.5
Yeast Mutants:Roberts00_fus3D tec1D 50 nM aF, 30 min D-up	31	1556	6.9e-32	1
Yeast Mutants:Sudarsanam00_7369 swi1 minimal medium D-down	65	1522	0.056	0.49
Yeast Mutants:Sudarsanam00_7370 snf2 minimal medium D-down	47	1540	0.0078	0.52
Yeast Mutants:Roberts00_tec1D 50 nM aF wt 50 nM aF, 120 min D-down	6	1581	1.4e-05	1
Yeast Mutants:Fink98_tec1 diploid D-up	120	1467	0.069	0.44
Yeast Mutants:Hughes00_erg2 D-up	55	1532	0.81	0.82
Yeast Mutants:Hughes00_erg3 (haploid) D-up	24	1563	0.86	0.92
Yeast Mutants:Hughes00_swi4 D-up	65	1522	0.056	0.97
Yeast Mutants:Hughes00_Tunicamycin D-up	90	1497	0.007	1
Yeast Mutants:Hughes00_yel044w D-up	16	1571	0.029	1
Yeast Mutants:Myers99_med2 heat shock D-down	132	1455	0.21	0.58
Yeast Mutants:Hughes00_she4 D-up	78	1509	0.39	0.99
Yeast Mutants:Hughes00_tup1 (haploid) D-up	144	1443	0.043	0.71
Yeast Mutants:Bernstein00_sin3 D-down	66	1521	0.0003	0.91
Yeast Mutants:Fink98_ste7 D-up	33	1554	0.1	0.97
Yeast Mutants:Roberts00_bni1D 50 nM aF, 60 min D-up	67	1520	3.6e-13	1
Yeast Mutants:Roberts00_bni1D 50 nM aF, 90 min D-down	57	1530	0.83	0.21
Yeast Mutants:Roberts00_fus3D 50 nM aF wt 50 nM aF, 30 min D-up	83	1504	0.63	0.86
Yeast Mutants:Roberts00_rst1D rst2D 50 nM aF, 30 min D-down	27	1560	1	0.047
Yeast Mutants:Roberts00_sst2D wt D-up	58	1529	6.5e-13	0.99
Yeast Mutants:Roberts00_ste12D wt D-down	25	1562	3.2e-13	1
Yeast Mutants:Hughes00_ymr014w D-up	63	1524	1	0.18
Yeast Mutants:Hughes00_yor078w D-up	59	1528	1	0.066
Yeast Mutants:Hughes00_Calcofluor white D-up	23	1564	1	0.0056
Yeast Mutants:Ideker01_gal10+gal D-up	101	1486	0.00041	0.9
Yeast Mutants:Ideker01_gal1-gal D-down	109	1478	0.0071	0.13
Yeast Mutants:Hughes00_rpl8a D-down	19	1568	0.44	1
Yeast Mutants:Hughes00_tup1 (haploid) D-down	258	1329	0.048	0.71
Yeast Mutants:Hughes00_KAR2 (tet promoter) D-up	93	1494	0.42	0.99
Yeast Mutants:Hughes00_mrt4 D-down	58	1529	0.67	0.71
Yeast Mutants:Hughes00_ymr014w D-down	68	1519	0.26	0.83
Yeast Mutants:Ideker01_gal1+gal D-up	44	1543	0.12	0.15
Yeast Mutants:Ideker01_gal2gal80-gal D-up	118	1469	1	0.2
Yeast Mutants:Ideker01_gal4+gal D-up	98	1489	0.015	0.67
Yeast Mutants:Ideker01_gal7-gal D-up	58	1529	0.071	0.94
Yeast Mutants:Hughes00_CDC42 (tet promoter) D-down	75	1512	1.3e-06	0.96
Yeast Mutants:Hughes00_yel033w D-up	18	1569	1	1
Yeast Mutants:Ideker01_gal4gal80-gal D-up	105	1482	0.92	0.014
Yeast Mutants:Ideker01_gal5+gal D-down	44	1543	0.44	0.99
Yeast Mutants:Ideker01_gal1+gal D-down	65	1522	0.00025	0.97
Yeast Mutants:McCammon03_LSC2 D-down	0	1587	1	1
Yeast Mutants:Roberts00_kss1D 50 nM aF, 30 min D-up	97	1490	2.2e-12	1
Yeast Mutants:Fink98_ste12 D-down	126	1461	0.0024	0.00042
Yeast Mutants:Fink98_ste7 D-down	176	1411	0.023	0.16
Yeast Mutants:Fink98_ste7 diploid D-up	85	1502	0.48	0.88
Yeast Mutants:Ideker01_gal5-gal D-down	48	1539	0.0026	0.35
Yeast Mutants:Hughes00_HMG2 (tet promoter) D-up	47	1540	0.00013	0.96
Yeast Mutants:Hughes00_rpd3 (haploid) D-up	81	1506	0.76	0.93
Yeast Mutants:Ideker01_gal10-gal D-up	39	1548	1.6e-05	0.92
Yeast Mutants:Ideker01_gal1-gal D-up	35	1552	0.0039	0.98
Yeast Mutants:Ideker01_gal3-gal D-up	52	1535	0.00036	0.91
Yeast Mutants:Ideker01_gal4-gal D-up	71	1516	0.3	0.94
Yeast Mutants:Ideker01_gal7+gal D-up	40	1547	0.19	0.92
Yeast Mutants:Fink98_ste12 D-up	29	1558	0.9	0.96
Yeast Mutants:Fink98_tec1 diploid D-down	127	1460	0.94	0.0027
Yeast Mutants:Roberts00_bni1D 50 nM aF, 60 min D-down	40	1547	0.61	0.00033
Yeast Mutants:Roberts00_kss1D 50 nM aF, 30 min D-down	37	1550	0.32	0.16
Yeast Mutants:Hughes00_ERG11 (tet promoter) D-up	147	1440	0.46	0.9
Yeast Mutants:Hughes00_PMA1 (tet promoter) D-up	50	1537	0.001	0.9
Yeast Mutants:Ideker01_gal2+gal D-down	31	1556	0.43	0.96
Yeast Mutants:Roberts00_fus3-K42D 50 nM aF, 30 min D-down	26	1561	1	0.76
Yeast Mutants:Hughes00_med2 (haploid) D-down	6	1581	1.4e-05	1
Yeast Mutants:Hughes00_rps24a (**9) D-down	24	1563	0.28	0.71
Yeast Mutants:Ideker01_gal6+gal D-up	15	1572	0.32	0.19
Yeast Mutants:Myers99_med2 galactose D-up	15	1572	5.1e-05	0.8
Yeast Mutants:Myers99_med2 heat shock D-up	7	1580	0.43	1
Yeast Mutants:Ideker01_gal6-gal D-up	53	1534	0.11	1
Yeast Mutants:Roberts00_bni1D 50 nM aF, 120 min D-up	49	1538	1.1e-12	0.99
Yeast Mutants:Roberts00_bni1D 50 nM aF, 90 min D-up	67	1520	3.6e-13	0.97
Yeast Mutants:Roberts00_fus3D 50 nM aF wt 50 nM aF, 30 min D-down	73	1514	1.5e-11	1
Yeast Mutants:Hughes00_CDC42 (tet promoter) D-up	99	1488	0.79	0.98
Yeast Mutants:McCammon03_ACO1 D-down	53	1534	0.99	0.0049
Yeast Mutants:Roberts00_fus3-K42D 50 nM aF, 30 min D-up	119	1468	1.7e-12	0.025
Yeast Mutants:McCammon03_CIT1 D-up	6	1581	1	1
Yeast Mutants:McCammon03_IDH1 D-up	29	1558	0.67	1
Yeast Mutants:Hughes00_aep2 D-up	24	1563	0.56	0.086
Yeast Mutants:Hughes00_anp1 D-up	26	1561	0.61	0.94
Yeast Mutants:Hughes00_cem1 D-up	3	1584	1	1
Yeast Mutants:Hughes00_erg4 (haploid **7) D-up	15	1572	1	0.8
Yeast Mutants:Hughes00_Itraconazole D-up	82	1505	0.45	0.93
Yeast Mutants:Hughes00_mrt4 D-up	27	1560	1	0.94
Yeast Mutants:Hughes00_msu1 D-up	5	1582	1	1
Yeast Mutants:Hughes00_rad57 D-up	9	1578	1	1
Yeast Mutants:Hughes00_rps27b (**11) D-up	26	1561	1	0.5
Yeast Mutants:Hughes00_rrp6 D-up	50	1537	1.9e-06	0.97
Yeast Mutants:Hughes00_sod1 (haploid) D-down	38	1549	1.7e-12	0.98
Yeast Mutants:Hughes00_vac8 D-up	16	1571	1	0.82
Yeast Mutants:Hughes00_yer044c (haploid) D-up	37	1550	0.32	1
Yeast Mutants:Hughes00_yhl029c D-up	19	1568	1	0.87
Yeast Mutants:Hughes00_yhr011w (**14) D-up	71	1516	1	0.59
Yeast Mutants:Hughes00_ymr293c D-up	21	1566	0.49	0.36
Yeast Mutants:Fink98_tec1 D-down	102	1485	0.91	0.00077
Yeast Mutants:Hughes00_2-deoxy-D-glucose D-up	54	1533	0.11	0.92
Yeast Mutants:Hughes00_fks1 (haploid) D-up	69	1518	0.98	0.39
Yeast Mutants:Hughes00_FKS1 (tet promoter) D-up	13	1574	1	1
Yeast Mutants:Hughes00_gas1 D-up	20	1567	1	0.88
Yeast Mutants:Hughes00_kin3 D-up	1	1586	1	1
Yeast Mutants:Hughes00_qcr2 (haploid) D-up	15	1572	1	1
Yeast Mutants:Hughes00_sod1 (haploid) D-up	10	1577	1	1
Yeast Mutants:Hughes00_Terbinafine D-up	21	1566	0.22	0.64
Yeast Mutants:Ideker01_gal5+gal D-up	54	1533	1.6e-07	0.81
Yeast Mutants:Bernstein00_sin3 D-up	42	1545	0.22	0.81
Yeast Mutants:Hughes00_sin3 D-up	29	1558	1	0.57
Yeast Mutants:Ideker01_gal1gal10+gal D-up	55	1532	0.0074	1
Yeast Mutants:Ideker01_gal3+gal D-up	24	1563	0.00025	1
Yeast Mutants:Ideker01_gal5-gal D-up	74	1513	0.052	0.99
Yeast Mutants:Hughes00_she4 D-down	49	1538	0.9	0.051
Yeast Mutants:Hughes00_bub1 (haploid **2,10) D-down	0	1587	1	1
Yeast Mutants:Hughes00_hpt1 D-up	0	1587	1	1
Yeast Mutants:Hughes00_rad6 (haploid) D-down	21	1566	2.1e-10	0.64
Yeast Mutants:Hughes00_afg3 (haploid) D-up	25	1562	0.12	0.74
Yeast Mutants:Hughes00_dot4 D-down	24	1563	0.56	0.71
Yeast Mutants:Hughes00_kim4 D-up	10	1577	1	1
Yeast Mutants:Hughes00_rml2 (**13) D-up	39	1548	0.82	0.57
Yeast Mutants:Hughes00_rtg1 D-up	11	1576	0.046	1
Yeast Mutants:Hughes00_sbp1 D-up	4	1583	0.032	1
Yeast Mutants:Hughes00_ssn6 (haploid) D-up	58	1529	1.8e-09	0.85
Yeast Mutants:Hughes00_HU D-up	43	1544	0.0042	0.99
Yeast Mutants:Hughes00_yor078w D-down	42	1545	0.41	0.99
Yeast Mutants:Ideker01_gal6+gal D-down	21	1566	0.82	0.36
Yeast Mutants:Roberts00_fus3D 50 nM aF, 30 min D-down	44	1543	0.87	1e-05
Yeast Mutants:Roberts00_ste18D wt D-up	15	1572	1	0.19
Yeast Mutants:Bernstein00_rpd3 D-down	62	1525	0.00015	0.89
Yeast Mutants:Hughes00_cla4 (haploid) D-up	0	1587	1	1
Yeast Mutants:Roberts00_bni1D wt D-up	1	1586	1	1
Yeast Mutants:Roberts00_ste2D 50 nM aF, 30 min D-down	0	1587	1	1
Yeast Mutants:Roberts00_ste4D wt D-down	14	1573	2.3e-14	1
Yeast Mutants:Roberts00_tec1D 50 nM aF wt 50 nM aF, 30 min D-down	17	1570	6.2e-08	1
Yeast Mutants:Hughes00_rpd3 (haploid) D-down	59	1528	9.9e-13	1
Yeast Mutants:Hughes00_top3 (haploid) D-up	0	1587	1	1
Yeast Mutants:McCammon03_KGD1 D-up	1	1586	1	1
Yeast Mutants:McCammon03_KGD2 D-up	1	1586	1	1
Yeast Mutants:Hughes00_2-deoxy-D-glucose D-down	27	1560	1	0.52
Yeast Mutants:Hughes00_gas1 D-down	4	1583	1	1
Yeast Mutants:Hughes00_Tunicamycin D-down	31	1556	1	0.03
Yeast Mutants:Hughes00_KAR2 (tet promoter) D-down	26	1561	0.88	0.76
Yeast Mutants:Hughes00_swi4 D-down	22	1565	0.83	0.063
Yeast Mutants:Roberts00_fus3D 50 nM aF, 30 min wt D-up	61	1526	2.2e-12	0.96
Yeast Mutants:Roberts00_fus3D kss1D wt D-up	5	1582	1	0.082
Yeast Mutants:Roberts00_tec1D 50 nM aF wt 50 nM aF, 120 min D-up	16	1571	0.35	0.82
Yeast Mutants:Ideker01_gal1gal10+gal D-down	43	1544	1.4e-06	0.83
Yeast Mutants:Ideker01_gal7-gal D-down	42	1545	0.97	0.12
Yeast Mutants:Roberts00_far1D 50 nM aF, 30 min D-up	40	1547	2.5e-13	0.99
Yeast Mutants:Hughes00_rps24a (haploid) D-down	19	1568	0.17	1
Yeast Mutants:Hughes00_isw1, isw2 D-down	15	1572	0.32	1
Yeast Mutants:Ideker01_gal4gal80-gal D-down	69	1518	0.79	1
Yeast Mutants:Hughes00_dig1, dig2 (haploid) D-up	50	1537	7.1e-13	0.9
Yeast Mutants:Hughes00_med2 (haploid) D-up	29	1558	0.005	0.96
Yeast Mutants:Hughes00_sst2 (haploid) D-up	19	1568	7.2e-13	1
Yeast Mutants:Roberts00_fus3D 50 nM aF, 30 min D-up	68	1519	2.7e-31	1
Yeast Mutants:Roberts00_hog1D 1 M sorbitol, 2 hrs D-up	118	1469	1.5e-13	1
Yeast Mutants:Roberts00_rst1D rst2D 50 nM aF, 30 min D-up	60	1527	1.2e-20	0.99
Yeast Mutants:Roberts00_rst1D rst2D wt D-up	55	1532	2.8e-26	0.98
Yeast Mutants:Roberts00_rst1D rst2D tec1D wt D-up	46	1541	1.2e-13	0.99
Yeast Mutants:Hughes00_fus3 (haploid) D-up	1	1586	1	1
Yeast Mutants:Sudarsanam00_7369 swi1 minimal medium D-up	43	1544	0.014	0.83
Yeast Mutants:Sudarsanam00_7385 swi1 rich medium D-up	21	1566	0.82	0.89
Yeast Mutants:Sudarsanam00_7386 snf2 rich medium D-up	36	1551	8.9e-07	0.72
Yeast Mutants:Hughes00_ckb2 D-down	23	1564	0.84	0.91
Yeast Mutants:Hughes00_imp2 D-up	1	1586	0.077	1
Yeast Mutants:McCammon03_SDH4 D-up	0	1587	1	1
Yeast Mutants:Myers99_med2 galactose D-down	45	1542	0.13	0.85
Yeast Mutants:Roberts00_bni1D 50 nM aF, 120 min D-down	28	1559	0.16	0.14
Yeast Mutants:Hughes00_ade2 (haploid) D-up	4	1583	1	1
Yeast Mutants:Hughes00_cka2 D-down	1	1586	1	1
Yeast Mutants:Hughes00_cup5 D-down	0	1587	1	1
Yeast Mutants:Hughes00_gln3 D-up	2	1585	0.15	1
Yeast Mutants:Hughes00_PMA1 (tet promoter) D-down	19	1568	0.78	0.87
Yeast Mutants:Hughes00_rnr1 (haploid **9) D-down	11	1576	1.3e-07	1
Yeast Mutants:Hughes00_rpl12a D-down	23	1564	1	0.2
Yeast Mutants:Hughes00_rps27b (**11) D-down	19	1568	0.17	0.87
Yeast Mutants:Hughes00_yhr034c D-down	2	1585	1	1
Yeast Mutants:McCammon03_IDH2 D-up	0	1587	1	1
Yeast Mutants:Hughes00_MMS D-down	21	1566	8.5e-05	0.64
Yeast Mutants:McCammon03_ACO1 D-up	10	1577	0.55	1
Yeast Mutants:Hughes00_bub1 (haploid **2,10) D-up	47	1540	1.1e-07	0.99
Yeast Mutants:Hughes00_anp1 D-down	3	1584	1	1
Yeast Mutants:Hughes00_clb2 D-down	4	1583	1	1
Yeast Mutants:Hughes00_CMD1 (tet promoter) D-down	18	1569	1	0.099
Yeast Mutants:Hughes00_HMG2 (tet promoter) D-down	37	1550	1.3e-06	0.9
Yeast Mutants:Hughes00_sgs1 D-down	3	1584	1	1
Yeast Mutants:Hughes00_ssn6 (haploid) D-down	9	1578	1	1
Yeast Mutants:Hughes00_swi6 (haploid) D-up	7	1580	0.43	1
Yeast Mutants:Hughes00_bub3 (haploid **2) D-up	26	1561	0.32	1
Yeast Mutants:Bernstein00_hda1 D-up	5	1582	0.33	1
Yeast Mutants:Hughes00_rpl27a (**4) D-down	36	1551	1	0.98
Yeast Mutants:Hughes00_fus3, kss1 (haploid) D-down	36	1551	6.5e-38	1
Yeast Mutants:Hughes00_Lovastatin D-down	19	1568	1.7e-22	1
Yeast Mutants:Hughes00_ste11 (haploid) D-down	13	1574	1.8e-15	1
Yeast Mutants:Hughes00_ste12 (haploid) D-down	23	1564	3e-12	1
Yeast Mutants:Hughes00_ste18 (haploid) D-down	11	1576	3.6e-13	1
Yeast Mutants:Hughes00_ste4 (haploid) D-down	19	1568	1.7e-22	1
Yeast Mutants:Hughes00_ste5 (haploid) D-down	11	1576	3.6e-13	1
Yeast Mutants:Hughes00_ste7 (haploid) D-down	19	1568	1.7e-22	1
Yeast Mutants:Hughes00_Terbinafine D-down	19	1568	1.7e-22	1
Yeast Mutants:Hughes00_yor080w (**3) D-up	13	1574	0.0002	1
Yeast Mutants:Roberts00_fus3D 50 nM aF, 30 min wt D-down	21	1566	0.22	0.89
Yeast Mutants:Roberts00_fus3D kss1D wt D-down	54	1533	4.9e-36	0.92
Yeast Mutants:Roberts00_fus3D tec1D 50 nM aF, 30 min wt D-down	5	1582	2.5e-06	1
Yeast Mutants:Roberts00_fus3D tec1D wt D-down	7	1580	4.6e-05	1
Yeast Mutants:Roberts00_fus3D wt D-down	0	1587	1	1
Yeast Mutants:Roberts00_ste11D wt D-down	13	1574	1.8e-15	1
Yeast Mutants:Roberts00_ste20D 50 nM aF, 30 min D-up	25	1562	3.2e-13	1
Yeast Mutants:Roberts00_ste5D wt D-down	19	1568	1.7e-22	1
Yeast Mutants:Roberts00_ste7D wt D-down	37	1550	4.5e-13	1
Yeast Mutants:Hughes00_IDI1 (tet promoter) D-up	2	1585	1	0.01
Yeast Mutants:Hughes00_rpl12a D-up	0	1587	1	1
Yeast Mutants:Hughes00_CMD1 (tet promoter) D-up	44	1543	0.25	0.95
Yeast Mutants:Hughes00_bul1 D-up	1	1586	1	1
Yeast Mutants:Hughes00_dig1, dig2 D-down	22	1565	1	0.39
Yeast Mutants:Hughes00_gpa2 D-up	2	1585	1	1
Yeast Mutants:Hughes00_erg3 (haploid) D-down	1	1586	1	1
Yeast Mutants:Hughes00_ymr031w-a D-down	1	1586	1	1
Yeast Mutants:Hughes00_ase1 (**12) D-up	8	1579	0.47	1
Yeast Mutants:Hughes00_bub3 (**2,8,13) D-up	8	1579	1	1
Yeast Mutants:Hughes00_clb2 D-up	17	1570	1	0.84
Yeast Mutants:Hughes00_yer083c D-up	36	1551	0.0011	1
Yeast Mutants:Hughes00_ymr031w-a D-up	30	1557	0.69	0.96
Yeast Mutants:Hughes00_ubr2 D-up	3	1584	1	1
Yeast Mutants:Hughes00_ade2 (haploid) D-down	11	1576	1	0.69
Yeast Mutants:Hughes00_Glucosamine D-down	6	1581	1	0.016
Yeast Mutants:Hughes00_kss1 (haploid) D-down	20	1567	5.6e-05	0.88
Yeast Mutants:Hughes00_yel044w D-down	58	1529	0.95	0.85
Yeast Mutants:Hughes00_isw1, isw2 D-up	30	1557	0.075	0.82
Yeast Mutants:Hughes00_rad6 (haploid) D-up	18	1569	1.9e-06	1
Yeast Mutants:Hughes00_rnr1 (haploid **9) D-up	25	1562	0.038	1
Yeast Mutants:Fink98_ste12 diploid D-up	133	1454	0.0019	0.26
Yeast Mutants:Hughes00_ase1 (**12) D-down	0	1587	1	1
Yeast Mutants:Hughes00_rts1 D-up	13	1574	0.65	1
Yeast Mutants:Hughes00_ymr269w D-up	4	1583	1	0.35
Yeast Mutants:Hughes00_dig1, dig2 (haploid) D-down	8	1579	1	0.19
Yeast Mutants:Roberts00_fus3D wt D-up	1	1586	1	1
Yeast Mutants:McCammon03_CIT1 D-down	1	1586	1	0.1
Yeast Mutants:Bernstein00_rpd3 D-up	29	1558	1	0.96
Yeast Mutants:Hughes00_sap30 D-up	11	1576	1	1
Yeast Mutants:Hughes00_rps24a (haploid) D-up	2	1585	0.15	1
Yeast Mutants:Hughes00_bim1 (**15) D-up	8	1579	1	0.57
Yeast Mutants:Hughes00_cem1 D-down	7	1580	1	0.53
Yeast Mutants:Hughes00_Lovastatin D-up	18	1569	1	0.56
Yeast Mutants:Hughes00_ecm1 (**3) D-up	137	1450	0.96	0.64
Yeast Mutants:Hughes00_isw2 D-up	5	1582	0.33	0.41
Yeast Mutants:Hughes00_yar014c D-up	5	1582	1	1
Yeast Mutants:Hughes00_vma8 D-up	22	1565	0.023	0.17
Yeast Mutants:Ideker01_gal80+gal D-up	24	1563	1	0.71
Yeast Mutants:Roberts00_ste12D 50 nM aF, 30 min D-down	1	1586	1	1
Yeast Mutants:Roberts00_ste4D wt D-up	11	1576	1	1
Yeast Mutants:Roberts00_sst2D wt D-down	0	1587	1	1
Yeast Mutants:Hughes00_hir2 D-up	8	1579	1	1
Yeast Mutants:Hughes00_rtg1 D-down	18	1569	0.76	0.85
Yeast Mutants:Hughes00_AUR1 (tet promoter) D-down	13	1574	0.26	0.75
Yeast Mutants:Hughes00_yhl029c D-down	3	1584	1	1
Yeast Mutants:Hughes00_hda1 D-up	4	1583	0.032	1
Yeast Mutants:Hughes00_spf1 D-up	27	1560	1	0.94
Yeast Mutants:Bernstein00_hda1 D-down	0	1587	1	1
Yeast Mutants:Hughes00_cla4 (haploid) D-down	3	1584	1	1
Yeast Mutants:Hughes00_FR901,228 D-down	21	1566	9.9e-12	1
Yeast Mutants:Hughes00_isw1 D-up	10	1577	1	0.66
Yeast Mutants:Hughes00_qcr2 (haploid) D-down	1	1586	1	1
Yeast Mutants:Hughes00_ras2 (haploid) D-up	2	1585	1	1
Yeast Mutants:Hughes00_ste24 (haploid) D-down	36	1551	1.4e-29	1
Yeast Mutants:Hughes00_ste2 (haploid) D-up	0	1587	1	1
Yeast Mutants:Roberts00_bni1D wt D-down	0	1587	1	1
Yeast Mutants:Roberts00_fus3D tec1D 50 nM aF, 30 min wt D-up	33	1554	9.1e-13	0.86
Yeast Mutants:Hughes00_afg3 (haploid) D-down	9	1578	8.3e-09	1
Yeast Mutants:Hughes00_rts1 D-down	15	1572	0.32	0.8
Yeast Mutants:Hughes00_stb4 D-up	11	1576	0.59	1
Yeast Mutants:Hughes00_gcn4 D-down	12	1575	1	0.72
Yeast Mutants:Hughes00_ubr1 D-up	4	1583	1	1
Yeast Mutants:Hughes00_mac1 D-down	0	1587	1	1
Yeast Mutants:Hughes00_sir4 D-down	16	1571	8.5e-05	1
Yeast Mutants:McCammon03_FUM1 D-up	3	1584	1	1
Yeast Mutants:McCammon03_SDH1 D-up	0	1587	1	1
Yeast Mutants:Roberts00_rst1D rst2D wt D-down	2	1585	1	1
Yeast Mutants:Hughes00_hog1 (haploid) D-down	11	1576	1	0.69
Yeast Mutants:Hughes00_ymr029c D-down	5	1582	1	0.41
Yeast Mutants:Hughes00_ckb2 D-up	1	1586	1	1
Yeast Mutants:Hughes00_ecm18 (**7) D-up	0	1587	1	1
Yeast Mutants:Roberts00_ste11D wt D-up	2	1585	1	1
Yeast Mutants:Hughes00_arg5,6 D-down	1	1586	1	1
Yeast Mutants:Hughes00_HU D-down	10	1577	0.00046	1
Yeast Mutants:Roberts00_rst1D rst2D tec1D wt D-down	8	1579	0.00012	1
Yeast Mutants:Roberts00_tec1D wt D-down	5	1582	2.5e-06	1
Yeast Mutants:Hughes00_aep2 D-down	1	1586	1	1
Yeast Mutants:McCammon03_SDH2 D-up	0	1587	1	1
Yeast Mutants:McCammon03_SDH3 D-up	2	1585	1	1
Yeast Mutants:Roberts00_ste2D 50 nM aF, 30 min D-up	2	1585	1	1
Yeast Mutants:Hughes00_pex12 D-up	0	1587	1	1
Yeast Mutants:Hughes00_rpl20a D-up	0	1587	1	1
Yeast Mutants:Hughes00_Glucosamine D-up	24	1563	1	0.92
Yeast Mutants:Hughes00_sgs1 D-up	4	1583	0.27	0.35
Yeast Mutants:Hughes00_dig1 D-down	4	1583	0.032	1
Yeast Mutants:Hughes00_nta1 D-up	1	1586	1	1
Yeast Mutants:Hughes00_sir2 D-up	0	1587	1	1
Yeast Mutants:Hughes00_ste24 (haploid) D-up	5	1582	1	0.082
Yeast Mutants:Hughes00_sap30 D-down	0	1587	1	1
Yeast Mutants:Hughes00_arg5,6 D-up	2	1585	1	1
Yeast Mutants:Hughes00_yar014c D-down	0	1587	1	1
Yeast Mutants:Hughes00_yil037c (haploid) D-up	0	1587	1	1
Yeast Mutants:Hughes00_vps8 D-down	13	1574	1	0.75
Yeast Mutants:Hughes00_yel008w D-down	1	1586	1	1
Yeast Mutants:Roberts00_ste12D wt D-up	0	1587	1	1
Yeast Mutants:Hughes00_rpl8a D-up	9	1578	1	0.054
Yeast Mutants:Hughes00_fks1 (haploid) D-down	0	1587	1	1
Yeast Mutants:Hughes00_fus3 (haploid) D-down	0	1587	1	1
Yeast Mutants:Hughes00_rpl27a (**4) D-up	16	1571	1	0.49
Yeast Mutants:McCammon03_KGD2 D-down	14	1573	0.68	0.42
Yeast Mutants:McCammon03_KGD1 D-down	5	1582	0.33	1
Yeast Mutants:Hughes00_erg4 (haploid **7) D-down	0	1587	1	1
Yeast Mutants:Hughes00_vma8 D-down	1	1586	1	1
Yeast Mutants:Hughes00_mac1 D-up	0	1587	1	1
Yeast Mutants:McCammon03_MDH1 D-down	1	1586	1	1
Yeast Mutants:Hughes00_yap1 D-down	0	1587	1	1
Yeast Mutants:Hughes00_rrp6 D-down	0	1587	1	1
Yeast Mutants:Roberts00_ste7D wt D-up	4	1583	1	1
Yeast Mutants:Hughes00_cka2 D-up	5	1582	1	1
Yeast Mutants:Hughes00_tec1 (haploid) D-up	0	1587	1	1
Yeast Mutants:Hughes00_gyp1 D-up	0	1587	1	1
Yeast Mutants:Hughes00_npr2 D-up	0	1587	1	1
Yeast Mutants:McCammon03_IDH2 D-down	8	1579	1	0.19
Yeast Mutants:McCammon03_LSC1 D-up	8	1579	1	0.19
Yeast Mutants:McCammon03_LSC2 D-up	13	1574	1	0.38
Yeast Mutants:Hughes00_rps24a (**9) D-up	9	1578	0.026	1
Yeast Mutants:Hughes00_yor080w (**3) D-down	225	1362	0.99	0.9
Yeast Mutants:Hughes00_ubr1 D-down	2	1585	1	0.01
Yeast Mutants:McCammon03_LPD1 D-down	7	1580	1	0.15
Yeast Mutants:Roberts00_fus3D tec1D wt D-up	2	1585	1	0.01
Yeast Mutants:Roberts00_tec1D 50 nM aF wt 50 nM aF, 30 min D-up	2	1585	1	0.01
Yeast Mutants:Hughes00_bul1 D-down	8	1579	0.12	1
Yeast Mutants:Hughes00_ard1 D-up	3	1584	1	1
Yeast Mutants:Hughes00_ard1 D-down	3	1584	1	1
Yeast Mutants:Roberts00_ste5D wt D-up	6	1581	1	1
Yeast Mutants:Hughes00_AUR1 (tet promoter) D-up	6	1581	1	1
Yeast Mutants:Hughes00_isw2 D-down	8	1579	1	0.19
Yeast Mutants:Hughes00_hmg1(haploid) D-up	0	1587	1	1
Yeast Mutants:Hughes00_pfd2 (**14) D-up	15	1572	1	0.19
Yeast Mutants:Hughes00_ste20 (**11) D-down	0	1587	1	1
Yeast Mutants:Hughes00_rip1 D-up	1	1586	1	1
Yeast Mutants:Hughes00_ste4 (haploid) D-up	0	1587	1	1
Yeast Mutants:McCammon03_MDH1 D-up	0	1587	1	1
Yeast Mutants:Hughes00_ste12 (haploid) D-up	0	1587	1	1
Yeast Mutants:Hughes00_bub3 (haploid **2) D-down	1	1586	1	1
Yeast Mutants:McCammon03_SDH2 D-down	1	1586	1	1
Yeast Mutants:Hughes00_yhr031c D-up	4	1583	1	1
Yeast Mutants:Hughes00_ymr269w D-down	5	1582	1	0.082
Yeast Mutants:Hughes00_sir4 D-up	0	1587	1	1
Yeast Mutants:Hughes00_swi5 D-down	2	1585	1	0.19
Yeast Mutants:Hughes00_vac8 D-down	0	1587	1	1
Yeast Mutants:Hughes00_vps8 D-up	0	1587	1	1
Yeast Mutants:McCammon03_LSC1 D-down	1	1586	1	1
Yeast Mutants:McCammon03_SDH3 D-down	1	1586	1	1
Yeast Mutants:Hughes00_swi6 (haploid) D-down	1	1586	1	1
Yeast Mutants:Hughes00_pep12 D-up	2	1585	1	1
Yeast Mutants:Hughes00_bni1 (haploid) D-up	0	1587	1	1
Yeast Mutants:McCammon03_IDH1 D-down	1	1586	0.077	1
Yeast Mutants:Hughes00_gln3 D-down	0	1587	1	1
Yeast Mutants:Hughes00_ppr1 D-down	0	1587	1	1
Yeast Mutants:Hughes00_imp2 (**12) D-up	0	1587	1	1
Yeast Mutants:Hughes00_npr2 D-down	0	1587	1	1
Yeast Mutants:Hughes00_pfd2 (**14) D-down	0	1587	1	1
Yeast Mutants:Hughes00_hst3 D-up	0	1587	1	1
Yeast Mutants:Roberts00_tec1D wt D-up	0	1587	1	1
Yeast Mutants:Hughes00_mrpl33 D-up	4	1583	1	1
Yeast Mutants:Hughes00_isw1 D-down	1	1586	1	1
Yeast Mutants:McCammon03_LPD1 D-up	1	1586	1	1
Yeast Mutants:Hughes00_yap1 D-up	0	1587	1	1
Yeast Mutants:Hughes00_Cycloheximide D-down	0	1587	1	1
Yeast Mutants:Hughes00_pep12 D-down	0	1587	1	1
Yeast Mutants:Hughes00_rad27 D-down	6	1581	0.00044	1
Yeast Mutants:Hughes00_sgt2 D-down	0	1587	1	1
Yeast Mutants:Hughes00_pet111 D-up	0	1587	1	1
Yeast Mutants:Hughes00_FKS1 (tet promoter) D-down	0	1587	1	1
Yeast Mutants:Hughes00_yjl107c (haploid) D-down	0	1587	1	1
Yeast Mutants:Hughes00_cbp2 D-up	0	1587	1	1
Yeast Mutants:Hughes00_ste11 (haploid) D-up	1	1586	1	1
Yeast Mutants:Hughes00_top1 (haploid) D-down	0	1587	1	1
Yeast Mutants:Hughes00_tec1 (haploid) D-down	0	1587	1	1
Yeast Mutants:Hughes00_dig1 D-up	0	1587	1	1
Yeast Mutants:Hughes00_kss1 (haploid) D-up	3	1584	1	1
Yeast Mutants:Hughes00_yor051c (**14) D-down	0	1587	1	1
Yeast Mutants:Roberts00_ste12D 50 nM aF, 30 min D-up	7	1580	0.43	1
Yeast Mutants:McCammon03_SDH4 D-down	6	1581	0.38	1
Yeast Mutants:Hughes00_arg80 D-up	0	1587	1	1
Yeast Mutants:Hughes00_swi5 D-up	0	1587	1	1
Yeast Mutants:Hughes00_ymr010w D-up	0	1587	1	1
Yeast Mutants:Hughes00_Cycloheximide D-up	0	1587	1	1
Yeast Mutants:Hughes00_yor051c (**14) D-up	22	1565	0.083	0.17
Yeast Mutants:Hughes00_Doxycycline D-up	0	1587	1	1
Yeast Mutants:Hughes00_ost3 D-up	4	1583	1	1
Yeast Mutants:Hughes00_ste20 (**11) D-up	21	1566	1	1
Yeast Mutants:Hughes00_zds1 D-up	0	1587	1	1
Yeast Mutants:Hughes00_yjl107c (haploid) D-up	0	1587	1	1
Yeast Mutants:Roberts00_kss1D wt D-down	0	1587	1	1
Yeast Mutants:Hughes00_yer083c D-down	0	1587	1	1
Yeast Mutants:Hughes00_ubp8 D-up	8	1579	0.47	0.57
Yeast Mutants:Roberts00_ste20D 50 nM aF, 30 min D-down	0	1587	1	1
Yeast Mutants:Hughes00_ymr030w D-down	0	1587	1	1
Yeast Mutants:Hughes00_rpl34a (**9) D-up	0	1587	1	1
Yeast Mutants:Hughes00_scs7 D-up	0	1587	1	1
Yeast Mutants:Hughes00_sir3 D-up	0	1587	1	1

## Sheet: Noise
FDR=0.00833333	IN	OUT	G1	M
YEPD_DM-above-10	5	638	0.0029	1
YEPD_DM-above-5	55	588	0.0007	0.75
YEPD_DM-below-1	349	294	0.99	0.42
SD_DM-above-10	6	637	1	1
SD_DM-above-5	23	620	0.82	1
SD_DM-below-1	411	232	0.85	0.59

## Sheet: ChIP
FDR=0.00215385	IN	OUT	G1	M
Yeast Protein-DNA (TFs):Lieb01_SIR2	13	1237	0.67	0.15
Yeast Protein-DNA (TFs):Harbison04_GAL4_GAL	7	1243	1	1
Yeast Protein-DNA (TFs):Harbison04_HIR1_YPD	3	1247	1	1
Yeast Protein-DNA (TFs):Harbison04_PDR1_YPD	13	1237	0.017	1
Yeast Protein-DNA (TFs):Harbison04_DIG1_YPD	53	1197	1.2e-29	1
Yeast Protein-DNA (TFs):Harbison04_NDD1_YPD	7	1243	0.45	0.54
Yeast Protein-DNA (TFs):Harbison04_STE12_YPD	63	1187	1e-25	1
Yeast Protein-DNA (TFs):Harbison04_DIG1_Alpha	60	1190	3.4e-13	1
Yeast Protein-DNA (TFs):Harbison04_STE12_Alpha	56	1194	2.4e-28	1
Yeast Protein-DNA (TFs):Iyer01_MBF	15	1235	0.35	1
Yeast Protein-DNA (TFs):Lieb01_SIR4	22	1228	0.85	0.41
Yeast Protein-DNA (TFs):Robert04_Esa ypd	31	1219	0.74	0.85
Yeast Protein-DNA (TFs):Robert04_Hst ypd	76	1174	0.76	1
Yeast Protein-DNA (TFs):Harbison04_RME1_YPD	8	1242	1	1
Yeast Protein-DNA (TFs):Harbison04_ROX1_H2O2Lo	12	1238	0.64	0.36
Yeast Protein-DNA (TFs):Nagy03_Intergenic Fractionation	222	1028	0.66	0.92
Yeast Protein-DNA (TFs):Harbison04_MSN2_Acid	4	1246	1	1
Yeast Protein-DNA (TFs):Harbison04_MSN2_H2O2Hi	12	1238	1	0.029
Yeast Protein-DNA (TFs):Harbison04_MSN4_H2O2Hi	10	1240	1	0.67
Yeast Protein-DNA (TFs):Harbison04_SKN7_H2O2Hi	39	1211	0.034	0.6
Yeast Protein-DNA (TFs):Harbison04_SKN7_H2O2Lo	44	1206	0.061	0.7
Yeast Protein-DNA (TFs):Robert04_Hst/dsum ypd	15	1235	1	1
Yeast Protein-DNA (TFs):Robert04_Gcn5 ypd	33	1217	1	0.88
Yeast Protein-DNA (TFs):Harbison04_HSF1_H2O2Hi	20	1230	0.82	0.89
Yeast Protein-DNA (TFs):Harbison04_HSF1_H2O2Lo	20	1230	0.82	0.89
Yeast Protein-DNA (TFs):Harbison04_MSN2_H2O2Lo	5	1245	1	1
Yeast Protein-DNA (TFs):Harbison04_MSN4_Acid	0	1250	1	1
Yeast Protein-DNA (TFs):Harbison04_TYE7_YPD	21	1229	0.085	1
Yeast Protein-DNA (TFs):Harbison04_YFL044C_YPD	0	1250	1	1
Yeast Protein-DNA (TFs):Harbison04_CBF1_SM	86	1164	0.4	0.99
Yeast Protein-DNA (TFs):Harbison04_GAT1_YPD	1	1249	1	0.1
Yeast Protein-DNA (TFs):Harbison04_MET31_YPD	0	1250	1	1
Yeast Protein-DNA (TFs):Harbison04_MET32_SM	3	1247	1	1
Yeast Protein-DNA (TFs):Harbison04_MET32_YPD	23	1227	1	0.0015
Yeast Protein-DNA (TFs):Harbison04_MET4_SM	1	1249	1	1
Yeast Protein-DNA (TFs):Harbison04_MET4_YPD	1	1249	1	1
Yeast Protein-DNA (TFs):Harbison04_YAP7_H2O2Hi	8	1242	0.022	1
Yeast Protein-DNA (TFs):Harbison04_YAP7_H2O2Lo	16	1234	0.75	0.23
Yeast Protein-DNA (TFs):Harbison04_OAF1_YPD	35	1215	1	0.0021
Yeast Protein-DNA (TFs):Harbison04_PIP2_YPD	3	1247	1	0.03
Yeast Protein-DNA (TFs):Harbison04_ARR1_YPD	3	1247	1	0.03
Yeast Protein-DNA (TFs):Harbison04_IME4_YPD	6	1244	0.4	1
Yeast Protein-DNA (TFs):Harbison04_NRG1_YPD	0	1250	1	1
Yeast Protein-DNA (TFs):Harbison04_RCS1_YPD	3	1247	1	1
Yeast Protein-DNA (TFs):Harbison04_SWI5_YPD	3	1247	1	1
Yeast Protein-DNA (TFs):Harbison04_GAL4_RAFF	7	1243	0.45	1
Yeast Protein-DNA (TFs):Harbison04_SUM1_YPD	34	1216	0.14	0.71
Yeast Protein-DNA (TFs):Harbison04_WTM1_YPD	0	1250	1	1
Yeast Protein-DNA (TFs):Harbison04_ADR1_YPD	11	1239	1	0.099
Yeast Protein-DNA (TFs):Harbison04_AFT2_H2O2Hi	14	1236	0.099	0.79
Yeast Protein-DNA (TFs):Harbison04_FHL1_YPD	3	1247	0.00053	1
Yeast Protein-DNA (TFs):Harbison04_FZF1_YPD	19	1231	1	1
Yeast Protein-DNA (TFs):Harbison04_MAC1_YPD	3	1247	1	1
Yeast Protein-DNA (TFs):Harbison04_MAL33_H2O2Hi	13	1237	0.67	1
Yeast Protein-DNA (TFs):Harbison04_SMP1_YPD	28	1222	0.91	0.96
Yeast Protein-DNA (TFs):Harbison04_STB1_YPD	6	1244	1	1
Yeast Protein-DNA (TFs):Harbison04_ABF1_YPD	72	1178	0.94	0.89
Yeast Protein-DNA (TFs):Robert04_Rpb ypd	18	1232	1	1
Yeast Protein-DNA (TFs):Robert04_Rpd3 ypd	41	1209	0.86	0.13
Yeast Protein-DNA (TFs):Robert04_Sin3 ypd	62	1188	0.9	1.3e-06
Yeast Protein-DNA (TFs):Harbison04_FKH2_YPD	23	1227	0.57	0.92
Yeast Protein-DNA (TFs):Iyer01_SBF	27	1223	0.38	0.14
Yeast Protein-DNA (TFs):Harbison04_DAL80_YPD	0	1250	1	1
Yeast Protein-DNA (TFs):Harbison04_MGA1_YPD	5	1245	1	0.43
Yeast Protein-DNA (TFs):Harbison04_FKH2_H2O2Hi	15	1235	0.72	0.81
Yeast Protein-DNA (TFs):Harbison04_FKH2_H2O2Lo	1	1249	1	0.1
Yeast Protein-DNA (TFs):Harbison04_STE12_BUT90	50	1200	6.2e-15	1
Yeast Protein-DNA (TFs):Harbison04_REB1_H2O2Hi	21	1229	1	0.38
Yeast Protein-DNA (TFs):Harbison04_REB1_H2O2Lo	94	1156	0.8	0.4
Yeast Protein-DNA (TFs):Harbison04_REB1_YPD	59	1191	1	0.16
Yeast Protein-DNA (TFs):Harbison04_RAP1_YPD	7	1243	0.0012	1
Yeast Protein-DNA (TFs):Lieb01_RAP1	100	1150	0.85	0.24
Yeast Protein-DNA (TFs):Harbison04_MET28_YPD	26	1224	1	0.0036
Yeast Protein-DNA (TFs):Harbison04_AZF1_YPD	0	1250	1	1
Yeast Protein-DNA (TFs):Harbison04_CIN5_H2O2Lo	21	1229	1	0.66
Yeast Protein-DNA (TFs):Harbison04_CIN5_YPD	31	1219	0.47	0.22
Yeast Protein-DNA (TFs):Harbison04_SPT2_YPD	0	1250	1	1
Yeast Protein-DNA (TFs):Robert04_Sum ypd	19	1231	5.3e-05	1
Yeast Protein-DNA (TFs):Robert04_Rpd3/dswi4 ypd	39	1211	0.034	0.22
Yeast Protein-DNA (TFs):Harbison04_HAP1_YPD	24	1226	5.3e-05	0.93
Yeast Protein-DNA (TFs):Harbison04_SNT2_YPD	14	1236	0.099	0.79
Yeast Protein-DNA (TFs):Harbison04_GCR1_YPD	0	1250	1	1
Yeast Protein-DNA (TFs):Harbison04_GCR2_SM	4	1246	1	1
Yeast Protein-DNA (TFs):Harbison04_MCM1_Alpha	19	1231	1	0.61
Yeast Protein-DNA (TFs):Harbison04_MCM1_YPD	8	1242	1	0.59
Yeast Protein-DNA (TFs):Harbison04_ROX1_H2O2Hi	14	1236	0.7	0.44
Yeast Protein-DNA (TFs):Harbison04_GLN3_SM	9	1241	1	1
Yeast Protein-DNA (TFs):Harbison04_PHD1_BUT90	18	1232	1	0.58
Yeast Protein-DNA (TFs):Harbison04_STP4_YPD	0	1250	1	1
Yeast Protein-DNA (TFs):Harbison04_PDC2_YPD	0	1250	1	1
Yeast Protein-DNA (TFs):Harbison04_BAS1_SM	15	1235	1	0.81
Yeast Protein-DNA (TFs):Harbison04_BAS1_YPD	9	1241	1	1
Yeast Protein-DNA (TFs):Harbison04_INO2_YPD	16	1234	1	0.51
Yeast Protein-DNA (TFs):Harbison04_INO4_YPD	5	1245	1	0.43
Yeast Protein-DNA (TFs):Harbison04_UME6_YPD	35	1215	0.56	0.15
Yeast Protein-DNA (TFs):Harbison04_NRG1_H2O2Hi	18	1232	0.79	1
Yeast Protein-DNA (TFs):Harbison04_SOK2_BUT14	1	1249	0.082	1
Yeast Protein-DNA (TFs):Harbison04_DAL82_SM	5	1245	1	0.43
Yeast Protein-DNA (TFs):Harbison04_NRG1_H2O2Lo	12	1238	0.068	1
Yeast Protein-DNA (TFs):Harbison04_PHD1_YPD	21	1229	1	0.66
Yeast Protein-DNA (TFs):Harbison04_SUT1_YPD	0	1250	1	1
Yeast Protein-DNA (TFs):Harbison04_YAP6_H2O2Hi	15	1235	0.72	0.81
Yeast Protein-DNA (TFs):Harbison04_YAP6_H2O2Lo	10	1240	1	1
Yeast Protein-DNA (TFs):Harbison04_ACE2_YPD	3	1247	1	1
Yeast Protein-DNA (TFs):Harbison04_ARR1_H2O2Hi	0	1250	1	1
Yeast Protein-DNA (TFs):Harbison04_MBP1_YPD	33	1217	0.94	0.46
Yeast Protein-DNA (TFs):Harbison04_RCO1_YPD	3	1247	0.019	0.28
Yeast Protein-DNA (TFs):Harbison04_RTG3_H2O2Hi	22	1228	0.26	0.69
Yeast Protein-DNA (TFs):Harbison04_GTS1_YPD	0	1250	1	1
Yeast Protein-DNA (TFs):Harbison04_DAL82_RAPA	0	1250	1	1
Yeast Protein-DNA (TFs):Harbison04_IXR1_YPD	4	1246	1	0.057
Yeast Protein-DNA (TFs):Harbison04_MIG2_YPD	7	1243	1	0.54
Yeast Protein-DNA (TFs):Harbison04_SFP1_H2O2Lo	3	1247	1	1
Yeast Protein-DNA (TFs):Harbison04_STB2_YPD	47	1203	0.75	0.89
Yeast Protein-DNA (TFs):Harbison04_UGA3_SM	2	1248	1	1
Yeast Protein-DNA (TFs):Harbison04_UPC2_YPD	42	1208	0.68	0.84
Yeast Protein-DNA (TFs):Harbison04_YRR1_YPD	0	1250	1	1
Yeast Protein-DNA (TFs):Lieb01_SIR3	4	1246	1	0.057
Yeast Protein-DNA (TFs):Robert04_AcH3K9,4/H3	16	1234	0.75	0.51
Yeast Protein-DNA (TFs):Harbison04_ARG81_SM	0	1250	1	1
Yeast Protein-DNA (TFs):Harbison04_MSN4_RAPA	8	1242	1	0.00051
Yeast Protein-DNA (TFs):Harbison04_SRD1_YPD	0	1250	1	1
Yeast Protein-DNA (TFs):Harbison04_STP1_SM	48	1202	0.77	8.6e-09
Yeast Protein-DNA (TFs):Harbison04_MBP1_H2O2Hi	32	1218	0.49	1
Yeast Protein-DNA (TFs):Nagy03_ORF Fractionation	429	821	0.89	0.53
Yeast Protein-DNA (TFs):Harbison04_DIG1_BUT14	44	1206	5.6e-14	0.99
Yeast Protein-DNA (TFs):Harbison04_DIG1_BUT90	46	1204	2.2e-33	0.99
Yeast Protein-DNA (TFs):Harbison04_STE12_BUT14	66	1184	3.8e-13	1
Yeast Protein-DNA (TFs):Harbison04_TEC1_BUT14	9	1241	0.00032	1
Yeast Protein-DNA (TFs):Harbison04_YHP1_YPD	15	1235	1	0.81
Yeast Protein-DNA (TFs):Harbison04_YOX1_YPD	5	1245	1	0.088
Yeast Protein-DNA (TFs):Harbison04_PHO4_YPD	33	1217	0.94	0.69
Yeast Protein-DNA (TFs):Harbison04_FAP7_YPD	0	1250	1	1
Yeast Protein-DNA (TFs):Harbison04_MOT3_YPD	0	1250	1	1
Yeast Protein-DNA (TFs):Harbison04_YJL206C_YPD	4	1246	1	0.36
Yeast Protein-DNA (TFs):Harbison04_RPH1_YPD	0	1250	1	1
Yeast Protein-DNA (TFs):Harbison04_ADR1_SM	0	1250	1	1
Yeast Protein-DNA (TFs):Harbison04_IFH1_YPD	0	1250	1	1
Yeast Protein-DNA (TFs):Harbison04_KSS1_YPD	0	1250	1	1
Yeast Protein-DNA (TFs):Harbison04_PUT3_SM	11	1239	0.61	0.71
Yeast Protein-DNA (TFs):Harbison04_TEC1_Alpha	36	1214	1.4e-25	0.98
Yeast Protein-DNA (TFs):Harbison04_TEC1_YPD	21	1229	4e-10	0.9
Yeast Protein-DNA (TFs):Harbison04_GAT1_RAPA	2	1248	1	1
Yeast Protein-DNA (TFs):Harbison04_GLN3_RAPA	27	1223	1	0.55
Yeast Protein-DNA (TFs):Harbison04_GZF3_RAPA	11	1239	0.61	0.32
Yeast Protein-DNA (TFs):Harbison04_HAP2_RAPA	16	1234	0.0069	1
Yeast Protein-DNA (TFs):Harbison04_ARO80_YPD	4	1246	0.29	0.36
Yeast Protein-DNA (TFs):Harbison04_YAP3_YPD	0	1250	1	1
Yeast Protein-DNA (TFs):Harbison04_RPN4_H2O2Lo	72	1178	1	0.96
Yeast Protein-DNA (TFs):Harbison04_ARG81_YPD	0	1250	1	1
Yeast Protein-DNA (TFs):Harbison04_GCR2_YPD	8	1242	1	1
Yeast Protein-DNA (TFs):Harbison04_HAL9_YPD	3	1247	1	0.03
Yeast Protein-DNA (TFs):Harbison04_HIR2_YPD	1	1249	1	1
Yeast Protein-DNA (TFs):Harbison04_HMS1_YPD	4	1246	1	1
Yeast Protein-DNA (TFs):Harbison04_PHO2_YPD	15	1235	1	0.81
Yeast Protein-DNA (TFs):Harbison04_ROX1_YPD	5	1245	1	1
Yeast Protein-DNA (TFs):Harbison04_STB5_YPD	0	1250	1	1
Yeast Protein-DNA (TFs):Harbison04_HAP4_YPD	21	1229	0.005	1
Yeast Protein-DNA (TFs):Harbison04_HAP5_SM	25	1225	0.013	1
Yeast Protein-DNA (TFs):Harbison04_RPN4_YPD	42	1208	0.68	0.84
Yeast Protein-DNA (TFs):Harbison04_STP1_YPD	19	1231	0.2	0.041
Yeast Protein-DNA (TFs):Harbison04_THI2_Thi-	10	1240	1	0.67
Yeast Protein-DNA (TFs):Harbison04_SWI4_YPD	16	1234	0.75	0.83
Yeast Protein-DNA (TFs):Harbison04_PDR3_YPD	4	1246	1	1
Yeast Protein-DNA (TFs):Harbison04_CAD1_SM	6	1244	1	0.018
Yeast Protein-DNA (TFs):Harbison04_CAD1_YPD	3	1247	1	1
Yeast Protein-DNA (TFs):Harbison04_SPT23_YPD	5	1245	1	0.088
Yeast Protein-DNA (TFs):Harbison04_UME6_H2O2Hi	46	1204	0.74	0.35
Yeast Protein-DNA (TFs):Harbison04_MATA1_YPD	2	1248	1	1
Yeast Protein-DNA (TFs):Harbison04_FHL1_RAPA	13	1237	0.083	0.76
Yeast Protein-DNA (TFs):Harbison04_FHL1_SM	3	1247	0.00053	1
Yeast Protein-DNA (TFs):Harbison04_YAP6_YPD	3	1247	1	1
Yeast Protein-DNA (TFs):Harbison04_CIN5_H2O2Hi	18	1232	1	1
Yeast Protein-DNA (TFs):Harbison04_CUP9_YPD	0	1250	1	1
Yeast Protein-DNA (TFs):Harbison04_SKN7_YPD	19	1231	1	0.88
Yeast Protein-DNA (TFs):Harbison04_SKO1_YPD	0	1250	1	1
Yeast Protein-DNA (TFs):Harbison04_SWI6_YPD	16	1234	0.75	1
Yeast Protein-DNA (TFs):Harbison04_XBP1_H2O2Lo	15	1235	0.72	1
Yeast Protein-DNA (TFs):Harbison04_YAP1_YPD	3	1247	1	1
Yeast Protein-DNA (TFs):Harbison04_CHA4_YPD	1	1249	1	1
Yeast Protein-DNA (TFs):Harbison04_DAL81_RAPA	66	1184	0.8	1.8e-07
Yeast Protein-DNA (TFs):Harbison04_MSN1_YPD	0	1250	1	1
Yeast Protein-DNA (TFs):Harbison04_GCN4_RAPA	39	1211	0.97	0.99
Yeast Protein-DNA (TFs):Harbison04_GCN4_SM	47	1203	0.75	0.97
Yeast Protein-DNA (TFs):Harbison04_FKH1_YPD	76	1174	1	0.4
Yeast Protein-DNA (TFs):Harbison04_DAL80_RAPA	6	1244	0.4	1
Yeast Protein-DNA (TFs):Harbison04_MSN2_RAPA	8	1242	1	0.00051
Yeast Protein-DNA (TFs):Harbison04_RPH1_SM	0	1250	1	1
Yeast Protein-DNA (TFs):Harbison04_WAR1_YPD	7	1243	1	1
Yeast Protein-DNA (TFs):Harbison04_GCN4_YPD	15	1235	1	0.81
Yeast Protein-DNA (TFs):Harbison04_RTG3_YPD	8	1242	1	0.00051
Yeast Protein-DNA (TFs):Harbison04_CST6_YPD	1	1249	1	1
Yeast Protein-DNA (TFs):Harbison04_HAP5_YPD	4	1246	1	0.36
Yeast Protein-DNA (TFs):Harbison04_SFP1_SM	3	1247	0.00053	1
Yeast Protein-DNA (TFs):Harbison04_RTG1_YPD	5	1245	1	0.0096
Yeast Protein-DNA (TFs):Harbison04_GAT1_SM	3	1247	1	0.03
Yeast Protein-DNA (TFs):Harbison04_MSN4_YPD	5	1245	1	0.43
Yeast Protein-DNA (TFs):Harbison04_PHO2_SM	11	1239	1	0.71
Yeast Protein-DNA (TFs):Harbison04_DAL82_YPD	9	1241	1	0.24
Yeast Protein-DNA (TFs):Harbison04_HIR3_YPD	5	1245	1	0.088
Yeast Protein-DNA (TFs):Harbison04_RDS1_H2O2Hi	22	1228	0.85	0.91
Yeast Protein-DNA (TFs):Harbison04_GAL4_YPD	0	1250	1	1
Yeast Protein-DNA (TFs):Harbison04_GAL80_YPD	0	1250	1	1
Yeast Protein-DNA (TFs):Harbison04_HAP2_YPD	3	1247	1	1
Yeast Protein-DNA (TFs):Harbison04_YDR026c_YPD	0	1250	1	1
Yeast Protein-DNA (TFs):Harbison04_HAP3_YPD	24	1226	0.04	0.93
Yeast Protein-DNA (TFs):Harbison04_STP2_YPD	0	1250	1	1
Yeast Protein-DNA (TFs):Harbison04_RFX1_YPD	0	1250	1	1
Yeast Protein-DNA (TFs):Harbison04_STB4_YPD	13	1237	0.67	0.76
Yeast Protein-DNA (TFs):Harbison04_LEU3_YPD	2	1248	1	1
Yeast Protein-DNA (TFs):Harbison04_UME1_YPD	5	1245	1	0.088
Yeast Protein-DNA (TFs):Harbison04_CBF1_YPD	1	1249	1	1
Yeast Protein-DNA (TFs):Harbison04_RLM1_YPD	3	1247	0.23	1
Yeast Protein-DNA (TFs):Harbison04_YAP5_YPD	9	1241	0.0038	1
Yeast Protein-DNA (TFs):Harbison04_MSN2_YPD	0	1250	1	1
Yeast Protein-DNA (TFs):Harbison04_NDT80_YPD	8	1242	1	1
Yeast Protein-DNA (TFs):Harbison04_DAL81_YPD	43	1207	0.7	4.8e-08
Yeast Protein-DNA (TFs):Harbison04_LEU3_SM	0	1250	1	1
Yeast Protein-DNA (TFs):Harbison04_ASH1_BUT14	2	1248	0.16	1
Yeast Protein-DNA (TFs):Harbison04_MBP1_H2O2Lo	14	1236	1	1
Yeast Protein-DNA (TFs):Harbison04_AFT2_H2O2Lo	11	1239	0.61	0.71
Yeast Protein-DNA (TFs):Harbison04_AFT2_YPD	10	1240	0.57	1
Yeast Protein-DNA (TFs):Harbison04_PHO2_H2O2Hi	9	1241	0.54	0.24
Yeast Protein-DNA (TFs):Harbison04_YER130C_YPD	9	1241	1.3e-08	1
Yeast Protein-DNA (TFs):Harbison04_HAP4_H2O2Lo	0	1250	1	1
Yeast Protein-DNA (TFs):Harbison04_YAP1_H2O2Lo	5	1245	1	1
Yeast Protein-DNA (TFs):Harbison04_RCS1_H2O2Hi	6	1244	0.4	1
Yeast Protein-DNA (TFs):Harbison04_UGA3_YPD	0	1250	1	1
Yeast Protein-DNA (TFs):Harbison04_RTG3_RAPA	12	1238	0.068	0.36
Yeast Protein-DNA (TFs):Harbison04_RPN4_H2O2Hi	0	1250	1	1
Yeast Protein-DNA (TFs):Harbison04_YDR520C_YPD	0	1250	1	1
Yeast Protein-DNA (TFs):Harbison04_YKR064W_YPD	0	1250	1	1
Yeast Protein-DNA (TFs):Harbison04_GZF3_H2O2Hi	0	1250	1	1
Yeast Protein-DNA (TFs):Harbison04_MSS11_BUT14	6	1244	0.4	1
Yeast Protein-DNA (TFs):Harbison04_RLR1_YPD	0	1250	1	1
Yeast Protein-DNA (TFs):Harbison04_PHO2_Pi-	0	1250	1	1
Yeast Protein-DNA (TFs):Harbison04_HMS2_YPD	14	1236	1	0.44
Yeast Protein-DNA (TFs):Harbison04_RCS1_SM	3	1247	1	0.03
Yeast Protein-DNA (TFs):Harbison04_RTG1_RAPA	3	1247	1	0.03
Yeast Protein-DNA (TFs):Harbison04_MIG2_H2O2Hi	0	1250	1	1
Yeast Protein-DNA (TFs):Harbison04_ASK10_YPD	3	1247	1	0.03
Yeast Protein-DNA (TFs):Harbison04_RCS1_H2O2Lo	11	1239	0.61	0.71
Yeast Protein-DNA (TFs):Harbison04_MIG3_YPD	2	1248	1	1
Yeast Protein-DNA (TFs):Harbison04_MSN4_H2O2Lo	3	1247	1	0.0011
Yeast Protein-DNA (TFs):Harbison04_ZMS1_YPD	4	1246	1	1
Yeast Protein-DNA (TFs):Harbison04_HSF1_HEAT	0	1250	1	1
Yeast Protein-DNA (TFs):Harbison04_IME4_H2O2Hi	11	1239	0.61	0.32
Yeast Protein-DNA (TFs):Harbison04_UME1_H2O2Hi	11	1239	0.61	0.32
Yeast Protein-DNA (TFs):Harbison04_PHO4_Pi-	13	1237	0.67	0.4
Yeast Protein-DNA (TFs):Harbison04_MAC1_H2O2Hi	0	1250	1	1
Yeast Protein-DNA (TFs):Harbison04_PPR1_YPD	0	1250	1	1
Yeast Protein-DNA (TFs):Harbison04_YML081W_YPD	2	1248	1	1
Yeast Protein-DNA (TFs):Harbison04_YER051w_YPD	0	1250	1	1
Yeast Protein-DNA (TFs):Harbison04_UGA3_RAPA	9	1241	0.54	1
Yeast Protein-DNA (TFs):Harbison04_ARO80_SM	9	1241	0.54	1
Yeast Protein-DNA (TFs):Harbison04_RIM101_H2O2Hi	2	1248	1	1
Yeast Protein-DNA (TFs):Harbison04_RTG3_SM	6	1244	1	1
Yeast Protein-DNA (TFs):Harbison04_RTG1_SM	12	1238	1	0.029
Yeast Protein-DNA (TFs):Harbison04_HSF1_YPD	6	1244	1	1
Yeast Protein-DNA (TFs):Harbison04_CHA4_SM	12	1238	1	0.36
Yeast Protein-DNA (TFs):Harbison04_DAT1_YPD	3	1247	1	0.03
Yeast Protein-DNA (TFs):Harbison04_GAT3_YPD	0	1250	1	1
Yeast Protein-DNA (TFs):Harbison04_ZAP1_YPD	1	1249	1	1
Yeast Protein-DNA (TFs):Harbison04_ARG80_YPD	2	1248	1	1
Yeast Protein-DNA (TFs):Harbison04_HAC1_YPD	5	1245	1	1
Yeast Protein-DNA (TFs):Harbison04_SIG1_H2O2Hi	8	1242	0.49	1
Yeast Protein-DNA (TFs):Harbison04_SIP4_YPD	2	1248	1	1
Yeast Protein-DNA (TFs):Harbison04_MOT3_H2O2Hi	9	1241	1	0.63
Yeast Protein-DNA (TFs):Harbison04_MIG1_YPD	18	1232	1	0.87
Yeast Protein-DNA (TFs):Harbison04_MET18_YPD	3	1247	1	0.03
Yeast Protein-DNA (TFs):Harbison04_IME1_H2O2Hi	8	1242	0.49	1
Yeast Protein-DNA (TFs):Harbison04_MGA1_H2O2Hi	6	1244	0.4	1
Yeast Protein-DNA (TFs):Harbison04_RDS1_YPD	6	1244	0.4	1
Yeast Protein-DNA (TFs):Harbison04_RPH1_H2O2Hi	6	1244	0.4	1
Yeast Protein-DNA (TFs):Harbison04_YAP5_H2O2Hi	6	1244	0.4	1
Yeast Protein-DNA (TFs):Harbison04_YER184C_YPD	0	1250	1	1
Yeast Protein-DNA (TFs):Harbison04_RIM101_YPD	0	1250	1	1
Yeast Protein-DNA (TFs):Harbison04_PUT3_YPD	1	1249	0.082	1
Yeast Protein-DNA (TFs):Harbison04_MTH1_GAL	0	1250	1	1
Yeast Protein-DNA (TFs):Harbison04_HOG1_YPD	0	1250	1	1
Yeast Protein-DNA (TFs):Harbison04_MET31_SM	0	1250	1	1
Yeast Protein-DNA (TFs):Harbison04_OPI1_YPD	0	1250	1	1
Yeast Protein-DNA (TFs):Harbison04_ADR1_HEAT	0	1250	1	1
Yeast Protein-DNA (TFs):Harbison04_SMK1_YPD	0	1250	1	1
Yeast Protein-DNA (TFs):Harbison04_YAP1_H2O2Hi	0	1250	1	1
Yeast Protein-DNA (TFs):Harbison04_KSS1_Alpha	0	1250	1	1
Yeast Protein-DNA (TFs):Harbison04_GLN3_YPD	0	1250	1	1
Yeast Protein-DNA (TFs):Harbison04_MOT3_SM	0	1250	1	1
Yeast Protein-DNA (TFs):Harbison04_PDR1_H2O2Lo	8	1242	1	1
Yeast Protein-DNA (TFs):Harbison04_THI2_YPD	0	1250	1	1
Yeast Protein-DNA (TFs):Harbison04_RGT1_YPD	0	1250	1	1
Yeast Protein-DNA (TFs):Harbison04_GAL3_YPD	0	1250	1	1
Yeast Protein-DNA (TFs):Harbison04_RPH1_H2O2Lo	0	1250	1	1
Yeast Protein-DNA (TFs):Harbison04_SIP4_SM	0	1250	1	1
Yeast Protein-DNA (TFs):Harbison04_ACA1_YPD	0	1250	1	1
Yeast Protein-DNA (TFs):Harbison04_SNF1_YPD	0	1250	1	1
Yeast Protein-DNA (TFs):Harbison04_YDR266c_YPD	0	1250	1	1
Yeast Protein-DNA (TFs):Harbison04_ARG80_SM	0	1250	1	1
Yeast Protein-DNA (TFs):Harbison04_SKN7_HEAT	0	1250	1	1
Yeast Protein-DNA (TFs):Harbison04_EDS1_YPD	0	1250	1	1
Yeast Protein-DNA (TFs):Harbison04_YJL206C_H2O2Hi	0	1250	1	1
Yeast Protein-DNA (TFs):Harbison04_YJL206C_H2O2Lo	0	1250	1	1
Yeast Protein-DNA (TFs):Harbison04_USV1_YPD	0	1250	1	1
Yeast Protein-DNA (TFs):Harbison04_MTH1_YPD	0	1250	1	1
Yeast Protein-DNA (TFs):Harbison04_YDR049W_YPD	0	1250	1	1
Yeast Protein-DNA (TFs):Harbison04_MOT3_H2O2Lo	0	1250	1	1
Yeast Protein-DNA (TFs):Harbison04_GZF3_YPD	0	1250	1	1
Yeast Protein-DNA (TFs):Harbison04_HAP4_SM	0	1250	1	1
Yeast Protein-DNA (TFs):Harbison04_PUT3_H2O2Lo	0	1250	1	1
Yeast Protein-DNA (TFs):Harbison04_YNR063W_YPD	0	1250	1	1
Yeast Protein-DNA (TFs):Harbison04_RGM1_YPD	0	1250	1	1
Yeast Protein-DNA (TFs):Harbison04_SFP1_H2O2Hi	0	1250	1	1
Yeast Protein-DNA (TFs):Harbison04_YBL054W_YPD	0	1250	1	1
Yeast Protein-DNA (TFs):Harbison04_SFP1_YPD	0	1250	1	1
Yeast Protein-DNA (TFs):Harbison04_MDS3_YPD	0	1250	1	1
Yeast Protein-DNA (TFs):Harbison04_RTG3_H2O2Lo	4	1246	1	1
Yeast Protein-DNA (TFs):Harbison04_KSS1_BUT90	0	1250	1	1
Yeast Protein-DNA (TFs):Harbison04_CAD1_H2O2Hi	0	1250	1	1
Yeast Protein-DNA (TFs):Harbison04_YFL052w_YPD	0	1250	1	1
Yeast Protein-DNA (TFs):Harbison04_YAP7_YPD	0	1250	1	1
Yeast Protein-DNA (TFs):Harbison04_PHO2_H2O2Lo	0	1250	1	1
Yeast Protein-DNA (TFs):Harbison04_MBF1_YPD	0	1250	1	1
Yeast Protein-DNA (TFs):Harbison04_RDR1_YPD	0	1250	1	1
Yeast Protein-DNA (TFs):Harbison04_DAL81_SM	0	1250	1	1
Yeast Protein-DNA (TFs):Harbison04_KRE33_YPD	0	1250	1	1

## Sheet: GO
FDR=0.00216459	IN	OUT	G1	M
mitochondrial small ribosomal subunit	8	1507	1	1
structural constituent of ribosome	20	1495	0.2	0.88
protein biosynthesis	96	1419	0.88	0.092
ribosome assembly	19	1496	1	0.3
mitochondrial large ribosomal subunit	8	1507	1	0.57
mitochondrial inner membrane	31	1484	0.92	0.38
mitochondrial transport	0	1515	1	1
aerobic respiration	10	1505	1	0.65
aldehyde metabolism	4	1511	1	1
nucleus	504	1011	0.91	0.43
cytoplasm	876	639	0.84	0.6
hydrogen-transporting ATP synthase activity, rotational mechanism	5	1510	0.33	1
ATP synthesis coupled proton transport	5	1510	0.33	1
aminopeptidase activity	11	1504	1	0.69
glycogen metabolism	1	1514	1	1
proteolysis	54	1461	1	0.65
snRNP U5	4	1511	1	1
mitochondrion	256	1259	0.99	0.51
peroxisome	3	1512	0.21	1
glutamate metabolism	5	1510	0.33	1
nitrogen compound metabolism	63	1452	0.11	0.45
DNA-directed RNA polymerase II, holoenzyme	26	1489	1	0.49
nuclear chromatin	6	1509	1	1
DNA binding	68	1447	0.62	0.37
chromatin binding	3	1512	1	1
transcription factor activity	13	1502	0.65	0.75
transcriptional activator activity	8	1507	1	0.19
transcriptional repressor activity	12	1503	1	0.0042
negative regulation of transcription from RNA polymerase II promoter	52	1463	1	0.069
DNA replication	35	1480	0.28	0.88
chromatin remodeling	34	1481	0.75	0.016
chromatin silencing at silent mating-type cassette	9	1506	1	0.0082
positive regulation of transcription from RNA polymerase II promoter	11	1504	3.7e-13	1
mitochondrial nucleoid	21	1494	0.82	0.64
mitochondrion inheritance	6	1509	1	1
mitochondrial genome maintenance	14	1501	1	0.77
microtubule cytoskeleton organization and biogenesis	22	1493	1	0.9
cytoskeleton	89	1426	0.83	0.1
cell cortex	77	1438	0.73	0.038
protein binding	87	1428	0.13	0.37
actin cortical patch assembly	11	1504	0.0073	1
filamentous growth	29	1486	2.9e-05	0.57
establishment of cell polarity sensu Fungi	89	1426	0.54	0.0022
S-adenosylmethionine-dependent methyltransferase activity	44	1471	1	0.28
protein binding, bridging	5	1510	1	1
actin cytoskeleton organization and biogenesis	31	1484	0.21	0.38
specific RNA polymerase II transcription factor activity	13	1502	0.002	0.38
transcription initiation from RNA polymerase II promoter	34	1481	1	0.45
fatty acid metabolism	10	1505	0.55	0.07
endoplasmic reticulum membrane	29	1486	0.67	0.95
cytosol	51	1464	1.4e-05	0.026
protein import into nucleus	4	1511	1	1
fatty acid biosynthesis	6	1509	1	0.47
G1-specific transcription in mitotic cell cycle	27	1488	1	0.28
intracellular	1235	280	0.95	0.043
acetyl-CoA metabolism	0	1515	1	1
mitochondrial intermembrane space	9	1506	1	1
gluconeogenesis	11	1504	0.21	1
mitochondrial matrix	49	1466	0.98	0.37
tricarboxylic acid cycle	0	1515	1	1
glutamate biosynthesis	5	1510	0.33	1
histone acetyltransferase complex	17	1498	1	0.84
contractile ring sensu Saccharomyces	42	1473	1	0.00052
SWR1 complex	0	1515	1	1
actin cortical patch	14	1501	0.68	1
INO80 complex	0	1515	1	1
H4H2A histone acetyltransferase complex	3	1512	1	0.27
structural constituent of cytoskeleton	18	1497	1	0.55
vacuole inheritance	7	1508	1	0.15
cytokinesis	81	1434	0.96	0.00022
chronological cell aging	0	1515	1	1
regulation of transcription from RNA polymerase II promoter	112	1403	0.24	0.048
exocytosis	9	1506	1	0.053
endocytosis	41	1474	0.96	0.6
response to osmotic stress	18	1497	0.77	0.098
cell wall organization and biogenesis	86	1429	1	0.14
budding cell isotropic bud growth	0	1515	1	1
histone acetylation	21	1494	1	0.89
sporulation sensu Fungi	24	1491	0.86	0.21
SAGA complex	13	1502	1	1
SLIK SAGA-like complex	9	1506	1	1
transcription coactivator activity	1	1514	1	1
chromatin modification	68	1447	0.97	0.14
purine base metabolism	0	1515	1	1
purine nucleotide biosynthesis	5	1510	0.33	1
de novo IMP biosynthesis	0	1515	1	1
telomere maintenance	59	1456	0.95	0.72
fermentation	0	1515	1	1
soluble fraction	8	1507	0.48	1
alcohol metabolism	52	1463	0.00037	0.91
nucleotide metabolism	19	1496	0.0022	0.87
endoplasmic reticulum	132	1383	0.58	0.79
integral to membrane	87	1428	0.031	1
ATPase activity, coupled to transmembrane movement of substances	22	1493	1	0.9
transport	249	1266	0.89	0.98
regulation of carbohydrate metabolism	9	1506	1	1
transcription	167	1348	0.3	0.00025
peroxisome organization and biogenesis	1	1514	0.077	1
membrane	301	1214	0.015	0.95
DNA metabolism	159	1356	0.89	0.43
meiosis	43	1472	0.0011	0.94
nitrogen utilization	5	1510	2.5e-06	1
prospore membrane	9	1506	1	0.61
spindle	11	1504	1	0.69
protein complex assembly	33	1482	1	0.23
sporulation	35	1480	0.94	0.47
spore wall assembly sensu Fungi	13	1502	1	0.13
spindle pole body	4	1511	1	0.35
structural molecule activity	42	1473	0.64	0.81
extrinsic to membrane	16	1499	1	0.82
mRNA metabolism	38	1477	1	0.91
ATPase activity	43	1472	0.86	0.82
response to drug	1	1514	1	1
metallopeptidase activity	21	1494	1	0.89
receptor signaling protein activity	20	1495	1	0.88
pheromone-dependent signal transduction during conjugation with cellular fusion	12	1503	1	0.11
cellular morphogenesis during conjugation	32	1483	4.8e-20	1
iron ion homeostasis	7	1508	1	1
response to oxidative stress	8	1507	1	1
positive regulation of transcription	11	1504	3.7e-13	1
cell wall sensu Fungi	35	1480	6.9e-10	0.98
ER to Golgi vesicle-mediated transport	24	1491	0.56	0.92
intra-Golgi vesicle-mediated transport	3	1512	1	1
clathrin-coated vesicle	1	1514	1	1
plasma membrane	104	1411	0.025	0.48
amino acid transporter activity	17	1498	0.14	1
amino acid transport	22	1493	0.24	1
vacuolar membrane	29	1486	1	0.57
integral to plasma membrane	22	1493	1	0.9
polyamine transporter activity	4	1511	0.032	1
polyamine transport	0	1515	1	1
protein folding	17	1498	1	1
response to stress	114	1401	0.95	0.9
histone acetyltransferase activity	5	1510	1	1
response to metal ion	0	1515	1	1
regulation of cell redox homeostasis	5	1510	1	1
nucleic acid binding	99	1416	0.5	0.54
endonuclease activity	7	1508	1	1
mRNA processing	9	1506	1	0.61
cellular respiration	10	1505	1	0.65
RNA binding	37	1478	0.15	0.9
RNA-directed DNA polymerase activity	0	1515	1	1
RNA splicing	13	1502	0.65	0.75
nucleolus	70	1445	0.98	0.084
mRNA export from nucleus	7	1508	0.096	1
bud neck	103	1412	1	0.0049
protein kinase activity	60	1455	0.99	0.07
electron transport	0	1515	1	1
protein amino acid N-linked glycosylation	15	1500	1	0.45
protein amino acid glycosylation	17	1498	1	0.52
dolichol-linked oligosaccharide biosynthesis	8	1507	1	0.19
membrane fraction	24	1491	1	0.92
transferase activity, transferring hexosyl groups	26	1489	1	0.11
integral to endoplasmic reticulum membrane	9	1506	1	1
nuclear envelope-endoplasmic reticulum network	32	1483	0.72	0.97
mannosyltransferase activity	25	1490	1	0.097
protein serinethreonine kinase activity	25	1490	1	0.47
mitosis	33	1482	0.037	0.97
di-, tri-valent inorganic cation transporter activity	0	1515	1	1
di-, tri-valent inorganic cation transport	5	1510	1	1
transaminase activity	0	1515	1	1
anaphase-promoting complex	0	1515	1	1
enzyme activator activity	14	1501	1	0.42
meiosis I	15	1500	1	0.8
protein catabolism	41	1474	1	0.8
purine nucleotide metabolism	5	1510	0.33	1
kinetochore	13	1502	1	1
bud	110	1405	1	0.002
mitotic checkpoint	1	1514	1	1
carbohydrate metabolism	47	1468	0.008	0.96
ribosome	31	1484	0.43	0.19
translation initiation factor activity	0	1515	1	1
translational initiation	14	1501	0.3	0.009
actin filament-based process	31	1484	0.21	0.38
Golgi cis cisterna	5	1510	1	0.41
ubiquitin-protein ligase activity	3	1512	1	1
mitotic spindle elongation	0	1515	1	1
mitotic sister chromatid segregation	11	1504	1	1
mitotic metaphaseanaphase transition	0	1515	1	1
cyclin catabolism	0	1515	1	1
protein ubiquitination	0	1515	1	1
anaphase-promoting complex-dependent proteasomal ubiquitin-dependent protein catabolism	0	1515	1	1
chromatin assembly or disassembly	32	1483	0.72	0.00071
vacuole sensu Fungi	10	1505	1	1
vacuolar protein catabolism	4	1511	1	1
autophagy	14	1501	1	0.77
unfolded protein binding	15	1500	1	0.18
vesicle-mediated transport	98	1417	0.99	0.27
clathrin binding	2	1513	1	1
Golgi to vacuole transport	0	1515	1	1
intracellular protein transport	35	1480	1	0.7
DNA repair	55	1460	0.81	0.93
base-excision repair	9	1506	0.52	1
actin cytoskeleton	57	1458	0.99	0.0087
actin filament organization	16	1499	1	0.21
nuclear envelope	14	1501	0.087	1
monocarboxylic acid transporter activity	4	1511	3.4e-05	1
drug transporter activity	0	1515	1	1
drug transport	0	1515	1	1
ribosome biogenesis	45	1470	0.97	0.48
tRNA export from nucleus	0	1515	1	1
tRNA aminoacylation for protein translation	3	1512	0.017	0.27
mitochondrial envelope	51	1464	0.98	0.77
actin binding	5	1510	1	1
cytosolic ribosome sensu Eukaryota	15	1500	0.1	0.055
peptide alpha-N-acetyltransferase activity	2	1513	1	1
sterol metabolism	18	1497	0.16	0.27
Golgi-associated vesicle	13	1502	0.27	0.75
GTPase activity	25	1490	1	1
arginine biosynthesis	0	1515	1	1
regulation of transcription	150	1365	0.37	0.0002
arginine metabolism	0	1515	1	1
transcription cofactor activity	4	1511	1	0.052
inositol or phosphatidylinositol kinase activity	0	1515	1	1
phosphorylation	55	1460	0.99	0.092
protein amino acid phosphorylation	50	1465	1	0.056
Golgi apparatus	48	1467	0.00071	0.73
protein targeting to vacuole	15	1500	1	0.18
endosome	29	1486	1	0.57
cytoplasmic membrane-bound vesicle	14	1501	0.3	0.77
aromatic amino acid family biosynthesis	4	1511	1	1
carboxy-lyase activity	4	1511	0.0017	1
aromatic amino acid family metabolism	5	1510	1	1
nuclear migration	6	1509	1	1
ATP binding	5	1510	1	1
establishment andor maintenance of chromatin architecture	77	1438	0.99	0.038
regulation of transcription, DNA-dependent	141	1374	0.29	0.00096
SWISNF complex	0	1515	1	1
chromatin remodeling complex	16	1499	1	0.49
general RNA polymerase II transcription factor activity	48	1467	1	0.0061
RNA polymerase II transcription factor activity	64	1451	0.56	0.0087
sphingolipid metabolism	6	1509	1	0.47
nucleoplasm	129	1386	1	0.085
ribosomal large subunit biogenesis	0	1515	1	1
cytosolic small ribosomal subunit sensu Eukaryota	12	1503	1	0.025
spindle microtubule	11	1504	1	0.69
mitotic spindle organization and biogenesis in nucleus	16	1499	1	1
transcription regulator activity	125	1390	0.093	0.002
nuclear chromosome, telomeric region	0	1515	1	1
conjugation with cellular fusion	99	1416	2e-11	0.98
specific transcriptional repressor activity	0	1515	1	1
pseudohyphal growth	11	1504	6.3e-05	0.69
negative regulation of transcription, DNA-dependent	75	1440	0.98	0.0021
ubiquitin-dependent protein catabolism	33	1482	1	0.66
condensed nuclear chromosome kinetochore	13	1502	1	1
condensed nuclear chromosome, pericentric region	13	1502	1	1
DASH complex	7	1508	1	1
regulation of microtubule polymerization or depolymerization	7	1508	1	1
nuclear pore	0	1515	1	1
rRNA export from nucleus	0	1515	1	1
snRNA export from nucleus	0	1515	1	1
NLS-bearing substrate import into nucleus	0	1515	1	1
snRNP protein import into nucleus	0	1515	1	1
mRNA-binding hnRNP protein import into nucleus	0	1515	1	1
ribosomal protein import into nucleus	0	1515	1	1
protein export from nucleus	0	1515	1	1
nuclear pore organization and biogenesis	0	1515	1	1
protein targeting to membrane	13	1502	1	0.38
bipolar bud site selection	20	1495	0.47	0.88
protein modification	149	1366	1	0.32
lipid particle	10	1505	1	1
endomembrane system	48	1467	0.31	0.99
steroid metabolism	18	1497	0.16	0.27
vesicle organization and biogenesis	11	1504	3.5e-06	1
lipase activity	8	1507	1	1
vacuolar membrane sensu Fungi	9	1506	1	1
phosphoinositide binding	17	1498	1	0.84
vacuole organization and biogenesis	9	1506	1	0.23
vacuole	48	1467	1	0.88
lipid binding	21	1494	1	0.89
protein kinase regulator activity	14	1501	1	0.42
microtubule associated complex	15	1500	1	0.8
chaperone binding	4	1511	1	1
microtubule-based process	32	1483	1	0.97
budding cell bud growth	20	1495	1	0.043
copper ion transport	1	1514	1	1
Golgi membrane	5	1510	0.051	1
regulation of cell growth	0	1515	1	1
cell wall organization and biogenesis sensu Fungi	3	1512	1	1
transporter activity	118	1397	0.43	1
cell adhesion	0	1515	1	1
mating projection tip	10	1505	4e-08	1
metalloendopeptidase activity	17	1498	1	0.84
bud site selection	68	1447	0.91	6e-05
axial bud site selection	59	1456	0.99	6.9e-06
septin ring	20	1495	1	0.88
secondary metabolism	0	1515	1	1
signal transducer activity	45	1470	0.97	0.48
small GTPase mediated signal transduction	8	1507	0.48	0.57
histidine biosynthesis	11	1504	1	0.69
transcription from RNA polymerase II promoter	115	1400	0.27	0.032
amino acid catabolism	6	1509	0.38	1
branched chain family amino acid biosynthesis	7	1508	1	0.026
microtubule nucleation	1	1514	1	0.1
spindle pole body duplication in nuclear envelope	0	1515	1	1
snoRNA metabolism	3	1512	1	0.028
protein kinase cascade	26	1489	1	0.49
regulation of progression through cell cycle	62	1453	1	0.04
G1S transition of mitotic cell cycle	14	1501	0.68	0.77
signal transduction	55	1460	0.99	0.66
response to heat	8	1507	1	1
RNA polymerase III transcription factor activity	0	1515	1	1
transcription initiation from RNA polymerase III promoter	0	1515	1	1
incipient bud site	19	1496	0.78	0.3
bud tip	39	1476	1	0.77
cellular morphogenesis during conjugation with cellular fusion	32	1483	4.8e-20	1
invasive growth sensu Saccharomyces	6	1509	1.4e-05	1
budding cell apical bud growth	1	1514	1	1
Rho protein signal transduction	1	1514	1	1
ER to Golgi transport vesicle	11	1504	0.21	0.69
v-SNARE activity	4	1511	1	1
retrograde vesicle-mediated transport, Golgi to ER	3	1512	1	0.27
TRAPP complex	0	1515	1	1
GTPase activator activity	4	1511	1	0.052
mitotic spindle checkpoint	1	1514	1	1
polysome	4	1511	1	1
ribonucleoprotein complex	66	1449	0.9	0.5
regulation of mitosis	5	1510	1	1
nuclease activity	46	1469	0.98	0.99
cell wall biosynthesis sensu Fungi	3	1512	1	1
cytoplasmic microtubule	6	1509	1	1
mitotic sister chromatid cohesion	9	1506	1	1
nuclear migration, microtubule-mediated	6	1509	1	1
chromosome segregation	28	1487	1	0.054
proteasome complex sensu Eukaryota	14	1501	1	1
proteasome core complex sensu Eukaryota	10	1505	1	1
DNA damage checkpoint	0	1515	1	1
Ras protein signal transduction	0	1515	1	1
GTP binding	8	1507	1	1
rRNA processing	45	1470	0.97	0.48
35S primary transcript processing	31	1484	1	0.96
actin cap	1	1514	1	1
intracellular mRNA localization	0	1515	1	1
cytoskeletal protein binding	13	1502	0.65	1
site of polarized growth	117	1398	0.56	0.0044
phospholipid binding	21	1494	1	0.89
anion transporter activity	22	1493	1	0.66
chromatin silencing at telomere	23	1492	0.54	0.0055
protein monoubiquitination	0	1515	1	1
histone methylation	5	1510	1	0.41
protein deubiquitination	0	1515	1	1
intracellular transporter activity	4	1511	1	1
vacuolar transport	14	1501	1	1
small nuclear ribonucleoprotein complex	9	1506	1	0.61
spliceosome assembly	0	1515	1	1
U4U6 x U5 tri-snRNP complex	4	1511	1	1
ATP-dependent RNA helicase activity	8	1507	1	0.19
RNA splicing factor activity, transesterification mechanism	8	1507	1	0.57
ribosomal large subunit assembly and maintenance	13	1502	1	0.13
COPI-coated vesicle	4	1511	1	0.35
metal ion transport	5	1510	1	1
carboxylic ester hydrolase activity	8	1507	1	1
GPI anchor metabolism	8	1507	1	0.19
ER-associated protein catabolism	3	1512	1	1
regulation of pH	10	1505	1	1
nuclear mRNA splicing, via spliceosome	9	1506	1	0.61
cytoskeleton organization and biogenesis	60	1455	0.7	0.74
small nucleolar ribonucleoprotein complex	18	1497	1	1
snoRNA binding	11	1504	1	1
processing of 20S pre-rRNA	12	1503	1	1
guanyl-nucleotide exchange factor activity	11	1504	0.59	0.3
ubiquitin ligase complex	1	1514	1	1
protein polyubiquitination	0	1515	1	1
cyclin-dependent protein kinase regulator activity	0	1515	1	1
transcription corepressor activity	3	1512	1	0.028
transcriptional elongation regulator activity	6	1509	1	0.47
response to salt stress	4	1511	1	0.35
chromosome, pericentric region	13	1502	1	1
chromatin silencing	23	1492	0.54	0.0055
CCR4-NOT complex	24	1491	1	0.92
translation regulator activity	4	1511	1	0.052
G1 phase of mitotic cell cycle	34	1481	1	0.25
G2M transition of mitotic cell cycle	4	1511	1	1
translation elongation factor activity	0	1515	1	1
peroxisomal matrix	2	1513	1	1
pyrophosphatase activity	96	1419	0.98	0.97
lipid biosynthesis	39	1476	0.59	0.56
commitment complex	0	1515	1	1
rRNA modification	7	1508	1	1
response to pheromone during conjugation with cellular fusion	72	1443	5.4e-10	0.94
regulation of exit from mitosis	1	1514	1	1
establishment andor maintenance of cell polarity sensu Fungi	89	1426	0.54	0.0022
mRNA binding	0	1515	1	1
mRNA catabolism	29	1486	1	0.95
microsome	5	1510	1	1
mitochondrial ribosome	16	1499	1	0.82
translation factor activity, nucleic acid binding	0	1515	1	1
tRNA modification	2	1513	1	1
cation-transporting ATPase activity	0	1515	1	1
endodeoxyribonuclease activity	0	1515	1	1
DNA recombination	32	1483	1	0.64
transcription factor TFIIH complex	0	1515	1	1
3-5-exoribonuclease activity	29	1486	1	0.95
mRNA catabolism, deadenylylation-dependent decay	24	1491	1	0.92
chaperonin-containing T-complex	3	1512	1	1
structural constituent of cell wall	0	1515	1	1
late endosome	7	1508	1	0.52
vesicle docking	0	1515	1	1
cellular morphogenesis	117	1398	3.8e-10	0.02
regulation of progression through mitotic cell cycle	0	1515	1	1
nuclear telomere cap complex	0	1515	1	1
single-stranded DNA binding	18	1497	1	0.85
phosphoprotein phosphatase activity	12	1503	1	0.72
protein amino acid dephosphorylation	4	1511	1	1
pyruvate metabolism	11	1504	0.21	1
glycolysis	2	1513	0.0059	1
replication fork	24	1491	0.56	0.21
leading strand elongation	3	1512	0.017	1
lagging strand elongation	7	1508	0.096	1
nucleotide-excision repair	7	1508	0.096	1
mismatch repair	16	1499	0.35	0.49
postreplication repair	4	1511	1	1
DNA-dependent DNA replication	29	1486	0.18	0.81
replicative cell aging	0	1515	1	1
regulation of meiosis	13	1502	1	0.75
nuclear ubiquitin ligase complex	0	1515	1	1
SCF ubiquitin ligase complex	0	1515	1	1
ubiquitin conjugating enzyme activity	6	1509	1	1
spliceosome complex	6	1509	1	0.47
pre-replicative complex	0	1515	1	1
pre-replicative complex formation and maintenance	0	1515	1	1
DNA replication initiation	0	1515	1	1
DNA strand elongation	7	1508	0.096	1
ATP-dependent DNA helicase activity	0	1515	1	1
DNA unwinding during replication	4	1511	1	1
vesicle fusion	0	1515	1	1
cell cycle	184	1331	0.86	0.49
protein transport	35	1480	1	0.7
spindle pole	4	1511	1	0.35
Golgi trans face	12	1503	1	0.34
DNA replication origin binding	0	1515	1	1
translational elongation	0	1515	1	1
transcription elongation factor complex	6	1509	1	0.47
RNA polymerase II transcription elongation factor activity	6	1509	1	0.47
RNA elongation from RNA polymerase II promoter	0	1515	1	1
regulation of cell size	0	1515	1	1
iron-sulfur cluster assembly	9	1506	0.15	1
mRNA cleavage and polyadenylation specificity factor complex	0	1515	1	1
mRNA cleavage factor complex	0	1515	1	1
transcription termination from RNA polymerase II promoter	0	1515	1	1
mRNA polyadenylylation	0	1515	1	1
mRNA cleavage	0	1515	1	1
clathrin vesicle coat	1	1514	1	1
DNA helicase activity	0	1515	1	1
cell budding	70	1445	0.98	9.2e-05
Golgi to plasma membrane transport	6	1509	1	0.47
extracellular region	0	1515	1	1
cell ion homeostasis	30	1485	0.91	1
response to DNA damage stimulus	55	1460	0.81	0.93
regulation of cyclin dependent protein kinase activity	2	1513	1	0.19
chromatin	6	1509	1	1
cyclin-dependent protein kinase holoenzyme complex	0	1515	1	1
vacuole fusion, non-autophagic	2	1513	1	1
mRNA 3-end processing	0	1515	1	1
mitochondrion organization and biogenesis	31	1484	1	0.62
adaptation to pheromone during conjugation with cellular fusion	6	1509	1	1
mitotic spindle organization and biogenesis	16	1499	1	1
protein transporter activity	6	1509	1	1
prenyltransferase activity	7	1508	1	0.52
carrier activity	30	1485	0.69	0.82
receptor activity	18	1497	1	0.27
response to unfolded protein	9	1506	1	1
zinc ion homeostasis	0	1515	1	1
enzyme regulator activity	58	1457	0.95	0.22
metal ion transporter activity	0	1515	1	1
protein processing	22	1493	1	0.38
Golgi vesicle transport	33	1482	0.74	0.86
histone deacetylase complex	13	1502	1	0.75
peptidyl-prolyl cis-trans isomerase activity	5	1510	1	1
protein metabolism	325	1190	1	0.27
mitochondrial membrane organization and biogenesis	1	1514	1	1
negative regulation of transcription	84	1431	0.99	0.00037
hydrolase activity, acting on carbon-nitrogen but not peptide bonds	24	1491	1	0.71
mediator complex	0	1515	1	1
RNA polymerase II transcription mediator activity	22	1493	1	0.0008
nuclear nucleosome	0	1515	1	1
transferase activity, transferring glycosyl groups	30	1485	1	0.18
sphingolipid biosynthesis	6	1509	1	0.47
nuclear exosome RNase complex	5	1510	1	1
cytoplasmic exosome RNase complex	5	1510	1	1
meiotic chromosome segregation	2	1513	1	1
phospholipid transport	7	1508	1	0.52
nuclear chromosome	62	1453	0.96	0.28
oxygen and reactive oxygen species metabolism	8	1507	1	1
DNA replication factor C complex	8	1507	1	1
transcription factor binding	4	1511	1	0.052
RNA processing	60	1455	0.95	0.57
establishment of protein localization	35	1480	1	0.7
hydrogen ion transporter activity	5	1510	0.33	1
vacuolar acidification	10	1505	1	1
proton transport	5	1510	0.33	1
snRNP U2	2	1513	1	0.19
electron transporter activity	8	1507	1	1
sterol biosynthesis	9	1506	0.027	0.61
electron carrier activity	1	1514	1	1
sulfur amino acid metabolism	0	1515	1	1
mitochondrial electron transport chain	0	1515	1	1
oxidative phosphorylation	5	1510	0.33	1
kinetochore microtubule	7	1508	1	1
RNA helicase activity	8	1507	1	0.19
RNA catabolism	36	1479	1	0.5
hydrolase activity	231	1284	1	1
hydrolase activity, acting on ester bonds	72	1443	1	1
hydrolase activity, acting on acid anhydrides, in phosphorus-containing anhydrides	96	1419	0.98	0.97
condensed nuclear chromosome	20	1495	1	1
cell cycle checkpoint	24	1491	1	0.00028
phospholipid metabolism	31	1484	1	0.62
late endosome to vacuole transport	4	1511	1	1
ubiquitin-dependent protein catabolism via the multivesicular body pathway	6	1509	1	0.11
protein retention in Golgi	4	1511	1	1
catalytic activity	583	932	1	0.99
oxidoreductase activity	51	1464	0.014	0.77
meiotic recombination	12	1503	1	0.72
double-strand break repair via nonhomologous end-joining	11	1504	0.59	1
mitochondrial outer membrane	4	1511	1	1
ubiquitin cycle	0	1515	1	1
endopeptidase activity	24	1491	1	0.92
ubiquitin-specific protease activity	0	1515	1	1
glucose metabolism	19	1496	3.7e-05	1
protein-lysine N-methyltransferase activity	13	1502	1	0.75
chromatin silencing at rDNA	0	1515	1	1
cellular response to starvation	10	1505	0.55	1
protein amino acid O-linked glycosylation	1	1514	1	1
GPI anchor biosynthesis	8	1507	1	0.19
post-Golgi vesicle-mediated transport	6	1509	1	0.47
secretory pathway	49	1466	0.9	0.56
translation	14	1501	0.3	0.009
amine transporter activity	17	1498	0.14	1
multidrug transporter activity	0	1515	1	1
amine transport	22	1493	0.24	1
motor activity	7	1508	1	0.52
transferase activity, transferring alkyl or aryl other than methyl groups	14	1501	1	0.77
telomerase-dependent telomere maintenance	5	1510	1	0.41
protein targeting to mitochondrion	8	1507	1	1
sulfate assimilation	1	1514	1	1
amino acid biosynthesis	28	1487	0.9	0.31
acetyltransferase activity	8	1507	1	1
lipid metabolism	65	1450	0.76	0.2
ATPase activity, coupled to transmembrane movement of ions, phosphorylative mechanism	7	1508	1	0.52
protein targeting	34	1481	1	0.68
Golgi to endosome transport	0	1515	1	1
ergosterol biosynthesis	9	1506	0.027	0.61
integral to Golgi membrane	4	1511	0.032	1
RNA elongation	0	1515	1	1
glucan metabolism	2	1513	0.15	1
exonuclease activity	39	1476	0.96	0.98
vesicle docking during exocytosis	0	1515	1	1
lipid transport	7	1508	1	0.52
preribosome	12	1503	1	0.72
nucleoside-triphosphatase activity	78	1437	0.95	0.99
cell cycle arrest	4	1511	1	1
phosphoric monoester hydrolase activity	12	1503	1	0.72
iron ion transporter activity	0	1515	1	1
iron ion transport	0	1515	1	1
transcription from RNA polymerase III promoter	3	1512	1	1
kinase activity	79	1436	0.15	0.26
oxidoreductase activity, oxidizing metal ions	0	1515	1	1
metal ion homeostasis	13	1502	1	1
chromosome organization and biogenesis sensu Eukaryota	135	1380	1	0.19
glucose transporter activity	0	1515	1	1
tRNA methylation	2	1513	1	1
one-carbon compound metabolism	1	1514	1	1
cation homeostasis	30	1485	0.91	1
small GTPase regulator activity	15	1500	0.7	0.055
tubulin binding	8	1507	1	1
tubulin folding	0	1515	1	1
protein phosphatase regulator activity	3	1512	1	1
intracellular signaling cascade	34	1481	0.94	0.45
glycogen biosynthesis	0	1515	1	1
transcription termination from Pol II promoter, RNA polymeraseA coupled	0	1515	1	1
cell wall mannoprotein biosynthesis	14	1501	1	0.77
response to desiccation	0	1515	1	1
UDP-glycosyltransferase activity	1	1514	1	1
transferase activity, transferring phosphorus-containing groups	117	1398	0.18	0.39
G-protein coupled receptor protein signaling pathway	12	1503	1	0.11
phospholipid biosynthesis	24	1491	1	0.71
transcription termination	0	1515	1	1
nucleocytoplasmic transport	11	1504	0.21	1
nuclear organization and biogenesis	9	1506	1.3e-05	1
polysaccharide biosynthesis	4	1511	1	1
phosphate transport	14	1501	1	1
hydrolase activity, acting on carbon-nitrogen but not peptide bonds, in linear amides	13	1502	1	0.75
O-acyltransferase activity	13	1502	1	0.38
positive regulation of transcription, DNA-dependent	11	1504	3.7e-13	1
RNA-dependent ATPase activity	8	1507	1	0.19
mating projection	35	1480	0.00091	0.98
G1S-specific transcription in mitotic cell cycle	5	1510	1	1
spindle organization and biogenesis	21	1494	1	1
rRNA binding	0	1515	1	1
histone deacetylase activity	13	1502	1	0.75
protein amino acid deacetylation	13	1502	1	0.75
histone deacetylation	13	1502	1	0.75
heme biosynthesis	0	1515	1	1
steroid biosynthesis	9	1506	0.027	0.61
purine nucleoside monophosphate biosynthesis	0	1515	1	1
RNA polymerase I transcription factor activity	7	1508	0.096	0.52
peroxidase activity	6	1509	1	1
nucleotide binding	17	1498	1	1
mating type switching	17	1498	1	0.52
gene conversion at mating-type locus	17	1498	1	0.52
methionine metabolism	0	1515	1	1
helicase activity	13	1502	0.27	0.38
spindle pole body duplication	0	1515	1	1
ATPase activity, coupled	36	1479	1	0.72
cysteine-type peptidase activity	1	1514	1	1
protein import into mitochondrial matrix	6	1509	1	1
RSC complex	11	1504	1	0.69
fructose transporter activity	0	1515	1	1
mannose transporter activity	0	1515	1	1
hexose transport	0	1515	1	1
hexose transporter activity	0	1515	1	1
NADPH regeneration	0	1515	1	1
metabolism	830	685	0.95	0.11
peptidase activity	46	1469	1	0.95
proton-transporting ATP synthase complex sensu Eukaryota	5	1510	0.33	1
enzyme inhibitor activity	11	1504	0.59	0.69
dephosphorylation	4	1511	1	1
inositol lipid-mediated signaling	0	1515	1	1
phosphate metabolism	69	1446	0.98	0.25
endoribonuclease activity	7	1508	1	1
metal ion binding	2	1513	1	1
karyogamy during conjugation with cellular fusion	9	1506	1.3e-05	1
sulfur metabolism	4	1511	0.032	1
microtubule	17	1498	1	0.84
deoxyribonuclease activity	0	1515	1	1
monovalent inorganic cation transport	5	1510	0.33	1
spindle checkpoint	1	1514	1	1
response to pheromone	90	1425	6.9e-08	0.91
glucosidase activity	1	1514	0.077	1
aging	0	1515	1	1
transferase activity	241	1274	0.86	0.16
damaged DNA binding	17	1498	1	0.52
cell surface receptor linked signal transduction	32	1483	1	0.4
tRNA processing	3	1512	1	1
ligase activity	23	1492	1	0.91
tRNA splicing	1	1514	1	1
double-strand break repair via homologous recombination	4	1511	1	1
processing of 27S pre-rRNA	12	1503	1	0.025
ribosome export from nucleus	0	1515	1	1
RNA metabolism	103	1412	0.97	0.33
vesicle coat	2	1513	1	1
endosome membrane	6	1509	1	0.11
protein tyrosine phosphatase activity	3	1512	1	1
snRNP U1	0	1515	1	1
amino acid metabolism	47	1468	0.72	0.52
mitochondrial inner membrane presequence translocase complex	3	1512	1	1
inner mitochondrial membrane organization and biogenesis	1	1514	1	1
nucleobase, nucleoside, nucleotide and nucleic acid metabolism	385	1130	0.34	0.018
transmembrane receptor activity	6	1509	1	0.47
transcription initiation	34	1481	1	0.45
double-strand break repair	19	1496	0.78	1
Golgi cis-face	0	1515	1	1
kinase regulator activity	16	1499	1	0.21
carbohydrate transporter activity	4	1511	1	1
carbohydrate transport	4	1511	1	1
N-acetyltransferase activity	7	1508	1	1
3-5 exonuclease activity	29	1486	1	0.95
signal sequence binding	4	1511	1	1
ribosomal small subunit assembly and maintenance	6	1509	1	1
mitotic recombination	17	1498	1	0.52
protein methyltransferase activity	13	1502	1	0.75
RNA localization	7	1508	0.096	1
cell-cell adhesion	0	1515	1	1
acyltransferase activity	27	1488	1	0.52
M phase of mitotic cell cycle	33	1482	0.037	0.97
proteasome regulatory particle sensu Eukaryota	4	1511	1	1
protein amino acid acetylation	23	1492	1	0.91
RNA export from nucleus	7	1508	0.096	1
chromosome condensation	0	1515	1	1
regulation of growth	0	1515	1	1
monovalent inorganic cation homeostasis	10	1505	1	1
monovalent inorganic cation transporter activity	5	1510	0.33	1
endosome transport	4	1511	1	1
cytosolic large ribosomal subunit sensu Eukaryota	3	1512	0.00045	1
NAD metabolism	8	1507	0.00012	1
ribonuclease MRP complex	0	1515	1	1
nicotinamide metabolism	8	1507	0.00012	1
methyltransferase activity	47	1468	0.89	0.18
RNA methylation	2	1513	1	1
rRNA metabolism	52	1463	0.99	0.26
RNA methyltransferase activity	18	1497	1	0.098
ribonuclease activity	36	1479	1	0.98
DNA catabolism	0	1515	1	1
cell	1408	107	0.0075	0.032
organic acid transporter activity	21	1494	0.00064	1
misfolded or incompletely synthesized protein catabolism	3	1512	1	1
DNA-directed DNA polymerase activity	19	1496	0.18	0.58
sister chromatid cohesion	12	1503	1	0.34
osmosensory signaling pathway	26	1489	1	0.49
N-acetylglucosamine biosynthesis	8	1507	1	0.57
peroxisomal membrane	3	1512	0.21	1
thiamin biosynthesis	4	1511	1	1
organic acid transport	26	1489	0.0026	1
recombinational repair	4	1511	1	1
t-SNARE activity	0	1515	1	1
retrograde transport, endosome to Golgi	0	1515	1	1
thiamin metabolism	6	1509	1	1
fatty acid oxidation	1	1514	0.077	1
protein targeting to peroxisome	0	1515	1	1
intracellular transport	94	1421	0.94	0.97
pentose-phosphate shunt	0	1515	1	1
thiamin and derivative metabolism	6	1509	1	1
glycerophospholipid metabolism	13	1502	1	0.38
phosphoinositide metabolism	11	1504	1	0.3
cation transport	23	1492	0.0063	1
ribonuclease P activity	0	1515	1	1
ion transport	45	1470	0.13	0.95
hydrogen-transporting ATPase activity, rotational mechanism	0	1515	1	1
protein serinethreonine phosphatase activity	1	1514	1	1
regulation of translation	11	1504	1	0.018
karyogamy	9	1506	1.3e-05	1
receptor signaling protein serinethreonine kinase activity	20	1495	1	0.88
MAPKKK cascade	26	1489	1	0.49
tryptophan biosynthesis	4	1511	1	1
de novo pyrimidine base biosynthesis	0	1515	1	1
hexose metabolism	22	1493	0.00013	1
extrinsic to plasma membrane	9	1506	1	0.61
protein localization	46	1469	1	0.69
transcription factor complex	100	1415	1	0.067
DNA-dependent ATPase activity	6	1509	1	1
telomerase-independent telomere maintenance	4	1511	1	1
double-strand break repair via single-strand annealing	4	1511	1	1
double-strand break repair via synthesis-dependent strand annealing	4	1511	1	1
DNA-directed RNA polymerase II, core complex	0	1515	1	1
DNA-directed RNA polymerase activity	3	1512	1	1
binding	235	1280	0.56	0.59
mitotic cell cycle	96	1419	0.62	0.87
DNA-directed RNA polymerase III complex	3	1512	1	1
chromosome, telomeric region	4	1511	1	1
purine nucleotide binding	17	1498	1	1
transferase activity, transferring pentosyl groups	4	1511	1	1
ribosome biogenesis and assembly	54	1461	0.99	0.29
DNA-directed RNA polymerase I complex	0	1515	1	1
transcription from RNA polymerase I promoter	7	1508	0.096	0.52
proteasome regulatory particle, lid subcomplex sensu Eukaryota	4	1511	1	1
regulation of translational fidelity	0	1515	1	1
cell fraction	32	1483	0.93	0.97
cotranslational protein targeting to membrane	7	1508	1	1
cortical actin cytoskeleton organization and biogenesis	11	1504	0.0073	1
protein targeting to ER	7	1508	1	1
serine family amino acid metabolism	5	1510	1	1
pyrimidine base metabolism	0	1515	1	1
coated vesicle	14	1501	0.3	0.77
transport vesicle	12	1503	0.24	0.72
SRP-dependent cotranslational protein targeting to membrane	6	1509	1	1
proteasomal ubiquitin-dependent protein catabolism	3	1512	1	1
serine family amino acid biosynthesis	1	1514	1	1
membrane organization and biogenesis	35	1480	7.5e-09	0.98
microtubule cytoskeleton	18	1497	1	0.85
cell aging	0	1515	1	1
exosome RNase complex	5	1510	1	1
osmosensory signaling pathway via two-component system	26	1489	1	0.49
oxidoreductase activity, acting on the CH-OH group of donors, NAD or NADP as acceptor	21	1494	0.82	0.35
response to temperature stimulus	9	1506	0.52	1
transcription factor TFIID complex	26	1489	1	0.49
oxidoreductase activity, acting on sulfur group of donors	4	1511	1	1
phosphoric ester hydrolase activity	28	1487	0.9	0.95
response to chemical stimulus	123	1392	7.6e-06	0.94
SNAP receptor activity	4	1511	1	1
ATP synthesis coupled electron transport sensu Eukaryota	0	1515	1	1
transcription, DNA-dependent	154	1361	0.2	0.00076
regulation of DNA recombination	8	1507	1	0.57
tRNA methyltransferase activity	2	1513	1	1
oxidoreductase activity, acting on NADH or NADPH	0	1515	1	1
pyrimidine base biosynthesis	0	1515	1	1
ATPase activity, coupled to transmembrane movement of ions	12	1503	1	0.72
monosaccharide metabolism	28	1487	0.00083	1
palmitoyltransferase activity	0	1515	1	1
nucleoside triphosphate biosynthesis	5	1510	0.33	1
guanyl nucleotide binding	8	1507	1	1
GTPase regulator activity	15	1500	0.7	0.055
retrotransposon nucleocapsid	0	1515	1	1
Ty element transposition	0	1515	1	1
ion transporter activity	44	1471	0.12	0.84
hydrolase activity, hydrolyzing O-glycosyl compounds	1	1514	0.077	1
oxidoreductase activity, acting on the aldehyde or oxo group of donors, NAD or NADP as acceptor	0	1515	1	1
regulation of protein biosynthesis	11	1504	1	0.018
intracellular organelle	1044	471	1	0.14
organellar small ribosomal subunit	8	1507	1	1
intracellular non-membrane-bound organelle	246	1269	0.98	0.0043
small ribosomal subunit	20	1495	1	0.13
organellar ribosome	16	1499	1	0.82
non-membrane-bound organelle	246	1269	0.98	0.0043
organelle	1044	471	1	0.14
membrane-enclosed lumen	265	1250	1	0.063
intracellular membrane-bound organelle	953	562	1	0.65
mitochondrial lumen	49	1466	0.98	0.37
protein complex	319	1196	1	0.62
membrane-bound organelle	953	562	1	0.65
organelle lumen	265	1250	1	0.063
physiological process	1263	252	0.23	0.056
cellular physiological process	1241	274	0.12	0.089
cellular macromolecule metabolism	298	1217	1	0.44
cellular protein metabolism	293	1222	1	0.4
biosynthesis	191	1324	0.3	0.36
macromolecule metabolism	567	948	1	0.32
primary metabolism	776	739	0.99	0.034
macromolecule biosynthesis	115	1400	0.8	0.17
cellular process	1245	270	0.14	0.1
cellular metabolism	797	718	0.91	0.13
cellular biosynthesis	166	1349	0.4	0.21
cell organization and biogenesis	542	973	0.028	0.016
organelle organization and biogenesis	302	1213	0.57	0.31
cytoplasm organization and biogenesis	54	1461	0.99	0.29
large ribosomal subunit	11	1504	0.047	0.69
organellar large ribosomal subunit	8	1507	1	0.57
organelle membrane	104	1411	0.97	0.61
organelle envelope	64	1451	0.74	0.9
envelope	64	1451	0.74	0.9
organelle inner membrane	32	1483	0.93	0.4
mitochondrial membrane	35	1480	0.94	0.47
porter activity	18	1497	0.41	1
electrochemical potential-driven transporter activity	18	1497	0.41	1
establishment of cellular localization	94	1421	0.94	0.97
localization	255	1260	0.91	0.98
establishment of localization	249	1266	0.89	0.98
cellular localization	107	1408	0.97	0.97
generation of precursor metabolites and energy	31	1484	0.43	0.96
energy derivation by oxidation of organic compounds	26	1489	0.61	0.94
oxidoreductase activity, acting on CH-OH group of donors	21	1494	0.82	0.35
deaminase activity	0	1515	1	1
hydrolase activity, acting on carbon-nitrogen but not peptide bonds, in cyclic amidines	11	1504	1	0.69
aromatic compound metabolism	5	1510	1	1
heterocycle metabolism	7	1508	1	0.52
nucleobase metabolism	0	1515	1	1
cellular catabolism	90	1425	0.93	0.7
catabolism	94	1421	0.94	0.75
intrinsic to membrane	87	1428	0.031	1
proton-transporting ATP synthase complex	5	1510	0.33	1
hydrogen-translocating F-type ATPase complex	5	1510	0.33	1
proton-transporting two-sector ATPase complex	5	1510	0.33	1
cation transporter activity	17	1498	0.0011	0.84
cofactor biosynthesis	13	1502	0.0002	1
group transfer coenzyme metabolism	5	1510	0.33	1
nucleotide biosynthesis	13	1502	0.0002	1
ribonucleotide metabolism	5	1510	0.33	1
nucleoside phosphate metabolism	5	1510	0.33	1
coenzyme biosynthesis	13	1502	0.0002	1
purine nucleoside triphosphate metabolism	5	1510	0.33	1
purine nucleoside triphosphate biosynthesis	5	1510	0.33	1
ATP metabolism	5	1510	0.33	1
purine ribonucleoside triphosphate biosynthesis	5	1510	0.33	1
ATP biosynthesis	5	1510	0.33	1
purine ribonucleoside triphosphate metabolism	5	1510	0.33	1
energy coupled proton transport, down electrochemical gradient	5	1510	0.33	1
coenzyme metabolism	18	1497	0.00021	0.85
nucleoside triphosphate metabolism	5	1510	0.33	1
ribonucleoside triphosphate metabolism	5	1510	0.33	1
hydrogen transport	5	1510	0.33	1
cofactor metabolism	27	1488	0.0001	0.94
phosphorus metabolism	69	1446	0.98	0.25
purine ribonucleotide biosynthesis	5	1510	0.33	1
ribonucleotide biosynthesis	5	1510	0.33	1
purine ribonucleotide metabolism	5	1510	0.33	1
ribonucleoside triphosphate biosynthesis	5	1510	0.33	1
exopeptidase activity	11	1504	1	0.69
biopolymer metabolism	417	1098	1	0.24
energy reserve metabolism	1	1514	1	1
cellular polysaccharide metabolism	11	1504	0.59	0.69
cellular carbohydrate metabolism	47	1468	0.008	0.96
polysaccharide metabolism	11	1504	0.59	0.69
major U2-dependent spliceosome	6	1509	1	0.47
minor U12-dependent spliceosome complex	4	1511	1	1
RNA splicing, via transesterification reactions with bulged adenosine as nucleophile	9	1506	1	0.61
RNA splicing, via transesterification reactions	11	1504	1	0.69
transferase activity, transferring nitrogenous groups	0	1515	1	1
aspartate family amino acid biosynthesis	0	1515	1	1
aspartate family amino acid metabolism	10	1505	1	1
amino acid and derivative metabolism	47	1468	0.72	0.52
nitrogen compound biosynthesis	28	1487	0.9	0.31
carboxylic acid metabolism	68	1447	0.43	0.37
amine biosynthesis	28	1487	0.9	0.31
organic acid metabolism	68	1447	0.43	0.37
amine metabolism	58	1457	0.84	0.36
nitrogen compound catabolism	6	1509	0.38	1
aspartate family amino acid catabolism	3	1512	1	1
amine catabolism	6	1509	0.38	1
tricarboxylic acid cycle intermediate metabolism	4	1511	1	1
main pathways of carbohydrate metabolism	15	1500	0.32	1
microbody	3	1512	0.21	1
glutamine family amino acid metabolism	5	1510	0.33	1
oxidoreduction coenzyme metabolism	12	1503	0.0013	0.72
nuclear lumen	192	1323	1	0.02
transferase activity, transferring one-carbon groups	47	1468	0.89	0.18
N-methyltransferase activity	21	1494	1	0.89
nucleotide-excision repair complex	3	1512	0.017	1
chromosome	70	1445	0.98	0.4
regulation of cellular process	245	1270	0.17	4.7e-05
regulation of nucleobase, nucleoside, nucleotide and nucleic acid metabolism	163	1352	0.27	0.00038
negative regulation of physiological process	100	1415	1	0.0035
negative regulation of biological process	100	1415	1	0.0035
negative regulation of cellular process	100	1415	1	0.0035
regulation of cellular physiological process	245	1270	0.17	4.7e-05
negative regulation of cellular metabolism	96	1419	1	0.0021
negative regulation of nucleobase, nucleoside, nucleotide and nucleic acid metabolism	87	1428	0.99	0.00059
regulation of cellular metabolism	187	1328	0.48	0.00018
negative regulation of metabolism	96	1419	1	0.0021
regulation of physiological process	250	1265	0.2	7.9e-05
negative regulation of cellular physiological process	100	1415	1	0.0035
regulation of biological process	270	1245	0.33	0.00025
regulation of metabolism	192	1323	0.53	0.00031
response to stimulus	247	1268	0.0048	0.61
response to endogenous stimulus	56	1459	0.82	0.83
DNA packaging	77	1438	0.99	0.038
chromosome organization and biogenesis	135	1380	1	0.19
heterochromatin formation	23	1492	0.54	0.0055
development	191	1324	1.8e-06	0.00028
chromatin assembly	32	1483	0.72	0.00071
regulation of gene expression, epigenetic	23	1492	0.54	0.0055
gene silencing	23	1492	0.54	0.0055
negative regulation of gene expression, epigenetic	23	1492	0.54	0.0055
positive regulation of physiological process	11	1504	3.7e-13	1
positive regulation of cellular process	11	1504	3.7e-13	1
positive regulation of cellular physiological process	11	1504	3.7e-13	1
positive regulation of biological process	31	1484	8.3e-06	0.96
positive regulation of metabolism	11	1504	3.7e-13	1
positive regulation of cellular metabolism	11	1504	3.7e-13	1
positive regulation of nucleobase, nucleoside, nucleotide and nucleic acid metabolism	11	1504	3.7e-13	1
nucleoid	21	1494	0.82	0.64
organelle localization	12	1503	1	1
mitochondrion localization	6	1509	1	1
mitochondrion distribution	6	1509	1	1
organelle inheritance	13	1502	1	0.38
cortical cytoskeleton organization and biogenesis	11	1504	0.0073	1
growth	49	1466	0.0032	0.11
morphogenesis	117	1398	3.8e-10	0.02
establishment of cell polarity	89	1426	0.54	0.0022
establishment andor maintenance of cell polarity	89	1426	0.54	0.0022
ligase activity, forming carbon-nitrogen bonds	11	1504	1	1
lipid transporter activity	7	1508	1	0.52
cellular lipid metabolism	59	1456	0.68	0.13
protein import	12	1503	1	1
nuclear transport	11	1504	0.21	1
nuclear import	4	1511	1	1
organic acid biosynthesis	6	1509	1	0.47
carboxylic acid biosynthesis	6	1509	1	0.47
G1 phase	34	1481	1	0.25
interphase of mitotic cell cycle	52	1463	0.99	0.42
interphase	52	1463	0.99	0.42
hydrolase activity, acting on glycosyl bonds	5	1510	0.33	0.41
organelle envelope lumen	9	1506	1	1
carbohydrate biosynthesis	19	1496	0.44	0.87
hexose biosynthesis	11	1504	0.21	1
alcohol biosynthesis	11	1504	0.21	1
monosaccharide biosynthesis	11	1504	0.21	1
lyase activity	27	1488	0.15	1
hydro-lyase activity	4	1511	1	1
carbon-oxygen lyase activity	11	1504	1	1
acetyl-CoA catabolism	0	1515	1	1
cofactor catabolism	1	1514	0.077	1
coenzyme catabolism	1	1514	0.077	1
glutamine family amino acid biosynthesis	5	1510	0.33	1
contractile ring sensu Fungi	42	1473	1	0.00052
contractile ring	42	1473	1	0.00052
cortical cytoskeleton	15	1500	0.7	1
cortical actin cytoskeleton	15	1500	0.7	1
establishment of organelle localization	6	1509	1	1
cell division	86	1429	0.97	0.00051
death	0	1515	1	1
cell death	0	1515	1	1
secretion	49	1466	0.9	0.56
response to abiotic stimulus	172	1343	0.00033	0.36
external encapsulating structure organization and biogenesis	86	1429	1	0.14
reproduction	171	1344	4e-07	0.015
asexual reproduction	70	1445	0.98	9.2e-05
non-developmental growth	20	1495	1	0.043
histone modification	39	1476	1	0.77
protein amino acid acylation	23	1492	1	0.91
covalent chromatin modification	39	1476	1	0.77
biopolymer modification	158	1357	1	0.42
cytoskeleton-dependent intracellular transport	6	1509	1	1
reproductive sporulation	24	1491	0.86	0.21
cell differentiation	35	1480	0.94	0.47
reproductive physiological process	118	1397	4.7e-10	0.86
reproductive cellular physiological process	118	1397	4.7e-10	0.86
acid-amino acid ligase activity	11	1504	1	1
nucleoside monophosphate biosynthesis	0	1515	1	1
purine ribonucleoside monophosphate metabolism	0	1515	1	1
ribonucleoside monophosphate biosynthesis	0	1515	1	1
IMP metabolism	0	1515	1	1
purine ribonucleoside monophosphate biosynthesis	0	1515	1	1
ribonucleoside monophosphate metabolism	0	1515	1	1
IMP biosynthesis	0	1515	1	1
purine nucleoside monophosphate metabolism	0	1515	1	1
nucleoside monophosphate metabolism	0	1515	1	1
nucleoside metabolism	4	1511	1	1
ribonucleoside metabolism	0	1515	1	1
carbon-carbon lyase activity	4	1511	0.0017	1
oxidoreductase activity, acting on the CH-NH group of donors	1	1514	0.077	1
oxidoreductase activity, acting on the CH-NH group of donors, NAD or NADP as acceptor	0	1515	1	1
pigment biosynthesis	0	1515	1	1
pigment metabolism	0	1515	1	1
nucleobase biosynthesis	0	1515	1	1
metabolic compound salvage	0	1515	1	1
nucleobase, nucleoside, nucleotide kinase activity	0	1515	1	1
ATPase activity, coupled to movement of substances	22	1493	1	0.9
hydrolase activity, acting on acid anhydrides	96	1419	0.98	0.97
hydrolase activity, acting on acid anhydrides, catalyzing transmembrane movement of substances	22	1493	1	0.9
response to external stimulus	10	1505	0.55	1
response to extracellular stimulus	10	1505	0.55	1
cell communication	65	1450	0.97	0.8
response to nutrient levels	10	1505	0.55	1
carboxylic acid transporter activity	21	1494	0.00064	1
carboxylic acid transport	26	1489	0.0026	1
M phase	67	1448	0.029	0.97
meiotic cell cycle	43	1472	0.0011	0.94
M phase of meiotic cell cycle	43	1472	0.0011	0.94
immature spore	9	1506	1	0.61
prospore	9	1506	1	0.61
spore wall assembly	13	1502	1	0.13
microtubule organizing center	4	1511	1	0.35
cell projection	35	1480	0.00091	0.98
regulation of conjugation with cellular fusion	12	1503	1	0.11
sexual reproduction	99	1416	2e-11	0.98
interaction between organisms	101	1414	3.7e-11	0.98
signal transduction during conjugation with cellular fusion	12	1503	1	0.11
regulation of conjugation	12	1503	1	0.11
conjugation	99	1416	2e-11	0.98
homeostasis	35	1480	0.94	1
ion homeostasis	30	1485	0.91	1
cell homeostasis	35	1480	0.94	1
di-, tri-valent inorganic cation homeostasis	13	1502	1	1
transition metal ion homeostasis	13	1502	1	1
cell wall	35	1480	6.9e-10	0.98
external encapsulating structure	35	1480	6.9e-10	0.98
heterophilic cell adhesion	0	1515	1	1
L-amino acid transporter activity	9	1506	0.15	1
cytoplasmic vesicle	14	1501	0.3	0.77
membrane-bound vesicle	14	1501	0.3	0.77
vesicle	14	1501	0.3	0.77
amino acid-polyamine transporter activity	4	1511	0.032	1
intrinsic to plasma membrane	22	1493	1	0.9
cofactor transporter activity	14	1501	1	0.77
transferase activity, transferring acyl groups	32	1483	0.93	0.64
lysine N-acetyltransferase activity	5	1510	1	1
transferase activity, transferring groups other than amino-acyl groups	27	1488	1	0.52
N-acyltransferase activity	7	1508	1	1
antioxidant activity	6	1509	1	1
oxidoreductase activity, acting on peroxide as acceptor	6	1509	1	1
response to inorganic substance	0	1515	1	1
cell redox homeostasis	5	1510	1	1
DNA transposition	3	1512	1	1
nucleotidyltransferase activity	26	1489	0.33	0.49
RNA transport	7	1508	0.096	1
mRNA transport	7	1508	0.096	1
nuclear export	7	1508	0.096	1
establishment of RNA localization	7	1508	0.096	1
nucleic acid transport	7	1508	0.096	1
nucleobase, nucleoside, nucleotide and nucleic acid transport	8	1507	0.019	1
cellular macromolecule catabolism	76	1439	0.99	0.66
macromolecule catabolism	80	1435	0.99	0.71
tRNA metabolism	8	1507	0.12	0.57
phosphotransferase activity, alcohol group as acceptor	77	1438	0.38	0.24
S-acyltransferase activity	0	1515	1	1
lipoprotein metabolism	11	1504	1	0.3
protein amino acid lipidation	11	1504	1	0.3
lipoprotein biosynthesis	11	1504	1	0.3
ligase activity, forming aminoacyl-tRNA and related compounds	12	1503	1	0.72
aminoacyl-tRNA ligase activity	12	1503	1	0.72
ligase activity, forming carbon-oxygen bonds	12	1503	1	0.72
tRNA aminoacylation	3	1512	0.017	0.27
amino acid activation	3	1512	0.017	0.27
oxidoreductase activity, acting on the aldehyde or oxo group of donors	0	1515	1	1
biogenic amine metabolism	4	1511	1	1
amino acid derivative metabolism	4	1511	1	1
biopolymer glycosylation	17	1498	1	0.52
glycoprotein biosynthesis	31	1484	1	0.62
glycoprotein metabolism	31	1484	1	0.62
integral to organelle membrane	14	1501	0.087	1
intrinsic to endoplasmic reticulum membrane	9	1506	1	1
intrinsic to organelle membrane	14	1501	0.087	1
UDP-glucosyltransferase activity	1	1514	1	1
glucosyltransferase activity	1	1514	1	1
phosphotransferase activity, for other substituted phosphate groups	12	1503	1	1
biopolymer catabolism	41	1474	1	0.8
condensed chromosome, pericentric region	13	1502	1	1
condensed chromosome kinetochore	13	1502	1	1
condensed chromosome	20	1495	1	1
regulation of cell cycle	62	1453	1	0.04
Golgi stack	5	1510	1	0.41
Golgi cisterna	5	1510	1	0.41
organelle subcompartment	5	1510	1	0.41
microbody membrane	3	1512	0.21	1
spindle elongation	0	1515	1	1
sister chromatid segregation	11	1504	1	1
proteolysis during cellular protein catabolism	33	1482	1	0.66
cellular protein catabolism	37	1478	1	0.74
modification-dependent protein catabolism	33	1482	1	0.66
storage vacuole	10	1505	1	1
lytic vacuole	10	1505	1	1
membrane coat adaptor complex	1	1514	1	1
coated vesicle membrane	2	1513	1	1
coated membrane	2	1513	1	1
vesicle membrane	2	1513	1	1
clathrin coated vesicle membrane	1	1514	1	1
cytoplasmic vesicle membrane	2	1513	1	1
clathrin coat	1	1514	1	1
membrane coat	2	1513	1	1
transport vesicle membrane	1	1514	1	1
Golgi-associated vesicle membrane	1	1514	1	1
phosphoric diester hydrolase activity	16	1499	0.73	1
exonuclease activity, active with either ribo- or deoxyribonucleic acids and producing 5-phosphomonoesters	29	1486	1	0.95
alpha-type channel activity	0	1515	1	1
channel or pore class transporter activity	0	1515	1	1
unlocalized protein complex	6	1509	1	1
tRNA transport	0	1515	1	1
peptidyl-amino acid modification	2	1513	1	1
urea cycle intermediate metabolism	0	1515	1	1
porphyrin biosynthesis	0	1515	1	1
heme metabolism	0	1515	1	1
porphyrin metabolism	0	1515	1	1
transition metal ion transporter activity	0	1515	1	1
transition metal ion transport	5	1510	1	1
aromatic compound biosynthesis	4	1511	1	1
branched chain family amino acid metabolism	8	1507	1	0.038
isomerase activity	17	1498	1	0.84
intramolecular transferase activity	0	1515	1	1
nucleus localization	6	1509	1	1
establishment of nucleus localization	6	1509	1	1
adenyl nucleotide binding	7	1508	1	1
inorganic anion transporter activity	14	1501	1	1
anion transport	22	1493	1	0.66
inorganic anion transport	14	1501	1	1
membrane lipid metabolism	37	1478	1	0.52
eukaryotic 48S initiation complex	12	1503	1	0.025
eukaryotic 43S preinitiation complex	12	1503	1	0.025
regulation of cellular biosynthesis	20	1495	1	0.13
regulation of protein metabolism	16	1499	1	0.068
regulation of biosynthesis	20	1495	1	0.13
DNA damage response, signal transduction	0	1515	1	1
mating type determination	21	1494	1	0.15
sex determination	21	1494	1	0.15
microtubule polymerization or depolymerization	13	1502	1	1
regulation of cell organization and biogenesis	15	1500	4.1e-06	1
pore complex	0	1515	1	1
rRNA transport	0	1515	1	1
snRNA transport	0	1515	1	1
glutamine family amino acid catabolism	1	1514	0.077	1
cellular response to stimulus	10	1505	0.55	1
cellular response to nutrient levels	10	1505	0.55	1
cellular response to extracellular stimulus	10	1505	0.55	1
response to starvation	10	1505	0.55	1
cytokinesis, site selection	68	1447	0.91	6e-05
small protein conjugating enzyme activity	6	1509	1	1
cellular carbohydrate catabolism	3	1512	0.017	1
disaccharide metabolism	0	1515	1	1
carbohydrate catabolism	3	1512	0.017	1
cell growth	0	1515	1	1
glycerophospholipid biosynthesis	13	1502	1	0.38
membrane lipid biosynthesis	30	1485	1	0.59
histidine family amino acid metabolism	11	1504	1	0.69
histidine family amino acid biosynthesis	11	1504	1	0.69
histidine metabolism	11	1504	1	0.69
microtubule organizing center organization and biogenesis	0	1515	1	1
spindle pole body organization and biogenesis	0	1515	1	1
cell wall biosynthesis	3	1512	1	1
microtubule-based movement	6	1509	1	1
vitamin biosynthesis	12	1503	0.0013	1
sulfur compound biosynthesis	0	1515	1	1
vitamin metabolism	14	1501	0.0029	1
water-soluble vitamin biosynthesis	12	1503	0.0013	1
water-soluble vitamin metabolism	14	1501	0.0029	1
DNA integrity checkpoint	9	1506	1	0.0082
pyridine nucleotide metabolism	8	1507	0.00012	1
pyridine nucleotide biosynthesis	8	1507	0.00012	1
chitin metabolism	4	1511	1	1
glucosamine biosynthesis	8	1507	1	0.57
glucosamine metabolism	8	1507	1	0.57
N-acetylglucosamine metabolism	8	1507	1	0.57
amino sugar metabolism	8	1507	1	0.57
biopolymer biosynthesis	4	1511	1	1
amino sugar biosynthesis	8	1507	1	0.57
telomeric heterochromatin formation	23	1492	0.54	0.0055
protein amino acid alkylation	5	1510	1	0.41
protein amino acid methylation	5	1510	1	0.41
biopolymer methylation	7	1508	1	0.52
lysine N-methyltransferase activity	13	1502	1	0.75
ATP-dependent helicase activity	8	1507	1	0.19
nuclear mRNA splicing via U2-type spliceosome	0	1515	1	1
ribosomal subunit assembly	19	1496	1	0.3
maintenance of localization	11	1504	1	0.69
maintenance of protein localization	11	1504	1	0.69
phosphatase regulator activity	3	1512	1	1
cation binding	2	1513	1	1
ion binding	2	1513	1	1
regulation of carbohydrate biosynthesis	9	1506	1	1
regulation of gluconeogenesis	9	1506	1	1
sequence-specific DNA binding	10	1505	0.0049	0.65
RNA modification	9	1506	1	1
vesicular fraction	5	1510	1	1
regulation of mRNA stability	24	1491	1	0.92
regulation of RNA metabolism	24	1491	1	0.92
regulation of RNA stability	24	1491	1	0.92
exoribonuclease activity	29	1486	1	0.95
exoribonuclease activity, producing 5-phosphomonoesters	29	1486	1	0.95
organelle fusion	9	1506	1.3e-05	1
deacetylase activity	13	1502	1	0.75
telomere cap complex	0	1515	1	1
structure-specific DNA binding	20	1495	1	0.88
monosaccharide catabolism	3	1512	0.017	1
alcohol catabolism	3	1512	0.017	1
glucose catabolism	2	1513	0.0059	1
hexose catabolism	2	1513	0.0059	1
replisome sensu Eukaryota	7	1508	0.096	1
replication fork sensu Eukaryota	7	1508	0.096	1
replisome	7	1508	0.096	1
maintenance of fidelity during DNA-dependent DNA replication	16	1499	0.35	0.49
regulation of enzyme activity	22	1493	1	0.66
cullin-RING ubiquitin ligase complex	0	1515	1	1
membrane fusion	19	1496	2.5e-14	1
primary active transporter activity	7	1508	1	0.52
P-P-bond-hydrolysis-driven transporter activity	7	1508	1	0.52
phospholipid transporter activity	7	1508	1	0.52
protein serinethreonine phosphatase complex	3	1512	1	1
regulation of DNA metabolism	13	1502	0.27	0.75
metallo-sulfur cluster assembly	9	1506	0.15	1
RNA 3-end processing	0	1515	1	1
cell wall polysaccharide biosynthesis sensu Fungi	3	1512	1	1
cellular polysaccharide catabolism	0	1515	1	1
polysaccharide catabolism	0	1515	1	1
transferase activity, transferring acyl groups, acyl groups converted into alkyl on transfer	4	1511	1	1
regulation of protein kinase activity	22	1493	1	0.66
regulation of transferase activity	22	1493	1	0.66
regulation of kinase activity	22	1493	1	0.66
ATP synthesis coupled electron transport	0	1515	1	1
response to protein stimulus	9	1506	1	1
cis-trans isomerase activity	5	1510	1	1
second-messenger-mediated signaling	0	1515	1	1
nucleosome	0	1515	1	1
hydrogen-translocating V-type ATPase complex	5	1510	1	1
pH reduction	10	1505	1	1
hydrogen ion homeostasis	10	1505	1	1
regulation of cellular pH	10	1505	1	1
cellular pH reduction	10	1505	1	1
endonuclease activity, active with either ribo- or deoxyribonucleic acids and producing 5-phosphomonoesters	6	1509	1	1
endoribonuclease activity, producing 5-phosphomonoesters	6	1509	1	1
intramolecular oxidoreductase activity	7	1508	1	1
non-recombinational repair	15	1500	0.7	1
outer membrane	4	1511	1	1
organelle outer membrane	4	1511	1	1
phosphoinositide biosynthesis	11	1504	1	0.3
amino acid derivative biosynthesis	4	1511	1	1
sulfur utilization	1	1514	1	1
biogenic amine biosynthesis	4	1511	1	1
negative regulation of DNA metabolism	3	1512	1	1
peptide binding	4	1511	1	1
ergosterol metabolism	9	1506	0.027	0.61
oxidoreductase activity, acting on the CH-CH group of donors	3	1512	1	0.27
intrinsic to Golgi membrane	4	1511	0.032	1
negative regulation of progression through cell cycle	4	1511	1	1
carbohydrate kinase activity	13	1502	0.0002	1
glucan biosynthesis	0	1515	1	1
oxidoreductase activity, acting on the CH-NH2 group of donors	1	1514	1	1
progressive alteration of chromatin during cell aging	0	1515	1	1
monosaccharide transporter activity	0	1515	1	1
sugar transporter activity	0	1515	1	1
regulation of catabolism	0	1515	1	1
NADP metabolism	0	1515	1	1
cell wall glycoprotein biosynthesis	14	1501	1	0.77
mannoprotein biosynthesis	14	1501	1	0.77
mannoprotein metabolism	14	1501	1	0.77
response to water deprivation	0	1515	1	1
response to water	0	1515	1	1
DNA catabolism, endonucleolytic	0	1515	1	1
monosaccharide transport	0	1515	1	1
lipid modification	0	1515	1	1
phosphoinositide-mediated signaling	0	1515	1	1
RNA splicing, via endonucleolytic cleavage and ligation	1	1514	1	1
meiotic gene conversion	0	1515	1	1
two-component signal transduction system phosphorelay	26	1489	1	0.49
thiamin and derivative biosynthesis	4	1511	1	1
tRNA-specific ribonuclease activity	1	1514	1	1
indole derivative biosynthesis	4	1511	1	1
indole derivative metabolism	4	1511	1	1
indolalkylamine metabolism	4	1511	1	1
indole and derivative metabolism	4	1511	1	1
indolalkylamine biosynthesis	4	1511	1	1
aromatic amino acid family biosynthesis, anthranilate pathway	4	1511	1	1
tryptophan metabolism	4	1511	1	1
RNA polymerase complex	3	1512	1	1
rough endoplasmic reticulum membrane	1	1514	1	1
rough endoplasmic reticulum	1	1514	1	1

[truncated: 2 more sheets: GO process, GO function]
